# Supplementary material for: Genome-wide characterization of the sunflower kinome: classification, evolutionary analysis and expression patterns under different stresses
Source: Front Plant Sci. 2024 Dec 2;15:1450936. doi: 10.3389/fpls.2024.1450936 (PMC11646777; doi:10.3389/fpls.2024.1450936)
Supplement: Supplementary file 7 [file Table1.xlsx]

## Sheet: overview
	Supplementary Table S1	Domain annotation of 2,721 HaPKs.
	Supplementary Table S2	The result of classification of HaPKs by iTak software.
	Supplementary Table S3	The classification and chromosome distribution of HaPKs.
	Supplementary Table S4	The statistical result of the number of HaPKs in different families and subfamiles.
	Supplementary Table S5	The percentage of protein kinases occupied in each subfamily in 7 different species.
	Supplementary Table S6	The domains contained in 2,583 HaPKs.
	Supplementary Table S7	The HaPKs containing multiple kinase domains.
	Supplementary Table S8	Number of domains excepting kinase domain containing in all 2,583 HaPKs.
	Supplementary Table S9	Structure of sunflower protein kinase gene.
	Supplementary Table S10	The variance in the number of introns among members of subfamilies.
	Supplementary Table S11	The prediction of HaPKs transmembrane domain.
	Supplementary Table S12	The prediction of HaPKs signal peptide.
	Supplementary Table S13	Duplication origin of 2,583 HaPKs.
	Supplementary Table S14	Collinearity events and Ka/Ks values of HaPKs.

## Sheet: Table S1
	Supplementary Table S1 Domain annotation of 2,721 HaPKs.
	Protein_id	Length	Database	PFAM_id	Domain_des	Start	End	E-value	Description
	HanXRQr2_Chr14g0640441	1019	Pfam	PF00010	Helix-loop-helix DNA-binding domain	19	62	8.5e-11	Myc-type, basic helix-loop-helix (bHLH) domain
	HanXRQr2_Chr14g0640441	1019	Pfam	PF07714	Protein tyrosine and serine/threonine kinase	93	328	3.7e-29	Serine-threonine/tyrosine-protein kinase, catalytic domain
	HanXRQr2_Chr14g0640441	1019	Pfam	PF07714	Protein tyrosine and serine/threonine kinase	721	931	9.2e-26	Serine-threonine/tyrosine-protein kinase, catalytic domain
	HanXRQr2_Chr14g0640441	1019	Pfam	PF07714	Protein tyrosine and serine/threonine kinase	382	608	6.1e-46	Serine-threonine/tyrosine-protein kinase, catalytic domain
	HanXRQr2_Chr17g0781311	364	Pfam	PF00069	Protein kinase domain	76	352	2.1e-46	Protein kinase domain
	HanXRQr2_Chr14g0637191	365	Pfam	PF07714	Protein tyrosine and serine/threonine kinase	75	348	7.4e-48	Serine-threonine/tyrosine-protein kinase, catalytic domain
	HanXRQr2_Chr08g0352561	845	Pfam	PF12819	Malectin-like domain	40	391	8.4e-38	Malectin-like domain
	HanXRQr2_Chr08g0352561	845	Pfam	PF07714	Protein tyrosine and serine/threonine kinase	513	774	2.7e-47	Serine-threonine/tyrosine-protein kinase, catalytic domain
	HanXRQr2_Chr02g0046151	399	Pfam	PF07714	Protein tyrosine and serine/threonine kinase	68	334	2.5e-48	Serine-threonine/tyrosine-protein kinase, catalytic domain
	HanXRQr2_Chr11g0481211	851	Pfam	PF00954	S-locus glycoprotein domain	236	347	2.3e-16	S-locus glycoprotein domain
	HanXRQr2_Chr11g0481211	851	Pfam	PF01453	D-mannose binding lectin	103	203	1.3e-30	Bulb-type lectin domain
	HanXRQr2_Chr11g0481211	851	Pfam	PF07714	Protein tyrosine and serine/threonine kinase	539	803	1.2e-48	Serine-threonine/tyrosine-protein kinase, catalytic domain
	HanXRQr2_Chr11g0481211	851	Pfam	PF08276	PAN-like domain	369	434	3.7e-18	PAN/Apple domain
	HanXRQr2_Chr04g0164571	406	Pfam	PF00069	Protein kinase domain	102	367	1e-44	Protein kinase domain
	HanXRQr2_Chr01g0022161	1134	Pfam	PF00069	Protein kinase domain	858	1126	1.3e-46	Protein kinase domain
	HanXRQr2_Chr01g0022161	1134	Pfam	PF08263	Leucine rich repeat N-terminal domain	30	69	6.6e-08	Leucine-rich repeat-containing N-terminal, plant-type
	HanXRQr2_Chr01g0022161	1134	Pfam	PF13855	Leucine rich repeat	218	278	7.9e-07	Leucine-rich repeat
	HanXRQr2_Chr01g0022161	1134	Pfam	PF13855	Leucine rich repeat	146	205	1.2e-10	Leucine-rich repeat
	HanXRQr2_Chr01g0022161	1134	Pfam	PF13855	Leucine rich repeat	608	664	2.4e-08	Leucine-rich repeat
	HanXRQr2_Chr01g0022161	1134	Pfam	PF13855	Leucine rich repeat	88	132	5e-07	Leucine-rich repeat
	HanXRQr2_Chr07g0298901	755	Pfam	PF00954	S-locus glycoprotein domain	147	254	4.7e-25	S-locus glycoprotein domain
	HanXRQr2_Chr07g0298901	755	Pfam	PF08276	PAN-like domain	276	342	2.3e-21	PAN/Apple domain
	HanXRQr2_Chr07g0298901	755	Pfam	PF01453	D-mannose binding lectin	12	114	1.6e-33	Bulb-type lectin domain
	HanXRQr2_Chr07g0298901	755	Pfam	PF00069	Protein kinase domain	446	645	3.5e-48	Protein kinase domain
	HanXRQr2_Chr02g0077211	370	Pfam	PF00069	Protein kinase domain	71	351	5.5e-45	Protein kinase domain
	HanXRQr2_Chr11g0519101	310	Pfam	PF07714	Protein tyrosine and serine/threonine kinase	28	301	4.4e-34	Serine-threonine/tyrosine-protein kinase, catalytic domain
	HanXRQr2_Chr11g0518181	342	Pfam	PF07714	Protein tyrosine and serine/threonine kinase	58	333	9.6e-32	Serine-threonine/tyrosine-protein kinase, catalytic domain
	HanXRQr2_Chr02g0070141	554	Pfam	PF00069	Protein kinase domain	37	291	7.5e-51	Protein kinase domain
	HanXRQr2_Chr02g0070141	554	Pfam	PF12202	Oxidative-stress-responsive kinase 1 C-terminal domain	372	426	2.3e-06	Serine/threonine-protein kinase OSR1/WNK, CCT domain
	HanXRQr2_Chr02g0051891	382	Pfam	PF07714	Protein tyrosine and serine/threonine kinase	82	353	2.6e-64	Serine-threonine/tyrosine-protein kinase, catalytic domain
	HanXRQr2_Chr15g0691821	303	Pfam	PF00139	Legume lectin domain	3	151	6e-34	Legume lectin domain
	HanXRQr2_Chr15g0691821	303	Pfam	PF00069	Protein kinase domain	224	286	6.8e-10	Protein kinase domain
	HanXRQr2_Chr04g0141851	610	Pfam	PF00069	Protein kinase domain	368	600	1.3e-21	Protein kinase domain
	HanXRQr2_Chr04g0141851	610	Pfam	PF07714	Protein tyrosine and serine/threonine kinase	47	316	2.9e-47	Serine-threonine/tyrosine-protein kinase, catalytic domain
	HanXRQr2_Chr13g0567111	1076	Pfam	PF01453	D-mannose binding lectin	359	447	5e-20	Bulb-type lectin domain
	HanXRQr2_Chr13g0567111	1076	Pfam	PF01453	D-mannose binding lectin	93	180	1.1e-15	Bulb-type lectin domain
	HanXRQr2_Chr13g0567111	1076	Pfam	PF00069	Protein kinase domain	768	1032	5.1e-52	Protein kinase domain
	HanXRQr2_Chr13g0567111	1076	Pfam	PF00954	S-locus glycoprotein domain	526	585	1.4e-05	S-locus glycoprotein domain
	HanXRQr2_Chr13g0567111	1076	Pfam	PF08276	PAN-like domain	611	671	9.8e-07	PAN/Apple domain
	HanXRQr2_Chr15g0689991	432	Pfam	PF00069	Protein kinase domain	131	406	1.6e-45	Protein kinase domain
	HanXRQr2_Chr01g0021191	820	Pfam	PF00069	Protein kinase domain	506	722	3.1e-47	Protein kinase domain
	HanXRQr2_Chr01g0021191	820	Pfam	PF11883	Domain of unknown function (DUF3403)	779	820	6.9e-11	S-locus receptor kinase, C-terminal
	HanXRQr2_Chr01g0021191	820	Pfam	PF08276	PAN-like domain	334	398	5.3e-16	PAN/Apple domain
	HanXRQr2_Chr01g0021191	820	Pfam	PF01453	D-mannose binding lectin	72	173	4.5e-31	Bulb-type lectin domain
	HanXRQr2_Chr01g0021191	820	Pfam	PF00954	S-locus glycoprotein domain	205	312	6.7e-22	S-locus glycoprotein domain
	HanXRQr2_Chr00c001g0831771	256	Pfam	PF07714	Protein tyrosine and serine/threonine kinase	11	210	1e-14	Serine-threonine/tyrosine-protein kinase, catalytic domain
	HanXRQr2_Chr11g0513981	435	Pfam	PF00069	Protein kinase domain	96	424	1.8e-47	Protein kinase domain
	HanXRQr2_Chr05g0194711	842	Pfam	PF07714	Protein tyrosine and serine/threonine kinase	529	796	2.5e-49	Serine-threonine/tyrosine-protein kinase, catalytic domain
	HanXRQr2_Chr05g0194711	842	Pfam	PF01453	D-mannose binding lectin	79	182	2.4e-30	Bulb-type lectin domain
	HanXRQr2_Chr05g0194711	842	Pfam	PF00954	S-locus glycoprotein domain	214	324	1.2e-21	S-locus glycoprotein domain
	HanXRQr2_Chr05g0194711	842	Pfam	PF08276	PAN-like domain	359	417	1.1e-16	PAN/Apple domain
	HanXRQr2_Chr05g0194711	842	Pfam	PF11883	Domain of unknown function (DUF3403)	800	842	5.2e-08	S-locus receptor kinase, C-terminal
	HanXRQr2_Chr01g0011931	834	Pfam	PF07714	Protein tyrosine and serine/threonine kinase	495	687	2.1e-48	Serine-threonine/tyrosine-protein kinase, catalytic domain
	HanXRQr2_Chr01g0011931	834	Pfam	PF12819	Malectin-like domain	35	385	2.5e-40	Malectin-like domain
	HanXRQr2_Chr11g0513931	187	Pfam	PF07714	Protein tyrosine and serine/threonine kinase	28	169	9.3e-14	Serine-threonine/tyrosine-protein kinase, catalytic domain
	HanXRQr2_Chr09g0409431	549	Pfam	PF13499	EF-hand domain pair	444	506	1.8e-14	EF-hand domain
	HanXRQr2_Chr09g0409431	549	Pfam	PF13499	EF-hand domain pair	372	433	3.9e-10	EF-hand domain
	HanXRQr2_Chr09g0409431	549	Pfam	PF00069	Protein kinase domain	70	326	1.9e-77	Protein kinase domain
	HanXRQr2_Chr03g0125961	652	Pfam	PF00069	Protein kinase domain	340	544	7.1e-49	Protein kinase domain
	HanXRQr2_Chr03g0125961	652	Pfam	PF00139	Legume lectin domain	35	269	8.6e-66	Legume lectin domain
	HanXRQr2_Chr00c001g0832371	135	Pfam	PF07714	Protein tyrosine and serine/threonine kinase	11	103	1.8e-06	Serine-threonine/tyrosine-protein kinase, catalytic domain
	HanXRQr2_Chr14g0650621	408	Pfam	PF00069	Protein kinase domain	110	395	2.7e-64	Protein kinase domain
	HanXRQr2_Chr13g0574511	749	Pfam	PF00069	Protein kinase domain	411	680	1.2e-51	Protein kinase domain
	HanXRQr2_Chr13g0574511	749	Pfam	PF13947	Wall-associated receptor kinase galacturonan-binding	26	84	3.1e-09	Wall-associated receptor kinase, galacturonan-binding domain
	HanXRQr2_Chr13g0574511	749	Pfam	PF12947	EGF domain	290	323	2.4e-09	EGF domain
	HanXRQr2_Chr11g0519001	156	Pfam	PF07714	Protein tyrosine and serine/threonine kinase	27	133	1.7e-13	Serine-threonine/tyrosine-protein kinase, catalytic domain
	HanXRQr2_Chr13g0607231	939	Pfam	PF00069	Protein kinase domain	449	592	1.8e-25	Protein kinase domain
	HanXRQr2_Chr13g0607231	939	Pfam	PF00069	Protein kinase domain	771	908	5.7e-20	Protein kinase domain
	HanXRQr2_Chr01g0019041	591	Pfam	PF00069	Protein kinase domain	32	287	6.1e-46	Protein kinase domain
	HanXRQr2_Chr01g0040431	435	Pfam	PF07714	Protein tyrosine and serine/threonine kinase	77	352	2.7e-40	Serine-threonine/tyrosine-protein kinase, catalytic domain
	HanXRQr2_Chr00c096g0833811	171	Pfam	PF00069	Protein kinase domain	12	137	1.9e-21	Protein kinase domain
	HanXRQr2_Chr00c001g0831851	526	Pfam	PF07714	Protein tyrosine and serine/threonine kinase	322	518	8.8e-25	Serine-threonine/tyrosine-protein kinase, catalytic domain
	HanXRQr2_Chr00c001g0831851	526	Pfam	PF00069	Protein kinase domain	13	282	1.8e-43	Protein kinase domain
	HanXRQr2_Chr12g0539211	746	Pfam	PF07714	Protein tyrosine and serine/threonine kinase	64	335	3.6e-44	Serine-threonine/tyrosine-protein kinase, catalytic domain
	HanXRQr2_Chr12g0539211	746	Pfam	PF07714	Protein tyrosine and serine/threonine kinase	443	718	3.3e-47	Serine-threonine/tyrosine-protein kinase, catalytic domain
	HanXRQr2_Chr04g0141941	248	Pfam	PF00069	Protein kinase domain	10	239	2.6e-43	Protein kinase domain
	HanXRQr2_Chr05g0238001	952	Pfam	PF00069	Protein kinase domain	665	934	4.4e-45	Protein kinase domain
	HanXRQr2_Chr05g0238001	952	Pfam	PF08263	Leucine rich repeat N-terminal domain	24	62	0.0002	Leucine-rich repeat-containing N-terminal, plant-type
	HanXRQr2_Chr14g0654151	660	Pfam	PF00069	Protein kinase domain	15	276	3.7e-59	Protein kinase domain
	HanXRQr2_Chr08g0356651	372	Pfam	PF00069	Protein kinase domain	93	367	3.2e-45	Protein kinase domain
	HanXRQr2_Chr11g0504121	479	Pfam	PF12796	Ankyrin repeats (3 copies)	86	171	6.9e-10	Ankyrin repeat
	HanXRQr2_Chr11g0504121	479	Pfam	PF07714	Protein tyrosine and serine/threonine kinase	207	456	1.6e-47	Serine-threonine/tyrosine-protein kinase, catalytic domain
	HanXRQr2_Chr02g0063971	153	Pfam	PF00069	Protein kinase domain	20	102	4.5e-10	Protein kinase domain
	HanXRQr2_Chr10g0453771	181	Pfam	PF00069	Protein kinase domain	9	125	2.9e-13	Protein kinase domain
	HanXRQr2_Chr02g0068761	447	Pfam	PF00069	Protein kinase domain	9	262	7.2e-72	Protein kinase domain
	HanXRQr2_Chr02g0068761	447	Pfam	PF03822	NAF domain	305	363	3.6e-16	NAF domain
	HanXRQr2_Chr17g0808401	810	Pfam	PF00954	S-locus glycoprotein domain	212	322	3.9e-31	S-locus glycoprotein domain
	HanXRQr2_Chr17g0808401	810	Pfam	PF00069	Protein kinase domain	489	751	6.9e-49	Protein kinase domain
	HanXRQr2_Chr17g0808401	810	Pfam	PF01453	D-mannose binding lectin	78	180	1.7e-30	Bulb-type lectin domain
	HanXRQr2_Chr17g0808401	810	Pfam	PF08276	PAN-like domain	347	406	2.5e-09	PAN/Apple domain
	HanXRQr2_Chr05g0195321	819	Pfam	PF13855	Leucine rich repeat	320	374	2e-07	Leucine-rich repeat
	HanXRQr2_Chr05g0195321	819	Pfam	PF00069	Protein kinase domain	533	747	8.7e-41	Protein kinase domain
	HanXRQr2_Chr06g0242641	137	Pfam	PF00069	Protein kinase domain	37	120	6.1e-10	Protein kinase domain
	HanXRQr2_Chr16g0756741	499	Pfam	PF07714	Protein tyrosine and serine/threonine kinase	183	442	1.1e-61	Serine-threonine/tyrosine-protein kinase, catalytic domain
	HanXRQr2_Chr11g0519081	325	Pfam	PF07714	Protein tyrosine and serine/threonine kinase	30	299	1.5e-31	Serine-threonine/tyrosine-protein kinase, catalytic domain
	HanXRQr2_Chr16g0774101	460	Pfam	PF00069	Protein kinase domain	27	289	5.9e-45	Protein kinase domain
	HanXRQr2_Chr16g0774101	460	Pfam	PF00168	C2 domain	323	388	1.9e-06	C2 domain
	HanXRQr2_Chr07g0283991	455	Pfam	PF12202	Oxidative-stress-responsive kinase 1 C-terminal domain	344	400	1e-07	Serine/threonine-protein kinase OSR1/WNK, CCT domain
	HanXRQr2_Chr07g0283991	455	Pfam	PF00069	Protein kinase domain	22	276	1.5e-49	Protein kinase domain
	HanXRQr2_Chr14g0631031	457	Pfam	PF14299	Phloem protein 2	354	453	9.4e-12	Phloem protein 2-like
	HanXRQr2_Chr14g0631031	457	Pfam	PF00069	Protein kinase domain	14	281	1.3e-43	Protein kinase domain
	HanXRQr2_Chr07g0297561	627	Pfam	PF00069	Protein kinase domain	329	596	7.2e-48	Protein kinase domain
	HanXRQr2_Chr07g0297561	627	Pfam	PF01657	Salt stress response/antifungal	54	135	5e-10	Gnk2-homologous domain
	HanXRQr2_Chr07g0297561	627	Pfam	PF01657	Salt stress response/antifungal	149	243	6.1e-10	Gnk2-homologous domain
	HanXRQr2_Chr12g0537321	555	Pfam	PF00069	Protein kinase domain	247	511	7.4e-55	Protein kinase domain
	HanXRQr2_Chr12g0537321	555	Pfam	PF08276	PAN-like domain	86	129	0.00013	PAN/Apple domain
	HanXRQr2_Chr15g0680961	184	Pfam	PF07714	Protein tyrosine and serine/threonine kinase	16	121	1.4e-08	Serine-threonine/tyrosine-protein kinase, catalytic domain
	HanXRQr2_Chr03g0135291	547	Pfam	PF00433	Protein kinase C terminal domain	436	480	7.9e-05	Protein kinase, C-terminal
	HanXRQr2_Chr03g0135291	547	Pfam	PF00069	Protein kinase domain	120	417	3.6e-65	Protein kinase domain
	HanXRQr2_Chr04g0154671	351	Pfam	PF00069	Protein kinase domain	62	211	9.6e-31	Protein kinase domain
	HanXRQr2_Chr11g0519711	252	Pfam	PF07714	Protein tyrosine and serine/threonine kinase	88	195	5.3e-06	Serine-threonine/tyrosine-protein kinase, catalytic domain
	HanXRQr2_Chr11g0519711	252	Pfam	PF07714	Protein tyrosine and serine/threonine kinase	2	47	1.5e-06	Serine-threonine/tyrosine-protein kinase, catalytic domain
	HanXRQr2_Chr09g0376141	659	Pfam	PF07714	Protein tyrosine and serine/threonine kinase	400	629	5.9e-19	Serine-threonine/tyrosine-protein kinase, catalytic domain
	HanXRQr2_Chr09g0376141	659	Pfam	PF08263	Leucine rich repeat N-terminal domain	2	36	3.6e-09	Leucine-rich repeat-containing N-terminal, plant-type
	HanXRQr2_Chr03g0121451	582	Pfam	PF13855	Leucine rich repeat	114	173	1.3e-08	Leucine-rich repeat
	HanXRQr2_Chr03g0121451	582	Pfam	PF00069	Protein kinase domain	318	577	2.9e-43	Protein kinase domain
	HanXRQr2_Chr03g0121451	582	Pfam	PF00560	Leucine Rich Repeat	187	209	1.5	Leucine-rich repeat
	HanXRQr2_Chr06g0260401	801	Pfam	PF07714	Protein tyrosine and serine/threonine kinase	472	712	3.7e-26	Serine-threonine/tyrosine-protein kinase, catalytic domain
	HanXRQr2_Chr06g0260401	801	Pfam	PF04564	U-box domain	731	799	5.1e-16	U-box domain
	HanXRQr2_Chr12g0548581	559	Pfam	PF01842	ACT domain	176	230	2.3e-07	ACT domain
	HanXRQr2_Chr12g0548581	559	Pfam	PF07714	Protein tyrosine and serine/threonine kinase	278	526	2.1e-76	Serine-threonine/tyrosine-protein kinase, catalytic domain
	HanXRQr2_Chr11g0520071	509	Pfam	PF07714	Protein tyrosine and serine/threonine kinase	142	391	1e-32	Serine-threonine/tyrosine-protein kinase, catalytic domain
	HanXRQr2_Chr15g0697761	1005	Pfam	PF00069	Protein kinase domain	691	920	9e-41	Protein kinase domain
	HanXRQr2_Chr15g0697761	1005	Pfam	PF13855	Leucine rich repeat	143	202	2.5e-07	Leucine-rich repeat
	HanXRQr2_Chr15g0697761	1005	Pfam	PF08263	Leucine rich repeat N-terminal domain	21	66	7.2e-09	Leucine-rich repeat-containing N-terminal, plant-type
	HanXRQr2_Chr09g0405871	111	Pfam	PF00069	Protein kinase domain	33	87	3.1e-13	Protein kinase domain
	HanXRQr2_Chr11g0498161	309	Pfam	PF07714	Protein tyrosine and serine/threonine kinase	25	298	1.4e-43	Serine-threonine/tyrosine-protein kinase, catalytic domain
	HanXRQr2_Chr04g0172081	558	Pfam	PF00069	Protein kinase domain	4	257	4e-63	Protein kinase domain
	HanXRQr2_Chr06g0265891	628	Pfam	PF00069	Protein kinase domain	335	599	1.5e-36	Protein kinase domain
	HanXRQr2_Chr06g0265891	628	Pfam	PF13855	Leucine rich repeat	118	176	3.6e-08	Leucine-rich repeat
	HanXRQr2_Chr06g0265891	628	Pfam	PF08263	Leucine rich repeat N-terminal domain	28	64	1.2e-06	Leucine-rich repeat-containing N-terminal, plant-type
	HanXRQr2_Chr06g0265891	628	Pfam	PF00560	Leucine Rich Repeat	188	208	0.19	Leucine-rich repeat
	HanXRQr2_Chr04g0168041	384	Pfam	PF00069	Protein kinase domain	16	177	2.6e-30	Protein kinase domain
	HanXRQr2_Chr04g0168041	384	Pfam	PF00069	Protein kinase domain	227	328	5.4e-22	Protein kinase domain
	HanXRQr2_Chr11g0470581	230	Pfam	PF00069	Protein kinase domain	2	193	5.3e-31	Protein kinase domain
	HanXRQr2_Chr09g0399691	623	Pfam	PF08263	Leucine rich repeat N-terminal domain	33	70	2.7e-13	Leucine-rich repeat-containing N-terminal, plant-type
	HanXRQr2_Chr09g0399691	623	Pfam	PF00069	Protein kinase domain	303	569	2.1e-43	Protein kinase domain
	HanXRQr2_Chr09g0399691	623	Pfam	PF13855	Leucine rich repeat	123	181	5.2e-08	Leucine-rich repeat
	HanXRQr2_Chr09g0366171	698	Pfam	PF07714	Protein tyrosine and serine/threonine kinase	44	308	3.1e-46	Serine-threonine/tyrosine-protein kinase, catalytic domain
	HanXRQr2_Chr09g0366171	698	Pfam	PF00069	Protein kinase domain	417	683	1.3e-43	Protein kinase domain
	HanXRQr2_Chr08g0327591	756	Pfam	PF07714	Protein tyrosine and serine/threonine kinase	472	744	4.1e-52	Serine-threonine/tyrosine-protein kinase, catalytic domain
	HanXRQr2_Chr08g0327591	756	Pfam	PF07714	Protein tyrosine and serine/threonine kinase	111	384	2.2e-47	Serine-threonine/tyrosine-protein kinase, catalytic domain
	HanXRQr2_Chr01g0013981	771	Pfam	PF00069	Protein kinase domain	438	702	4.9e-49	Protein kinase domain
	HanXRQr2_Chr01g0013981	771	Pfam	PF13947	Wall-associated receptor kinase galacturonan-binding	30	96	4.4e-09	Wall-associated receptor kinase, galacturonan-binding domain
	HanXRQr2_Chr01g0013981	771	Pfam	PF07645	Calcium-binding EGF domain	307	346	2.2e-08	EGF-like calcium-binding domain
	HanXRQr2_Chr16g0729361	1063	Pfam	PF12799	Leucine Rich repeats (2 copies)	237	276	6.9e-07	Leucine rich repeat 4
	HanXRQr2_Chr16g0729361	1063	Pfam	PF08263	Leucine rich repeat N-terminal domain	26	69	0.00012	Leucine-rich repeat-containing N-terminal, plant-type
	HanXRQr2_Chr16g0729361	1063	Pfam	PF00069	Protein kinase domain	787	1051	1.5e-44	Protein kinase domain
	HanXRQr2_Chr16g0729361	1063	Pfam	PF13855	Leucine rich repeat	333	393	7.9e-07	Leucine-rich repeat
	HanXRQr2_Chr16g0729361	1063	Pfam	PF13855	Leucine rich repeat	405	465	6.3e-07	Leucine-rich repeat
	HanXRQr2_Chr16g0729361	1063	Pfam	PF13855	Leucine rich repeat	96	153	1.9e-07	Leucine-rich repeat
	HanXRQr2_Chr10g0434531	194	Pfam	PF00069	Protein kinase domain	92	183	4e-14	Protein kinase domain
	HanXRQr2_Chr14g0640571	362	Pfam	PF07714	Protein tyrosine and serine/threonine kinase	45	277	5.6e-46	Serine-threonine/tyrosine-protein kinase, catalytic domain
	HanXRQr2_Chr07g0294371	530	Pfam	PF13499	EF-hand domain pair	469	521	7.1e-11	EF-hand domain
	HanXRQr2_Chr07g0294371	530	Pfam	PF13499	EF-hand domain pair	386	449	6.7e-09	EF-hand domain
	HanXRQr2_Chr07g0294371	530	Pfam	PF00069	Protein kinase domain	80	340	1.2e-70	Protein kinase domain
	HanXRQr2_Chr13g0599841	782	Pfam	PF07714	Protein tyrosine and serine/threonine kinase	29	298	8.9e-43	Serine-threonine/tyrosine-protein kinase, catalytic domain
	HanXRQr2_Chr13g0599841	782	Pfam	PF14299	Phloem protein 2	617	781	4.6e-17	Phloem protein 2-like
	HanXRQr2_Chr04g0163161	311	Pfam	PF07714	Protein tyrosine and serine/threonine kinase	2	263	2.2e-42	Serine-threonine/tyrosine-protein kinase, catalytic domain
	HanXRQr2_Chr04g0148411	630	Pfam	PF00069	Protein kinase domain	339	618	6e-42	Protein kinase domain
	HanXRQr2_Chr08g0326811	154	Pfam	PF07714	Protein tyrosine and serine/threonine kinase	7	125	1.4e-19	Serine-threonine/tyrosine-protein kinase, catalytic domain
	HanXRQr2_Chr15g0711841	789	Pfam	PF12819	Malectin-like domain	30	398	2.1e-38	Malectin-like domain
	HanXRQr2_Chr15g0711841	789	Pfam	PF07714	Protein tyrosine and serine/threonine kinase	504	768	2e-51	Serine-threonine/tyrosine-protein kinase, catalytic domain
	HanXRQr2_Chr12g0524481	219	Pfam	PF07714	Protein tyrosine and serine/threonine kinase	27	171	6.1e-32	Serine-threonine/tyrosine-protein kinase, catalytic domain
	HanXRQr2_Chr08g0339541	741	Pfam	PF13947	Wall-associated receptor kinase galacturonan-binding	20	81	1.6e-08	Wall-associated receptor kinase, galacturonan-binding domain
	HanXRQr2_Chr08g0339541	741	Pfam	PF12947	EGF domain	283	316	1.2e-09	EGF domain
	HanXRQr2_Chr08g0339541	741	Pfam	PF00069	Protein kinase domain	404	672	3.4e-53	Protein kinase domain
	HanXRQr2_Chr11g0518111	417	Pfam	PF07714	Protein tyrosine and serine/threonine kinase	67	343	2.3e-33	Serine-threonine/tyrosine-protein kinase, catalytic domain
	HanXRQr2_Chr06g0261061	185	Pfam	PF07714	Protein tyrosine and serine/threonine kinase	81	169	7.8e-18	Serine-threonine/tyrosine-protein kinase, catalytic domain
	HanXRQr2_Chr08g0327681	305	Pfam	PF00069	Protein kinase domain	52	300	9.4e-45	Protein kinase domain
	HanXRQr2_Chr03g0121221	822	Pfam	PF00069	Protein kinase domain	558	818	7.3e-44	Protein kinase domain
	HanXRQr2_Chr03g0121221	822	Pfam	PF13855	Leucine rich repeat	133	192	4.1e-07	Leucine-rich repeat
	HanXRQr2_Chr00c057g0833551	815	Pfam	PF01453	D-mannose binding lectin	73	178	4.9e-32	Bulb-type lectin domain
	HanXRQr2_Chr00c057g0833551	815	Pfam	PF07714	Protein tyrosine and serine/threonine kinase	499	768	8.6e-47	Serine-threonine/tyrosine-protein kinase, catalytic domain
	HanXRQr2_Chr00c057g0833551	815	Pfam	PF00954	S-locus glycoprotein domain	210	318	2.5e-31	S-locus glycoprotein domain
	HanXRQr2_Chr00c057g0833551	815	Pfam	PF11883	Domain of unknown function (DUF3403)	773	815	2.7e-08	S-locus receptor kinase, C-terminal
	HanXRQr2_Chr00c057g0833551	815	Pfam	PF08276	PAN-like domain	340	406	3.7e-19	PAN/Apple domain
	HanXRQr2_Chr04g0180081	1181	Pfam	PF08263	Leucine rich repeat N-terminal domain	24	63	9.1e-12	Leucine-rich repeat-containing N-terminal, plant-type
	HanXRQr2_Chr04g0180081	1181	Pfam	PF00069	Protein kinase domain	891	1172	2.1e-43	Protein kinase domain
	HanXRQr2_Chr04g0180081	1181	Pfam	PF13855	Leucine rich repeat	453	512	2.7e-06	Leucine-rich repeat
	HanXRQr2_Chr04g0180081	1181	Pfam	PF13855	Leucine rich repeat	140	200	2.6e-08	Leucine-rich repeat
	HanXRQr2_Chr04g0180081	1181	Pfam	PF13855	Leucine rich repeat	549	608	1.5e-06	Leucine-rich repeat
	HanXRQr2_Chr04g0180081	1181	Pfam	PF13855	Leucine rich repeat	318	368	4.1e-07	Leucine-rich repeat
	HanXRQr2_Chr04g0180081	1181	Pfam	PF13855	Leucine rich repeat	236	296	1.5e-08	Leucine-rich repeat
	HanXRQr2_Chr04g0180081	1181	Pfam	PF13855	Leucine rich repeat	694	755	1.4e-08	Leucine-rich repeat
	HanXRQr2_Chr14g0625581	169	Pfam	PF07714	Protein tyrosine and serine/threonine kinase	13	162	1.4e-28	Serine-threonine/tyrosine-protein kinase, catalytic domain
	HanXRQr2_Chr04g0162161	445	Pfam	PF00069	Protein kinase domain	125	394	1.1e-51	Protein kinase domain
	HanXRQr2_Chr14g0630171	191	Pfam	PF00069	Protein kinase domain	21	101	2.2e-10	Protein kinase domain
	HanXRQr2_Chr04g0180851	309	Pfam	PF00069	Protein kinase domain	30	231	5.8e-46	Protein kinase domain
	HanXRQr2_Chr17g0818521	497	Pfam	PF07714	Protein tyrosine and serine/threonine kinase	75	310	9.9e-28	Serine-threonine/tyrosine-protein kinase, catalytic domain
	HanXRQr2_Chr07g0300961	556	Pfam	PF13499	EF-hand domain pair	401	461	3.2e-11	EF-hand domain
	HanXRQr2_Chr07g0300961	556	Pfam	PF13499	EF-hand domain pair	471	531	7.8e-13	EF-hand domain
	HanXRQr2_Chr07g0300961	556	Pfam	PF00069	Protein kinase domain	96	353	4.7e-74	Protein kinase domain
	HanXRQr2_Chr11g0519521	665	Pfam	PF00069	Protein kinase domain	380	644	3.1e-32	Protein kinase domain
	HanXRQr2_Chr11g0519521	665	Pfam	PF00069	Protein kinase domain	25	294	1.1e-29	Protein kinase domain
	HanXRQr2_Chr15g0711971	719	Pfam	PF12819	Malectin-like domain	30	265	3.6e-17	Malectin-like domain
	HanXRQr2_Chr15g0711971	719	Pfam	PF07714	Protein tyrosine and serine/threonine kinase	432	696	1.3e-49	Serine-threonine/tyrosine-protein kinase, catalytic domain
	HanXRQr2_Chr15g0716851	372	Pfam	PF00069	Protein kinase domain	52	320	6.1e-50	Protein kinase domain
	HanXRQr2_Chr16g0731451	362	Pfam	PF00069	Protein kinase domain	23	279	1.6e-72	Protein kinase domain
	HanXRQr2_Chr11g0519051	164	Pfam	PF07714	Protein tyrosine and serine/threonine kinase	47	132	5.2e-10	Serine-threonine/tyrosine-protein kinase, catalytic domain
	HanXRQr2_Chr07g0313501	407	Pfam	PF08276	PAN-like domain	92	139	0.00013	PAN/Apple domain
	HanXRQr2_Chr07g0313501	407	Pfam	PF00069	Protein kinase domain	245	394	3e-34	Protein kinase domain
	HanXRQr2_Chr11g0518101	347	Pfam	PF07714	Protein tyrosine and serine/threonine kinase	36	297	1.4e-24	Serine-threonine/tyrosine-protein kinase, catalytic domain
	HanXRQr2_Chr11g0506491	199	Pfam	PF07714	Protein tyrosine and serine/threonine kinase	27	176	1.5e-20	Serine-threonine/tyrosine-protein kinase, catalytic domain
	HanXRQr2_Chr17g0807661	986	Pfam	PF07714	Protein tyrosine and serine/threonine kinase	8	121	5.5e-06	Serine-threonine/tyrosine-protein kinase, catalytic domain
	HanXRQr2_Chr17g0807661	986	Pfam	PF07714	Protein tyrosine and serine/threonine kinase	223	482	5.6e-26	Serine-threonine/tyrosine-protein kinase, catalytic domain
	HanXRQr2_Chr17g0807661	986	Pfam	PF00069	Protein kinase domain	512	780	2.3e-42	Protein kinase domain
	HanXRQr2_Chr01g0031021	383	Pfam	PF07714	Protein tyrosine and serine/threonine kinase	154	377	4e-15	Serine-threonine/tyrosine-protein kinase, catalytic domain
	HanXRQr2_Chr01g0013031	531	Pfam	PF13499	EF-hand domain pair	434	497	7e-14	EF-hand domain
	HanXRQr2_Chr01g0013031	531	Pfam	PF00069	Protein kinase domain	58	316	5.6e-78	Protein kinase domain
	HanXRQr2_Chr01g0013031	531	Pfam	PF13833	EF-hand domain pair	376	425	8.8e-07	EF-hand domain
	HanXRQr2_Chr06g0255641	379	Pfam	PF00069	Protein kinase domain	46	328	1.3e-70	Protein kinase domain
	HanXRQr2_Chr13g0600241	277	Pfam	PF07714	Protein tyrosine and serine/threonine kinase	2	223	7.9e-32	Serine-threonine/tyrosine-protein kinase, catalytic domain
	HanXRQr2_Chr07g0293881	205	Pfam	PF00069	Protein kinase domain	8	125	8.1e-21	Protein kinase domain
	HanXRQr2_Chr07g0298531	357	Pfam	PF00069	Protein kinase domain	11	272	9.9e-52	Protein kinase domain
	HanXRQr2_Chr04g0152131	819	Pfam	PF00069	Protein kinase domain	499	701	2.1e-45	Protein kinase domain
	HanXRQr2_Chr04g0152131	819	Pfam	PF01453	D-mannose binding lectin	90	195	6.7e-28	Bulb-type lectin domain
	HanXRQr2_Chr04g0152131	819	Pfam	PF08276	PAN-like domain	341	375	0.00019	PAN/Apple domain
	HanXRQr2_Chr14g0646651	670	Pfam	PF00069	Protein kinase domain	328	597	5.9e-49	Protein kinase domain
	HanXRQr2_Chr14g0646651	670	Pfam	PF00139	Legume lectin domain	17	254	1.8e-66	Legume lectin domain
	HanXRQr2_Chr09g0368611	416	Pfam	PF07714	Protein tyrosine and serine/threonine kinase	38	310	2.2e-50	Serine-threonine/tyrosine-protein kinase, catalytic domain
	HanXRQr2_Chr17g0786061	511	Pfam	PF00069	Protein kinase domain	90	296	4.5e-45	Protein kinase domain
	HanXRQr2_Chr14g0630781	182	Pfam	PF07714	Protein tyrosine and serine/threonine kinase	10	154	1.5e-23	Serine-threonine/tyrosine-protein kinase, catalytic domain
	HanXRQr2_Chr01g0022451	713	Pfam	PF07714	Protein tyrosine and serine/threonine kinase	323	593	2.8e-49	Serine-threonine/tyrosine-protein kinase, catalytic domain
	HanXRQr2_Chr13g0619381	373	Pfam	PF00069	Protein kinase domain	44	326	5.6e-71	Protein kinase domain
	HanXRQr2_Chr15g0685521	405	Pfam	PF00069	Protein kinase domain	70	353	1.7e-65	Protein kinase domain
	HanXRQr2_Chr12g0532031	479	Pfam	PF01582	TIR domain	317	474	2.6e-27	Toll/interleukin-1 receptor homology (TIR) domain
	HanXRQr2_Chr12g0532031	479	Pfam	PF07714	Protein tyrosine and serine/threonine kinase	82	227	1.4e-31	Serine-threonine/tyrosine-protein kinase, catalytic domain
	HanXRQr2_Chr10g0465551	1088	Pfam	PF07714	Protein tyrosine and serine/threonine kinase	687	880	1.2e-21	Serine-threonine/tyrosine-protein kinase, catalytic domain
	HanXRQr2_Chr10g0465551	1088	Pfam	PF00069	Protein kinase domain	377	649	5.6e-38	Protein kinase domain
	HanXRQr2_Chr10g0465551	1088	Pfam	PF00069	Protein kinase domain	28	238	1.8e-28	Protein kinase domain
	HanXRQr2_Chr01g0044111	1668	Pfam	PF14299	Phloem protein 2	1317	1445	8.1e-13	Phloem protein 2-like
	HanXRQr2_Chr01g0044111	1668	Pfam	PF14299	Phloem protein 2	1507	1667	2.6e-20	Phloem protein 2-like
	HanXRQr2_Chr01g0044111	1668	Pfam	PF07714	Protein tyrosine and serine/threonine kinase	663	930	1.4e-38	Serine-threonine/tyrosine-protein kinase, catalytic domain
	HanXRQr2_Chr01g0044111	1668	Pfam	PF07714	Protein tyrosine and serine/threonine kinase	22	221	8e-24	Serine-threonine/tyrosine-protein kinase, catalytic domain
	HanXRQr2_Chr01g0044111	1668	Pfam	PF07714	Protein tyrosine and serine/threonine kinase	333	632	1.7e-40	Serine-threonine/tyrosine-protein kinase, catalytic domain
	HanXRQr2_Chr01g0044111	1668	Pfam	PF07714	Protein tyrosine and serine/threonine kinase	964	1236	1.1e-32	Serine-threonine/tyrosine-protein kinase, catalytic domain
	HanXRQr2_Chr17g0799661	351	Pfam	PF07714	Protein tyrosine and serine/threonine kinase	29	286	1.1e-57	Serine-threonine/tyrosine-protein kinase, catalytic domain
	HanXRQr2_Chr14g0640591	871	Pfam	PF00069	Protein kinase domain	6	204	2.4e-24	Protein kinase domain
	HanXRQr2_Chr14g0640591	871	Pfam	PF07714	Protein tyrosine and serine/threonine kinase	595	807	2.7e-32	Serine-threonine/tyrosine-protein kinase, catalytic domain
	HanXRQr2_Chr14g0640591	871	Pfam	PF07714	Protein tyrosine and serine/threonine kinase	259	480	1.2e-42	Serine-threonine/tyrosine-protein kinase, catalytic domain
	HanXRQr2_Chr17g0830841	115	Pfam	PF00069	Protein kinase domain	4	87	7.3e-17	Protein kinase domain
	HanXRQr2_Chr03g0090391	309	Pfam	PF07714	Protein tyrosine and serine/threonine kinase	49	292	2.8e-36	Serine-threonine/tyrosine-protein kinase, catalytic domain
	HanXRQr2_Chr11g0518671	333	Pfam	PF07714	Protein tyrosine and serine/threonine kinase	28	297	6e-32	Serine-threonine/tyrosine-protein kinase, catalytic domain
	HanXRQr2_Chr03g0108491	621	Pfam	PF01476	LysM domain	40	85	5.4e-06	LysM domain
	HanXRQr2_Chr03g0108491	621	Pfam	PF07714	Protein tyrosine and serine/threonine kinase	325	592	8.7e-47	Serine-threonine/tyrosine-protein kinase, catalytic domain
	HanXRQr2_Chr14g0667171	1000	Pfam	PF00069	Protein kinase domain	707	916	1e-39	Protein kinase domain
	HanXRQr2_Chr14g0667171	1000	Pfam	PF08263	Leucine rich repeat N-terminal domain	28	66	9e-12	Leucine-rich repeat-containing N-terminal, plant-type
	HanXRQr2_Chr14g0667171	1000	Pfam	PF13855	Leucine rich repeat	120	179	1.1e-06	Leucine-rich repeat
	HanXRQr2_Chr14g0667171	1000	Pfam	PF13855	Leucine rich repeat	537	595	8.5e-07	Leucine-rich repeat
	HanXRQr2_Chr14g0667171	1000	Pfam	PF13855	Leucine rich repeat	393	451	6.6e-07	Leucine-rich repeat
	HanXRQr2_Chr11g0506421	441	Pfam	PF07714	Protein tyrosine and serine/threonine kinase	59	330	6.4e-35	Serine-threonine/tyrosine-protein kinase, catalytic domain
	HanXRQr2_Chr03g0125061	158	Pfam	PF07714	Protein tyrosine and serine/threonine kinase	3	130	2.3e-28	Serine-threonine/tyrosine-protein kinase, catalytic domain
	HanXRQr2_Chr07g0282191	892	Pfam	PF13855	Leucine rich repeat	392	448	4.9e-08	Leucine-rich repeat
	HanXRQr2_Chr07g0282191	892	Pfam	PF08263	Leucine rich repeat N-terminal domain	32	71	1.4e-05	Leucine-rich repeat-containing N-terminal, plant-type
	HanXRQr2_Chr07g0282191	892	Pfam	PF00069	Protein kinase domain	603	815	1.3e-32	Protein kinase domain
	HanXRQr2_Chr14g0640231	884	Pfam	PF00069	Protein kinase domain	47	280	1.6e-26	Protein kinase domain
	HanXRQr2_Chr14g0640231	884	Pfam	PF07714	Protein tyrosine and serine/threonine kinase	601	794	1.4e-34	Serine-threonine/tyrosine-protein kinase, catalytic domain
	HanXRQr2_Chr14g0640231	884	Pfam	PF07714	Protein tyrosine and serine/threonine kinase	330	527	1.2e-32	Serine-threonine/tyrosine-protein kinase, catalytic domain
	HanXRQr2_Chr11g0515261	440	Pfam	PF00069	Protein kinase domain	91	368	1.2e-47	Protein kinase domain
	HanXRQr2_Chr15g0695831	601	Pfam	PF00069	Protein kinase domain	271	536	3.8e-51	Protein kinase domain
	HanXRQr2_Chr15g0695831	601	Pfam	PF07645	Calcium-binding EGF domain	144	177	2.3e-08	EGF-like calcium-binding domain
	HanXRQr2_Chr08g0323951	421	Pfam	PF00069	Protein kinase domain	85	352	1.1e-51	Protein kinase domain
	HanXRQr2_Chr08g0322761	412	Pfam	PF07714	Protein tyrosine and serine/threonine kinase	52	318	5.1e-47	Serine-threonine/tyrosine-protein kinase, catalytic domain
	HanXRQr2_Chr05g0212281	321	Pfam	PF07714	Protein tyrosine and serine/threonine kinase	2	219	2.3e-19	Serine-threonine/tyrosine-protein kinase, catalytic domain
	HanXRQr2_Chr01g0022171	1098	Pfam	PF00560	Leucine Rich Repeat	515	537	0.79	Leucine-rich repeat
	HanXRQr2_Chr01g0022171	1098	Pfam	PF00069	Protein kinase domain	825	1092	6.6e-48	Protein kinase domain
	HanXRQr2_Chr01g0022171	1098	Pfam	PF13855	Leucine rich repeat	146	205	6.8e-10	Leucine-rich repeat
	HanXRQr2_Chr01g0022171	1098	Pfam	PF13855	Leucine rich repeat	88	133	1.9e-07	Leucine-rich repeat
	HanXRQr2_Chr01g0022171	1098	Pfam	PF08263	Leucine rich repeat N-terminal domain	30	69	1.1e-07	Leucine-rich repeat-containing N-terminal, plant-type
	HanXRQr2_Chr03g0095891	842	Pfam	PF00564	PB1 domain	49	134	1.1e-18	PB1 domain
	HanXRQr2_Chr03g0095891	842	Pfam	PF07714	Protein tyrosine and serine/threonine kinase	570	832	5.4e-61	Serine-threonine/tyrosine-protein kinase, catalytic domain
	HanXRQr2_Chr09g0416801	685	Pfam	PF07714	Protein tyrosine and serine/threonine kinase	362	626	2.1e-42	Serine-threonine/tyrosine-protein kinase, catalytic domain
	HanXRQr2_Chr11g0481491	383	Pfam	PF11883	Domain of unknown function (DUF3403)	343	383	3.4e-08	S-locus receptor kinase, C-terminal
	HanXRQr2_Chr11g0481491	383	Pfam	PF00069	Protein kinase domain	43	193	8.1e-31	Protein kinase domain
	HanXRQr2_Chr11g0487221	353	Pfam	PF00069	Protein kinase domain	4	260	1.3e-70	Protein kinase domain
	HanXRQr2_Chr15g0688951	613	Pfam	PF07714	Protein tyrosine and serine/threonine kinase	323	577	2.1e-48	Serine-threonine/tyrosine-protein kinase, catalytic domain
	HanXRQr2_Chr04g0187871	751	Pfam	PF00560	Leucine Rich Repeat	295	317	1.3	Leucine-rich repeat
	HanXRQr2_Chr04g0187871	751	Pfam	PF00069	Protein kinase domain	463	674	6.4e-42	Protein kinase domain
	HanXRQr2_Chr04g0187871	751	Pfam	PF08263	Leucine rich repeat N-terminal domain	30	68	1.3e-10	Leucine-rich repeat-containing N-terminal, plant-type
	HanXRQr2_Chr13g0596691	866	Pfam	PF00560	Leucine Rich Repeat	133	155	1.7	Leucine-rich repeat
	HanXRQr2_Chr13g0596691	866	Pfam	PF00560	Leucine Rich Repeat	259	277	1.8	Leucine-rich repeat
	HanXRQr2_Chr13g0596691	866	Pfam	PF00560	Leucine Rich Repeat	370	392	0.47	Leucine-rich repeat
	HanXRQr2_Chr13g0596691	866	Pfam	PF00069	Protein kinase domain	604	862	9e-45	Protein kinase domain
	HanXRQr2_Chr13g0596691	866	Pfam	PF13516	Leucine Rich repeat	393	407	0.73	Leucine-rich repeat
	HanXRQr2_Chr13g0596691	866	Pfam	PF13855	Leucine rich repeat	186	240	3.5e-09	Leucine-rich repeat
	HanXRQr2_Chr13g0596691	866	Pfam	PF13855	Leucine rich repeat	301	357	3.2e-07	Leucine-rich repeat
	HanXRQr2_Chr05g0219811	616	Pfam	PF00069	Protein kinase domain	292	506	3.6e-45	Protein kinase domain
	HanXRQr2_Chr05g0219811	616	Pfam	PF19160	SPARK	22	179	4.6e-30	SPARK domain
	HanXRQr2_Chr12g0542191	802	Pfam	PF07714	Protein tyrosine and serine/threonine kinase	493	759	1.3e-47	Serine-threonine/tyrosine-protein kinase, catalytic domain
	HanXRQr2_Chr12g0542191	802	Pfam	PF01453	D-mannose binding lectin	28	134	2.3e-34	Bulb-type lectin domain
	HanXRQr2_Chr12g0542191	802	Pfam	PF00954	S-locus glycoprotein domain	167	273	5e-25	S-locus glycoprotein domain
	HanXRQr2_Chr12g0542191	802	Pfam	PF08276	PAN-like domain	295	363	2.7e-20	PAN/Apple domain
	HanXRQr2_Chr13g0584521	700	Pfam	PF00139	Legume lectin domain	24	250	3e-54	Legume lectin domain
	HanXRQr2_Chr13g0584521	700	Pfam	PF00069	Protein kinase domain	372	572	6.2e-48	Protein kinase domain
	HanXRQr2_Chr08g0321841	311	Pfam	PF07714	Protein tyrosine and serine/threonine kinase	28	294	3e-40	Serine-threonine/tyrosine-protein kinase, catalytic domain
	HanXRQr2_Chr07g0310491	327	Pfam	PF00069	Protein kinase domain	25	300	9.8e-41	Protein kinase domain
	HanXRQr2_Chr01g0044191	620	Pfam	PF07714	Protein tyrosine and serine/threonine kinase	19	316	1.8e-42	Serine-threonine/tyrosine-protein kinase, catalytic domain
	HanXRQr2_Chr01g0044191	620	Pfam	PF07714	Protein tyrosine and serine/threonine kinase	354	603	2.5e-36	Serine-threonine/tyrosine-protein kinase, catalytic domain
	HanXRQr2_Chr11g0478791	816	Pfam	PF01453	D-mannose binding lectin	70	170	1.3e-32	Bulb-type lectin domain
	HanXRQr2_Chr11g0478791	816	Pfam	PF07714	Protein tyrosine and serine/threonine kinase	502	769	3e-47	Serine-threonine/tyrosine-protein kinase, catalytic domain
	HanXRQr2_Chr11g0478791	816	Pfam	PF08276	PAN-like domain	335	400	9.5e-17	PAN/Apple domain
	HanXRQr2_Chr11g0478791	816	Pfam	PF00954	S-locus glycoprotein domain	202	312	1.5e-22	S-locus glycoprotein domain
	HanXRQr2_Chr12g0558491	319	Pfam	PF00069	Protein kinase domain	134	285	2e-38	Protein kinase domain
	HanXRQr2_Chr06g0263611	1043	Pfam	PF08263	Leucine rich repeat N-terminal domain	32	67	1.6e-06	Leucine-rich repeat-containing N-terminal, plant-type
	HanXRQr2_Chr06g0263611	1043	Pfam	PF00069	Protein kinase domain	751	1031	1.3e-47	Protein kinase domain
	HanXRQr2_Chr06g0263611	1043	Pfam	PF13855	Leucine rich repeat	75	128	5.3e-08	Leucine-rich repeat
	HanXRQr2_Chr06g0263611	1043	Pfam	PF13855	Leucine rich repeat	590	649	1.1e-06	Leucine-rich repeat
	HanXRQr2_Chr10g0463891	204	Pfam	PF00069	Protein kinase domain	3	166	1.4e-20	Protein kinase domain
	HanXRQr2_Chr14g0636651	598	Pfam	PF00069	Protein kinase domain	291	557	2.5e-48	Protein kinase domain
	HanXRQr2_Chr00c001g0831961	391	Pfam	PF07714	Protein tyrosine and serine/threonine kinase	57	330	4e-28	Serine-threonine/tyrosine-protein kinase, catalytic domain
	HanXRQr2_Chr14g0667261	611	Pfam	PF00069	Protein kinase domain	541	604	3.2e-08	Protein kinase domain
	HanXRQr2_Chr14g0667261	611	Pfam	PF13855	Leucine rich repeat	201	260	4.7e-07	Leucine-rich repeat
	HanXRQr2_Chr14g0667261	611	Pfam	PF00560	Leucine Rich Repeat	25	47	1.7	Leucine-rich repeat
	HanXRQr2_Chr14g0667261	611	Pfam	PF13516	Leucine Rich repeat	418	431	0.29	Leucine-rich repeat
	HanXRQr2_Chr14g0667261	611	Pfam	PF13516	Leucine Rich repeat	119	139	0.81	Leucine-rich repeat
	HanXRQr2_Chr15g0722411	701	Pfam	PF00560	Leucine Rich Repeat	162	183	0.37	Leucine-rich repeat
	HanXRQr2_Chr15g0722411	701	Pfam	PF07714	Protein tyrosine and serine/threonine kinase	408	672	1.5e-38	Serine-threonine/tyrosine-protein kinase, catalytic domain
	HanXRQr2_Chr15g0722411	701	Pfam	PF08263	Leucine rich repeat N-terminal domain	24	64	8.4e-09	Leucine-rich repeat-containing N-terminal, plant-type
	HanXRQr2_Chr10g0427331	420	Pfam	PF07714	Protein tyrosine and serine/threonine kinase	86	358	1.1e-48	Serine-threonine/tyrosine-protein kinase, catalytic domain
	HanXRQr2_Chr15g0699591	648	Pfam	PF08263	Leucine rich repeat N-terminal domain	26	62	9.3e-05	Leucine-rich repeat-containing N-terminal, plant-type
	HanXRQr2_Chr15g0699591	648	Pfam	PF00069	Protein kinase domain	361	623	7e-37	Protein kinase domain
	HanXRQr2_Chr15g0699591	648	Pfam	PF13855	Leucine rich repeat	116	174	4.4e-07	Leucine-rich repeat
	HanXRQr2_Chr15g0680541	138	Pfam	PF00069	Protein kinase domain	24	107	3.4e-14	Protein kinase domain
	HanXRQr2_Chr15g0716571	755	Pfam	PF11721	Malectin domain	361	494	2.6e-24	Malectin domain
	HanXRQr2_Chr15g0716571	755	Pfam	PF00560	Leucine Rich Repeat	280	300	0.26	Leucine-rich repeat
	HanXRQr2_Chr15g0716571	755	Pfam	PF07714	Protein tyrosine and serine/threonine kinase	592	741	1.6e-34	Serine-threonine/tyrosine-protein kinase, catalytic domain
	HanXRQr2_Chr03g0105491	413	Pfam	PF00069	Protein kinase domain	75	341	2.3e-53	Protein kinase domain
	HanXRQr2_Chr13g0604501	333	Pfam	PF00069	Protein kinase domain	108	330	2.2e-09	Protein kinase domain
	HanXRQr2_Chr04g0189021	426	Pfam	PF07714	Protein tyrosine and serine/threonine kinase	87	359	4.7e-47	Serine-threonine/tyrosine-protein kinase, catalytic domain
	HanXRQr2_Chr14g0640271	1264	Pfam	PF00069	Protein kinase domain	965	1242	1.6e-42	Protein kinase domain
	HanXRQr2_Chr14g0640271	1264	Pfam	PF00560	Leucine Rich Repeat	152	173	1.4	Leucine-rich repeat
	HanXRQr2_Chr14g0640271	1264	Pfam	PF00560	Leucine Rich Repeat	248	266	1.5	Leucine-rich repeat
	HanXRQr2_Chr14g0640271	1264	Pfam	PF08263	Leucine rich repeat N-terminal domain	37	74	1.1e-09	Leucine-rich repeat-containing N-terminal, plant-type
	HanXRQr2_Chr14g0640271	1264	Pfam	PF13855	Leucine rich repeat	609	668	1.8e-07	Leucine-rich repeat
	HanXRQr2_Chr14g0640271	1264	Pfam	PF13855	Leucine rich repeat	514	573	1e-09	Leucine-rich repeat
	HanXRQr2_Chr14g0640271	1264	Pfam	PF13855	Leucine rich repeat	781	837	3.4e-10	Leucine-rich repeat
	HanXRQr2_Chr08g0338451	582	Pfam	PF08276	PAN-like domain	2	46	4e-05	PAN/Apple domain
	HanXRQr2_Chr08g0338451	582	Pfam	PF08276	PAN-like domain	136	176	3.4e-06	PAN/Apple domain
	HanXRQr2_Chr08g0338451	582	Pfam	PF00069	Protein kinase domain	293	538	1.8e-51	Protein kinase domain
	HanXRQr2_Chr09g0377131	675	Pfam	PF00069	Protein kinase domain	367	633	2.8e-51	Protein kinase domain
	HanXRQr2_Chr09g0377131	675	Pfam	PF00139	Legume lectin domain	61	296	1.5e-48	Legume lectin domain
	HanXRQr2_Chr09g0377191	675	Pfam	PF00069	Protein kinase domain	367	633	2.8e-51	Protein kinase domain
	HanXRQr2_Chr09g0377191	675	Pfam	PF00139	Legume lectin domain	61	296	1.5e-48	Legume lectin domain
	HanXRQr2_Chr11g0478921	591	Pfam	PF08276	PAN-like domain	157	222	8.6e-20	PAN/Apple domain
	HanXRQr2_Chr11g0478921	591	Pfam	PF07714	Protein tyrosine and serine/threonine kinase	277	542	2.2e-48	Serine-threonine/tyrosine-protein kinase, catalytic domain
	HanXRQr2_Chr11g0478921	591	Pfam	PF01453	D-mannose binding lectin	70	147	3.9e-20	Bulb-type lectin domain
	HanXRQr2_Chr14g0644701	628	Pfam	PF01657	Salt stress response/antifungal	48	132	4.3e-11	Gnk2-homologous domain
	HanXRQr2_Chr14g0644701	628	Pfam	PF01657	Salt stress response/antifungal	148	241	6.1e-11	Gnk2-homologous domain
	HanXRQr2_Chr14g0644701	628	Pfam	PF00069	Protein kinase domain	329	597	9.1e-45	Protein kinase domain
	HanXRQr2_Chr10g0440941	152	Pfam	PF07714	Protein tyrosine and serine/threonine kinase	30	104	6.4e-10	Serine-threonine/tyrosine-protein kinase, catalytic domain
	HanXRQr2_Chr14g0636401	803	Pfam	PF13947	Wall-associated receptor kinase galacturonan-binding	117	175	9.5e-11	Wall-associated receptor kinase, galacturonan-binding domain
	HanXRQr2_Chr14g0636401	803	Pfam	PF00069	Protein kinase domain	487	753	2.4e-47	Protein kinase domain
	HanXRQr2_Chr17g0811101	147	Pfam	PF07714	Protein tyrosine and serine/threonine kinase	3	143	3.1e-36	Serine-threonine/tyrosine-protein kinase, catalytic domain
	HanXRQr2_Chr01g0019831	150	Pfam	PF07714	Protein tyrosine and serine/threonine kinase	1	101	2.7e-09	Serine-threonine/tyrosine-protein kinase, catalytic domain
	HanXRQr2_Chr09g0386431	674	Pfam	PF01657	Salt stress response/antifungal	165	251	7.8e-13	Gnk2-homologous domain
	HanXRQr2_Chr09g0386431	674	Pfam	PF01657	Salt stress response/antifungal	58	139	6.6e-11	Gnk2-homologous domain
	HanXRQr2_Chr09g0386431	674	Pfam	PF07714	Protein tyrosine and serine/threonine kinase	338	603	6.2e-43	Serine-threonine/tyrosine-protein kinase, catalytic domain
	HanXRQr2_Chr12g0542241	743	Pfam	PF00954	S-locus glycoprotein domain	178	284	4.7e-27	S-locus glycoprotein domain
	HanXRQr2_Chr12g0542241	743	Pfam	PF00069	Protein kinase domain	541	639	1.9e-22	Protein kinase domain
	HanXRQr2_Chr12g0542241	743	Pfam	PF01453	D-mannose binding lectin	39	145	3.5e-34	Bulb-type lectin domain
	HanXRQr2_Chr12g0542241	743	Pfam	PF07714	Protein tyrosine and serine/threonine kinase	476	539	2.2e-10	Serine-threonine/tyrosine-protein kinase, catalytic domain
	HanXRQr2_Chr12g0542241	743	Pfam	PF08276	PAN-like domain	314	379	7.1e-19	PAN/Apple domain
	HanXRQr2_Chr16g0777761	687	Pfam	PF00139	Legume lectin domain	31	279	3.7e-60	Legume lectin domain
	HanXRQr2_Chr16g0777761	687	Pfam	PF00069	Protein kinase domain	354	621	2.5e-48	Protein kinase domain
	HanXRQr2_Chr15g0707571	971	Pfam	PF13516	Leucine Rich repeat	236	253	0.21	Leucine-rich repeat
	HanXRQr2_Chr15g0707571	971	Pfam	PF13855	Leucine rich repeat	430	489	9.5e-11	Leucine-rich repeat
	HanXRQr2_Chr15g0707571	971	Pfam	PF13855	Leucine rich repeat	143	202	8.9e-07	Leucine-rich repeat
	HanXRQr2_Chr15g0707571	971	Pfam	PF08263	Leucine rich repeat N-terminal domain	27	66	3e-09	Leucine-rich repeat-containing N-terminal, plant-type
	HanXRQr2_Chr15g0707571	971	Pfam	PF00069	Protein kinase domain	650	911	6.1e-44	Protein kinase domain
	HanXRQr2_Chr15g0717301	676	Pfam	PF00069	Protein kinase domain	16	267	2.9e-69	Protein kinase domain
	HanXRQr2_Chr11g0495861	405	Pfam	PF07714	Protein tyrosine and serine/threonine kinase	99	376	1.4e-59	Serine-threonine/tyrosine-protein kinase, catalytic domain
	HanXRQr2_Chr12g0562401	352	Pfam	PF07714	Protein tyrosine and serine/threonine kinase	66	341	8.7e-40	Serine-threonine/tyrosine-protein kinase, catalytic domain
	HanXRQr2_Chr07g0297641	419	Pfam	PF00069	Protein kinase domain	121	406	1.7e-65	Protein kinase domain
	HanXRQr2_Chr11g0478651	832	Pfam	PF01453	D-mannose binding lectin	76	185	2.6e-33	Bulb-type lectin domain
	HanXRQr2_Chr11g0478651	832	Pfam	PF08276	PAN-like domain	347	413	6.3e-17	PAN/Apple domain
	HanXRQr2_Chr11g0478651	832	Pfam	PF07714	Protein tyrosine and serine/threonine kinase	517	785	1.5e-46	Serine-threonine/tyrosine-protein kinase, catalytic domain
	HanXRQr2_Chr11g0478651	832	Pfam	PF00954	S-locus glycoprotein domain	217	325	9.2e-31	S-locus glycoprotein domain
	HanXRQr2_Chr11g0484381	466	Pfam	PF00069	Protein kinase domain	8	255	1.5e-55	Protein kinase domain
	HanXRQr2_Chr03g0096531	487	Pfam	PF00069	Protein kinase domain	178	449	1.5e-50	Protein kinase domain
	HanXRQr2_Chr14g0666641	797	Pfam	PF00069	Protein kinase domain	488	771	1.2e-45	Protein kinase domain
	HanXRQr2_Chr06g0268121	720	Pfam	PF07714	Protein tyrosine and serine/threonine kinase	422	681	2.7e-47	Serine-threonine/tyrosine-protein kinase, catalytic domain
	HanXRQr2_Chr09g0404211	667	Pfam	PF00069	Protein kinase domain	392	658	7.1e-54	Protein kinase domain
	HanXRQr2_Chr09g0404211	667	Pfam	PF00954	S-locus glycoprotein domain	113	188	4.7e-07	S-locus glycoprotein domain
	HanXRQr2_Chr08g0331791	381	Pfam	PF11883	Domain of unknown function (DUF3403)	340	381	3.3e-08	S-locus receptor kinase, C-terminal
	HanXRQr2_Chr08g0331791	381	Pfam	PF07714	Protein tyrosine and serine/threonine kinase	57	255	1.6e-47	Serine-threonine/tyrosine-protein kinase, catalytic domain
	HanXRQr2_Chr08g0347021	954	Pfam	PF13855	Leucine rich repeat	294	329	2.2e-06	Leucine-rich repeat
	HanXRQr2_Chr08g0347021	954	Pfam	PF08263	Leucine rich repeat N-terminal domain	32	69	1.6e-07	Leucine-rich repeat-containing N-terminal, plant-type
	HanXRQr2_Chr08g0347021	954	Pfam	PF00069	Protein kinase domain	622	888	7.1e-49	Protein kinase domain
	HanXRQr2_Chr11g0491111	81	Pfam	PF07714	Protein tyrosine and serine/threonine kinase	2	81	4.5e-12	Serine-threonine/tyrosine-protein kinase, catalytic domain
	HanXRQr2_Chr05g0209821	576	Pfam	PF00069	Protein kinase domain	93	384	2.4e-68	Protein kinase domain
	HanXRQr2_Chr05g0201171	382	Pfam	PF07714	Protein tyrosine and serine/threonine kinase	66	326	1.2e-40	Serine-threonine/tyrosine-protein kinase, catalytic domain
	HanXRQr2_Chr13g0609101	527	Pfam	PF13499	EF-hand domain pair	374	434	6.4e-12	EF-hand domain
	HanXRQr2_Chr13g0609101	527	Pfam	PF13499	EF-hand domain pair	443	506	1.8e-15	EF-hand domain
	HanXRQr2_Chr13g0609101	527	Pfam	PF00069	Protein kinase domain	68	326	1.7e-73	Protein kinase domain
	HanXRQr2_Chr04g0163761	950	Pfam	PF07714	Protein tyrosine and serine/threonine kinase	633	898	4.8e-46	Serine-threonine/tyrosine-protein kinase, catalytic domain
	HanXRQr2_Chr03g0094701	313	Pfam	PF07714	Protein tyrosine and serine/threonine kinase	45	249	6.1e-25	Serine-threonine/tyrosine-protein kinase, catalytic domain
	HanXRQr2_Chr09g0411691	497	Pfam	PF00069	Protein kinase domain	193	483	5.3e-72	Protein kinase domain
	HanXRQr2_Chr07g0308631	318	Pfam	PF00069	Protein kinase domain	21	252	4e-42	Protein kinase domain
	HanXRQr2_Chr09g0376851	644	Pfam	PF00069	Protein kinase domain	343	609	2.5e-33	Protein kinase domain
	HanXRQr2_Chr09g0376851	644	Pfam	PF08263	Leucine rich repeat N-terminal domain	59	93	0.0015	Leucine-rich repeat-containing N-terminal, plant-type
	HanXRQr2_Chr09g0376851	644	Pfam	PF00560	Leucine Rich Repeat	144	165	0.15	Leucine-rich repeat
	HanXRQr2_Chr17g0831761	1010	Pfam	PF14299	Phloem protein 2	684	799	1.5e-07	Phloem protein 2-like
	HanXRQr2_Chr17g0831761	1010	Pfam	PF14299	Phloem protein 2	871	1009	3.6e-14	Phloem protein 2-like
	HanXRQr2_Chr17g0831761	1010	Pfam	PF00069	Protein kinase domain	25	285	4.9e-35	Protein kinase domain
	HanXRQr2_Chr17g0831761	1010	Pfam	PF07714	Protein tyrosine and serine/threonine kinase	315	508	1.2e-29	Serine-threonine/tyrosine-protein kinase, catalytic domain
	HanXRQr2_Chr04g0191461	466	Pfam	PF07714	Protein tyrosine and serine/threonine kinase	163	432	2.8e-46	Serine-threonine/tyrosine-protein kinase, catalytic domain
	HanXRQr2_Chr02g0081771	1938	Pfam	PF07714	Protein tyrosine and serine/threonine kinase	26	232	1.1e-24	Serine-threonine/tyrosine-protein kinase, catalytic domain
	HanXRQr2_Chr02g0081771	1938	Pfam	PF07714	Protein tyrosine and serine/threonine kinase	729	1002	5.9e-30	Serine-threonine/tyrosine-protein kinase, catalytic domain
	HanXRQr2_Chr02g0081771	1938	Pfam	PF07714	Protein tyrosine and serine/threonine kinase	366	630	1.5e-30	Serine-threonine/tyrosine-protein kinase, catalytic domain
	HanXRQr2_Chr02g0081771	1938	Pfam	PF07714	Protein tyrosine and serine/threonine kinase	1337	1602	7.8e-28	Serine-threonine/tyrosine-protein kinase, catalytic domain
	HanXRQr2_Chr02g0081771	1938	Pfam	PF07714	Protein tyrosine and serine/threonine kinase	1034	1300	1e-41	Serine-threonine/tyrosine-protein kinase, catalytic domain
	HanXRQr2_Chr02g0081771	1938	Pfam	PF07714	Protein tyrosine and serine/threonine kinase	1655	1928	3.9e-33	Serine-threonine/tyrosine-protein kinase, catalytic domain
	HanXRQr2_Chr01g0014211	354	Pfam	PF00069	Protein kinase domain	4	285	8.4e-69	Protein kinase domain
	HanXRQr2_Chr04g0180891	635	Pfam	PF00069	Protein kinase domain	452	620	4.5e-37	Protein kinase domain
	HanXRQr2_Chr04g0180891	635	Pfam	PF13855	Leucine rich repeat	288	346	4.5e-10	Leucine-rich repeat
	HanXRQr2_Chr14g0635641	355	Pfam	PF00069	Protein kinase domain	4	284	9.1e-70	Protein kinase domain
	HanXRQr2_Chr13g0588751	440	Pfam	PF00069	Protein kinase domain	145	413	1.2e-51	Protein kinase domain
	HanXRQr2_Chr05g0205301	288	Pfam	PF00069	Protein kinase domain	36	286	6.6e-42	Protein kinase domain
	HanXRQr2_Chr00c149g0834051	363	Pfam	PF00069	Protein kinase domain	145	343	4.9e-45	Protein kinase domain
	HanXRQr2_Chr00c149g0834051	363	Pfam	PF08276	PAN-like domain	2	41	3.1e-11	PAN/Apple domain
	HanXRQr2_Chr09g0380141	423	Pfam	PF07714	Protein tyrosine and serine/threonine kinase	249	395	9.9e-29	Serine-threonine/tyrosine-protein kinase, catalytic domain
	HanXRQr2_Chr09g0380141	423	Pfam	PF07714	Protein tyrosine and serine/threonine kinase	2	218	3.8e-15	Serine-threonine/tyrosine-protein kinase, catalytic domain
	HanXRQr2_Chr09g0380101	333	Pfam	PF07714	Protein tyrosine and serine/threonine kinase	31	295	9.3e-24	Serine-threonine/tyrosine-protein kinase, catalytic domain
	HanXRQr2_Chr07g0312721	608	Pfam	PF00069	Protein kinase domain	301	603	6.7e-52	Protein kinase domain
	HanXRQr2_Chr10g0427571	338	Pfam	PF00069	Protein kinase domain	20	286	8.4e-49	Protein kinase domain
	HanXRQr2_Chr12g0562061	353	Pfam	PF07714	Protein tyrosine and serine/threonine kinase	27	296	1.2e-44	Serine-threonine/tyrosine-protein kinase, catalytic domain
	HanXRQr2_Chr17g0804141	646	Pfam	PF07714	Protein tyrosine and serine/threonine kinase	306	572	3.5e-49	Serine-threonine/tyrosine-protein kinase, catalytic domain
	HanXRQr2_Chr07g0289151	817	Pfam	PF08276	PAN-like domain	338	404	1.1e-18	PAN/Apple domain
	HanXRQr2_Chr07g0289151	817	Pfam	PF11883	Domain of unknown function (DUF3403)	780	817	4.4e-07	S-locus receptor kinase, C-terminal
	HanXRQr2_Chr07g0289151	817	Pfam	PF00954	S-locus glycoprotein domain	212	319	3.7e-23	S-locus glycoprotein domain
	HanXRQr2_Chr07g0289151	817	Pfam	PF00069	Protein kinase domain	507	772	4.7e-46	Protein kinase domain
	HanXRQr2_Chr07g0289151	817	Pfam	PF01453	D-mannose binding lectin	76	177	4.3e-33	Bulb-type lectin domain
	HanXRQr2_Chr00c001g0832341	673	Pfam	PF00069	Protein kinase domain	25	300	9.3e-31	Protein kinase domain
	HanXRQr2_Chr00c001g0832341	673	Pfam	PF07714	Protein tyrosine and serine/threonine kinase	372	649	5.2e-30	Serine-threonine/tyrosine-protein kinase, catalytic domain
	HanXRQr2_Chr11g0472721	628	Pfam	PF07714	Protein tyrosine and serine/threonine kinase	325	532	3.9e-42	Serine-threonine/tyrosine-protein kinase, catalytic domain
	HanXRQr2_Chr11g0472721	628	Pfam	PF13855	Leucine rich repeat	69	130	5e-07	Leucine-rich repeat
	HanXRQr2_Chr11g0472721	628	Pfam	PF00560	Leucine Rich Repeat	146	165	0.2	Leucine-rich repeat
	HanXRQr2_Chr15g0711811	604	Pfam	PF12819	Malectin-like domain	46	214	1.5e-15	Malectin-like domain
	HanXRQr2_Chr15g0711811	604	Pfam	PF07714	Protein tyrosine and serine/threonine kinase	308	575	5.2e-51	Serine-threonine/tyrosine-protein kinase, catalytic domain
	HanXRQr2_Chr05g0218961	452	Pfam	PF03822	NAF domain	317	376	1e-17	NAF domain
	HanXRQr2_Chr05g0218961	452	Pfam	PF00069	Protein kinase domain	22	277	1.1e-71	Protein kinase domain
	HanXRQr2_Chr06g0273741	540	Pfam	PF00069	Protein kinase domain	84	375	1.4e-66	Protein kinase domain
	HanXRQr2_Chr16g0747671	942	Pfam	PF13855	Leucine rich repeat	220	275	1.3e-06	Leucine-rich repeat
	HanXRQr2_Chr16g0747671	942	Pfam	PF07714	Protein tyrosine and serine/threonine kinase	624	822	2e-47	Serine-threonine/tyrosine-protein kinase, catalytic domain
	HanXRQr2_Chr14g0667211	246	Pfam	PF00069	Protein kinase domain	2	169	3.1e-31	Protein kinase domain
	HanXRQr2_Chr03g0104321	425	Pfam	PF00069	Protein kinase domain	88	370	6.6e-63	Protein kinase domain
	HanXRQr2_Chr06g0271321	960	Pfam	PF07714	Protein tyrosine and serine/threonine kinase	683	945	1.8e-60	Serine-threonine/tyrosine-protein kinase, catalytic domain
	HanXRQr2_Chr06g0271321	960	Pfam	PF00564	PB1 domain	131	215	5.1e-18	PB1 domain
	HanXRQr2_Chr06g0260151	424	Pfam	PF00069	Protein kinase domain	10	226	1.9e-27	Protein kinase domain
	HanXRQr2_Chr16g0724951	382	Pfam	PF00069	Protein kinase domain	49	322	3.2e-48	Protein kinase domain
	HanXRQr2_Chr04g0150581	326	Pfam	PF00069	Protein kinase domain	48	315	3.2e-51	Protein kinase domain
	HanXRQr2_Chr11g0484031	922	Pfam	PF00564	PB1 domain	146	230	3.4e-18	PB1 domain
	HanXRQr2_Chr11g0484031	922	Pfam	PF07714	Protein tyrosine and serine/threonine kinase	642	905	2e-60	Serine-threonine/tyrosine-protein kinase, catalytic domain
	HanXRQr2_Chr04g0141961	241	Pfam	PF00069	Protein kinase domain	59	231	2.5e-28	Protein kinase domain
	HanXRQr2_Chr08g0330591	820	Pfam	PF00954	S-locus glycoprotein domain	212	320	7e-23	S-locus glycoprotein domain
	HanXRQr2_Chr08g0330591	820	Pfam	PF08276	PAN-like domain	342	408	7.7e-19	PAN/Apple domain
	HanXRQr2_Chr08g0330591	820	Pfam	PF07714	Protein tyrosine and serine/threonine kinase	512	722	8.2e-49	Serine-threonine/tyrosine-protein kinase, catalytic domain
	HanXRQr2_Chr08g0330591	820	Pfam	PF01453	D-mannose binding lectin	72	180	2.2e-34	Bulb-type lectin domain
	HanXRQr2_Chr11g0483561	1036	Pfam	PF07714	Protein tyrosine and serine/threonine kinase	703	967	4.9e-48	Serine-threonine/tyrosine-protein kinase, catalytic domain
	HanXRQr2_Chr11g0483561	1036	Pfam	PF11721	Malectin domain	432	613	7.1e-42	Malectin domain
	HanXRQr2_Chr12g0538111	109	Pfam	PF00069	Protein kinase domain	4	82	3e-14	Protein kinase domain
	HanXRQr2_Chr05g0231681	158	Pfam	PF00069	Protein kinase domain	5	143	2.2e-11	Protein kinase domain
	HanXRQr2_Chr15g0690971	454	Pfam	PF00069	Protein kinase domain	123	398	2.1e-48	Protein kinase domain
	HanXRQr2_Chr16g0758701	1001	Pfam	PF07714	Protein tyrosine and serine/threonine kinase	669	937	6.5e-49	Serine-threonine/tyrosine-protein kinase, catalytic domain
	HanXRQr2_Chr16g0758701	1001	Pfam	PF11721	Malectin domain	410	593	3.4e-39	Malectin domain
	HanXRQr2_Chr07g0310481	476	Pfam	PF07714	Protein tyrosine and serine/threonine kinase	29	311	9.3e-40	Serine-threonine/tyrosine-protein kinase, catalytic domain
	HanXRQr2_Chr07g0310481	476	Pfam	PF01419	Jacalin-like lectin domain	347	473	4.3e-12	Jacalin-like lectin domain
	HanXRQr2_Chr17g0808301	358	Pfam	PF07714	Protein tyrosine and serine/threonine kinase	45	311	1.5e-47	Serine-threonine/tyrosine-protein kinase, catalytic domain
	HanXRQr2_Chr16g0777541	710	Pfam	PF00069	Protein kinase domain	519	646	2.2e-14	Protein kinase domain
	HanXRQr2_Chr16g0777541	710	Pfam	PF00069	Protein kinase domain	414	501	1.4e-11	Protein kinase domain
	HanXRQr2_Chr16g0777541	710	Pfam	PF08488	Wall-associated kinase	165	273	2.9e-05	Wall-associated receptor kinase
	HanXRQr2_Chr16g0777541	710	Pfam	PF13947	Wall-associated receptor kinase galacturonan-binding	27	86	4.6e-10	Wall-associated receptor kinase, galacturonan-binding domain
	HanXRQr2_Chr16g0777541	710	Pfam	PF07645	Calcium-binding EGF domain	288	320	3.3e-06	EGF-like calcium-binding domain
	HanXRQr2_Chr07g0306791	786	Pfam	PF07714	Protein tyrosine and serine/threonine kinase	499	756	6e-19	Serine-threonine/tyrosine-protein kinase, catalytic domain
	HanXRQr2_Chr07g0306791	786	Pfam	PF13855	Leucine rich repeat	174	233	1.1e-06	Leucine-rich repeat
	HanXRQr2_Chr13g0599461	196	Pfam	PF07714	Protein tyrosine and serine/threonine kinase	29	181	7.9e-31	Serine-threonine/tyrosine-protein kinase, catalytic domain
	HanXRQr2_Chr11g0475921	1015	Pfam	PF11721	Malectin domain	415	593	1.2e-36	Malectin domain
	HanXRQr2_Chr11g0475921	1015	Pfam	PF07714	Protein tyrosine and serine/threonine kinase	670	935	1.4e-48	Serine-threonine/tyrosine-protein kinase, catalytic domain
	HanXRQr2_Chr09g0369881	747	Pfam	PF00704	Glycosyl hydrolases family 18	27	349	3.9e-56	Glycoside hydrolase family 18, catalytic domain
	HanXRQr2_Chr09g0369881	747	Pfam	PF07714	Protein tyrosine and serine/threonine kinase	433	698	4e-44	Serine-threonine/tyrosine-protein kinase, catalytic domain
	HanXRQr2_Chr15g0689131	624	Pfam	PF00069	Protein kinase domain	315	585	1.9e-48	Protein kinase domain
	HanXRQr2_Chr03g0121481	191	Pfam	PF00069	Protein kinase domain	1	181	7.2e-23	Protein kinase domain
	HanXRQr2_Chr14g0630861	146	Pfam	PF07714	Protein tyrosine and serine/threonine kinase	9	125	1.8e-22	Serine-threonine/tyrosine-protein kinase, catalytic domain
	HanXRQr2_Chr09g0401101	514	Pfam	PF00069	Protein kinase domain	115	399	1.9e-67	Protein kinase domain
	HanXRQr2_Chr11g0512551	723	Pfam	PF00069	Protein kinase domain	4	118	7.5e-14	Protein kinase domain
	HanXRQr2_Chr11g0512551	723	Pfam	PF07714	Protein tyrosine and serine/threonine kinase	360	654	1e-44	Serine-threonine/tyrosine-protein kinase, catalytic domain
	HanXRQr2_Chr14g0670041	807	Pfam	PF07714	Protein tyrosine and serine/threonine kinase	486	697	2.5e-47	Serine-threonine/tyrosine-protein kinase, catalytic domain
	HanXRQr2_Chr14g0670041	807	Pfam	PF12819	Malectin-like domain	30	386	6.2e-34	Malectin-like domain
	HanXRQr2_Chr06g0238201	487	Pfam	PF00069	Protein kinase domain	233	477	1.9e-48	Protein kinase domain
	HanXRQr2_Chr06g0252301	184	Pfam	PF07714	Protein tyrosine and serine/threonine kinase	72	155	1.9e-14	Serine-threonine/tyrosine-protein kinase, catalytic domain
	HanXRQr2_Chr14g0656081	536	Pfam	PF00069	Protein kinase domain	48	188	1.7e-21	Protein kinase domain
	HanXRQr2_Chr14g0656081	536	Pfam	PF00069	Protein kinase domain	317	482	6.1e-21	Protein kinase domain
	HanXRQr2_Chr10g0463711	736	Pfam	PF07714	Protein tyrosine and serine/threonine kinase	32	303	2.5e-42	Serine-threonine/tyrosine-protein kinase, catalytic domain
	HanXRQr2_Chr10g0463711	736	Pfam	PF14299	Phloem protein 2	569	735	1.3e-15	Phloem protein 2-like
	HanXRQr2_Chr10g0445031	257	Pfam	PF00069	Protein kinase domain	28	236	2.1e-42	Protein kinase domain
	HanXRQr2_Chr05g0236401	128	Pfam	PF00069	Protein kinase domain	15	104	1.9e-16	Protein kinase domain
	HanXRQr2_Chr07g0303211	119	Pfam	PF07714	Protein tyrosine and serine/threonine kinase	12	111	3.1e-17	Serine-threonine/tyrosine-protein kinase, catalytic domain
	HanXRQr2_Chr15g0713781	111	Pfam	PF07714	Protein tyrosine and serine/threonine kinase	54	107	3.5e-07	Serine-threonine/tyrosine-protein kinase, catalytic domain
	HanXRQr2_Chr14g0635671	294	Pfam	PF00069	Protein kinase domain	4	276	2e-64	Protein kinase domain
	HanXRQr2_Chr10g0460981	426	Pfam	PF03822	NAF domain	293	352	2e-21	NAF domain
	HanXRQr2_Chr10g0460981	426	Pfam	PF00069	Protein kinase domain	15	269	2.5e-74	Protein kinase domain
	HanXRQr2_Chr04g0187961	558	Pfam	PF00069	Protein kinase domain	317	488	7.7e-32	Protein kinase domain
	HanXRQr2_Chr04g0187961	558	Pfam	PF13855	Leucine rich repeat	132	190	1.2e-06	Leucine-rich repeat
	HanXRQr2_Chr04g0150101	233	Pfam	PF00069	Protein kinase domain	18	179	3.1e-23	Protein kinase domain
	HanXRQr2_Chr10g0453031	773	Pfam	PF07714	Protein tyrosine and serine/threonine kinase	463	741	8.1e-19	Serine-threonine/tyrosine-protein kinase, catalytic domain
	HanXRQr2_Chr10g0453031	773	Pfam	PF13855	Leucine rich repeat	175	233	4.3e-12	Leucine-rich repeat
	HanXRQr2_Chr10g0453031	773	Pfam	PF08263	Leucine rich repeat N-terminal domain	33	67	1.7e-05	Leucine-rich repeat-containing N-terminal, plant-type
	HanXRQr2_Chr17g0820311	642	Pfam	PF13947	Wall-associated receptor kinase galacturonan-binding	23	79	2.4e-07	Wall-associated receptor kinase, galacturonan-binding domain
	HanXRQr2_Chr17g0820311	642	Pfam	PF07714	Protein tyrosine and serine/threonine kinase	355	500	2.6e-11	Serine-threonine/tyrosine-protein kinase, catalytic domain
	HanXRQr2_Chr16g0734471	346	Pfam	PF00069	Protein kinase domain	203	343	8.1e-23	Protein kinase domain
	HanXRQr2_Chr14g0662671	208	Pfam	PF00069	Protein kinase domain	2	90	7.5e-22	Protein kinase domain
	HanXRQr2_Chr09g0410361	280	Pfam	PF07714	Protein tyrosine and serine/threonine kinase	20	251	4e-59	Serine-threonine/tyrosine-protein kinase, catalytic domain
	HanXRQr2_Chr07g0291971	622	Pfam	PF01657	Salt stress response/antifungal	152	244	2.3e-09	Gnk2-homologous domain
	HanXRQr2_Chr07g0291971	622	Pfam	PF01657	Salt stress response/antifungal	39	124	1.2e-09	Gnk2-homologous domain
	HanXRQr2_Chr07g0291971	622	Pfam	PF00069	Protein kinase domain	324	590	4e-51	Protein kinase domain
	HanXRQr2_Chr06g0261451	986	Pfam	PF08263	Leucine rich repeat N-terminal domain	32	72	3.8e-10	Leucine-rich repeat-containing N-terminal, plant-type
	HanXRQr2_Chr06g0261451	986	Pfam	PF13855	Leucine rich repeat	124	184	1.2e-06	Leucine-rich repeat
	HanXRQr2_Chr06g0261451	986	Pfam	PF13855	Leucine rich repeat	436	495	2.9e-09	Leucine-rich repeat
	HanXRQr2_Chr06g0261451	986	Pfam	PF00069	Protein kinase domain	659	919	9.1e-46	Protein kinase domain
	HanXRQr2_Chr14g0669671	1300	Pfam	PF08263	Leucine rich repeat N-terminal domain	31	65	7.4e-08	Leucine-rich repeat-containing N-terminal, plant-type
	HanXRQr2_Chr14g0669671	1300	Pfam	PF00560	Leucine Rich Repeat	851	872	0.45	Leucine-rich repeat
	HanXRQr2_Chr14g0669671	1300	Pfam	PF00560	Leucine Rich Repeat	287	306	1.6	Leucine-rich repeat
	HanXRQr2_Chr14g0669671	1300	Pfam	PF13855	Leucine rich repeat	141	200	1.2e-10	Leucine-rich repeat
	HanXRQr2_Chr14g0669671	1300	Pfam	PF13855	Leucine rich repeat	729	788	9.7e-08	Leucine-rich repeat
	HanXRQr2_Chr14g0669671	1300	Pfam	PF13855	Leucine rich repeat	525	583	1.8e-07	Leucine-rich repeat
	HanXRQr2_Chr14g0669671	1300	Pfam	PF07714	Protein tyrosine and serine/threonine kinase	1023	1292	2.6e-45	Serine-threonine/tyrosine-protein kinase, catalytic domain
	HanXRQr2_Chr17g0828761	437	Pfam	PF00069	Protein kinase domain	91	296	8.8e-44	Protein kinase domain
	HanXRQr2_Chr11g0466361	321	Pfam	PF00069	Protein kinase domain	47	252	2.1e-42	Protein kinase domain
	HanXRQr2_Chr08g0338491	747	Pfam	PF01453	D-mannose binding lectin	69	152	2.1e-15	Bulb-type lectin domain
	HanXRQr2_Chr08g0338491	747	Pfam	PF00069	Protein kinase domain	460	725	4.9e-50	Protein kinase domain
	HanXRQr2_Chr15g0712101	421	Pfam	PF07714	Protein tyrosine and serine/threonine kinase	119	374	6.4e-51	Serine-threonine/tyrosine-protein kinase, catalytic domain
	HanXRQr2_Chr01g0000581	304	Pfam	PF00069	Protein kinase domain	5	296	3.1e-67	Protein kinase domain
	HanXRQr2_Chr08g0330411	834	Pfam	PF00954	S-locus glycoprotein domain	215	324	1.4e-22	S-locus glycoprotein domain
	HanXRQr2_Chr08g0330411	834	Pfam	PF08276	PAN-like domain	346	412	5.5e-20	PAN/Apple domain
	HanXRQr2_Chr08g0330411	834	Pfam	PF01453	D-mannose binding lectin	73	179	6.8e-35	Bulb-type lectin domain
	HanXRQr2_Chr08g0330411	834	Pfam	PF07714	Protein tyrosine and serine/threonine kinase	521	721	8.3e-47	Serine-threonine/tyrosine-protein kinase, catalytic domain
	HanXRQr2_Chr04g0150061	956	Pfam	PF13855	Leucine rich repeat	241	298	2.1e-06	Leucine-rich repeat
	HanXRQr2_Chr04g0150061	956	Pfam	PF07714	Protein tyrosine and serine/threonine kinase	638	904	5e-48	Serine-threonine/tyrosine-protein kinase, catalytic domain
	HanXRQr2_Chr09g0375051	734	Pfam	PF00069	Protein kinase domain	435	649	1.7e-43	Protein kinase domain
	HanXRQr2_Chr06g0268011	775	Pfam	PF07714	Protein tyrosine and serine/threonine kinase	455	549	5.1e-17	Serine-threonine/tyrosine-protein kinase, catalytic domain
	HanXRQr2_Chr13g0570781	366	Pfam	PF07714	Protein tyrosine and serine/threonine kinase	77	350	3.6e-46	Serine-threonine/tyrosine-protein kinase, catalytic domain
	HanXRQr2_Chr03g0090811	327	Pfam	PF07714	Protein tyrosine and serine/threonine kinase	2	273	8.2e-36	Serine-threonine/tyrosine-protein kinase, catalytic domain
	HanXRQr2_Chr17g0817941	675	Pfam	PF01657	Salt stress response/antifungal	149	244	1.3e-12	Gnk2-homologous domain
	HanXRQr2_Chr17g0817941	675	Pfam	PF01657	Salt stress response/antifungal	37	130	5.5e-15	Gnk2-homologous domain
	HanXRQr2_Chr17g0817941	675	Pfam	PF00069	Protein kinase domain	360	606	3.8e-46	Protein kinase domain
	HanXRQr2_Chr03g0088931	677	Pfam	PF00069	Protein kinase domain	117	403	6.8e-17	Protein kinase domain
	HanXRQr2_Chr08g0318001	658	Pfam	PF00069	Protein kinase domain	334	605	1.2e-45	Protein kinase domain
	HanXRQr2_Chr08g0318001	658	Pfam	PF01657	Salt stress response/antifungal	53	139	1.2e-12	Gnk2-homologous domain
	HanXRQr2_Chr08g0318001	658	Pfam	PF01657	Salt stress response/antifungal	157	249	1.1e-11	Gnk2-homologous domain
	HanXRQr2_Chr10g0435921	651	Pfam	PF00481	Protein phosphatase 2C	388	634	5e-63	PPM-type phosphatase-like domain
	HanXRQr2_Chr10g0435921	651	Pfam	PF00069	Protein kinase domain	35	309	9.2e-45	Protein kinase domain
	HanXRQr2_Chr15g0711791	70	Pfam	PF07714	Protein tyrosine and serine/threonine kinase	1	68	6.2e-13	Serine-threonine/tyrosine-protein kinase, catalytic domain
	HanXRQr2_Chr10g0438261	573	Pfam	PF01842	ACT domain	183	230	1.7e-06	ACT domain
	HanXRQr2_Chr10g0438261	573	Pfam	PF07714	Protein tyrosine and serine/threonine kinase	297	544	4.7e-75	Serine-threonine/tyrosine-protein kinase, catalytic domain
	HanXRQr2_Chr15g0691851	682	Pfam	PF00139	Legume lectin domain	42	275	1.4e-59	Legume lectin domain
	HanXRQr2_Chr15g0691851	682	Pfam	PF00069	Protein kinase domain	348	615	3.5e-47	Protein kinase domain
	HanXRQr2_Chr05g0236021	536	Pfam	PF01842	ACT domain	174	220	2.3e-06	ACT domain
	HanXRQr2_Chr05g0236021	536	Pfam	PF07714	Protein tyrosine and serine/threonine kinase	275	522	1.1e-75	Serine-threonine/tyrosine-protein kinase, catalytic domain
	HanXRQr2_Chr04g0170471	570	Pfam	PF00069	Protein kinase domain	120	417	7.6e-64	Protein kinase domain
	HanXRQr2_Chr04g0170471	570	Pfam	PF00433	Protein kinase C terminal domain	436	480	4.3e-06	Protein kinase, C-terminal
	HanXRQr2_Chr12g0535351	584	Pfam	PF00069	Protein kinase domain	157	349	5.5e-19	Protein kinase domain
	HanXRQr2_Chr12g0540901	152	Pfam	PF07714	Protein tyrosine and serine/threonine kinase	9	109	3.3e-07	Serine-threonine/tyrosine-protein kinase, catalytic domain
	HanXRQr2_Chr07g0304321	593	Pfam	PF13499	EF-hand domain pair	506	566	3.9e-14	EF-hand domain
	HanXRQr2_Chr07g0304321	593	Pfam	PF13499	EF-hand domain pair	436	496	4.6e-12	EF-hand domain
	HanXRQr2_Chr07g0304321	593	Pfam	PF00069	Protein kinase domain	132	388	5.6e-73	Protein kinase domain
	HanXRQr2_Chr15g0680881	675	Pfam	PF01657	Salt stress response/antifungal	152	244	4.2e-16	Gnk2-homologous domain
	HanXRQr2_Chr15g0680881	675	Pfam	PF01657	Salt stress response/antifungal	36	130	2.7e-15	Gnk2-homologous domain
	HanXRQr2_Chr15g0680881	675	Pfam	PF00069	Protein kinase domain	351	554	6.7e-48	Protein kinase domain
	HanXRQr2_Chr12g0562551	122	Pfam	PF07714	Protein tyrosine and serine/threonine kinase	19	111	1.7e-06	Serine-threonine/tyrosine-protein kinase, catalytic domain
	HanXRQr2_Chr01g0007241	621	Pfam	PF01476	LysM domain	41	85	0.044	LysM domain
	HanXRQr2_Chr01g0007241	621	Pfam	PF07714	Protein tyrosine and serine/threonine kinase	324	591	2.1e-43	Serine-threonine/tyrosine-protein kinase, catalytic domain
	HanXRQr2_Chr02g0064761	688	Pfam	PF00139	Legume lectin domain	30	254	6.7e-50	Legume lectin domain
	HanXRQr2_Chr02g0064761	688	Pfam	PF00069	Protein kinase domain	369	575	7.9e-43	Protein kinase domain
	HanXRQr2_Chr13g0606941	203	Pfam	PF07714	Protein tyrosine and serine/threonine kinase	46	157	4.1e-16	Serine-threonine/tyrosine-protein kinase, catalytic domain
	HanXRQr2_Chr08g0331871	77	Pfam	PF07714	Protein tyrosine and serine/threonine kinase	5	52	2.4e-07	Serine-threonine/tyrosine-protein kinase, catalytic domain
	HanXRQr2_Chr03g0122161	569	Pfam	PF00069	Protein kinase domain	127	411	5.5e-68	Protein kinase domain
	HanXRQr2_Chr14g0664381	500	Pfam	PF00069	Protein kinase domain	26	297	1.8e-41	Protein kinase domain
	HanXRQr2_Chr14g0664381	500	Pfam	PF01419	Jacalin-like lectin domain	336	452	2.1e-06	Jacalin-like lectin domain
	HanXRQr2_Chr11g0472651	1006	Pfam	PF00560	Leucine Rich Repeat	524	543	0.82	Leucine-rich repeat
	HanXRQr2_Chr11g0472651	1006	Pfam	PF00560	Leucine Rich Repeat	176	198	0.21	Leucine-rich repeat
	HanXRQr2_Chr11g0472651	1006	Pfam	PF08263	Leucine rich repeat N-terminal domain	36	74	6.2e-09	Leucine-rich repeat-containing N-terminal, plant-type
	HanXRQr2_Chr11g0472651	1006	Pfam	PF13855	Leucine rich repeat	451	508	2.6e-06	Leucine-rich repeat
	HanXRQr2_Chr11g0472651	1006	Pfam	PF07714	Protein tyrosine and serine/threonine kinase	703	934	3.3e-43	Serine-threonine/tyrosine-protein kinase, catalytic domain
	HanXRQr2_Chr15g0704801	443	Pfam	PF00069	Protein kinase domain	51	201	2.8e-37	Protein kinase domain
	HanXRQr2_Chr15g0704801	443	Pfam	PF00069	Protein kinase domain	276	382	9.9e-22	Protein kinase domain
	HanXRQr2_Chr17g0814991	362	Pfam	PF00069	Protein kinase domain	38	246	2.3e-47	Protein kinase domain
	HanXRQr2_Chr08g0321781	172	Pfam	PF07714	Protein tyrosine and serine/threonine kinase	21	122	2e-06	Serine-threonine/tyrosine-protein kinase, catalytic domain
	HanXRQr2_Chr08g0330671	822	Pfam	PF01453	D-mannose binding lectin	72	180	6.2e-35	Bulb-type lectin domain
	HanXRQr2_Chr08g0330671	822	Pfam	PF07714	Protein tyrosine and serine/threonine kinase	512	779	1.8e-47	Serine-threonine/tyrosine-protein kinase, catalytic domain
	HanXRQr2_Chr08g0330671	822	Pfam	PF08276	PAN-like domain	342	408	7.4e-19	PAN/Apple domain
	HanXRQr2_Chr08g0330671	822	Pfam	PF00954	S-locus glycoprotein domain	212	320	1.2e-23	S-locus glycoprotein domain
	HanXRQr2_Chr02g0082461	1066	Pfam	PF00069	Protein kinase domain	735	943	2.8e-45	Protein kinase domain
	HanXRQr2_Chr02g0082461	1066	Pfam	PF11721	Malectin domain	473	659	3.3e-39	Malectin domain
	HanXRQr2_Chr02g0083441	384	Pfam	PF07714	Protein tyrosine and serine/threonine kinase	85	360	1.8e-48	Serine-threonine/tyrosine-protein kinase, catalytic domain
	HanXRQr2_Chr13g0601261	776	Pfam	PF07714	Protein tyrosine and serine/threonine kinase	461	728	1.2e-47	Serine-threonine/tyrosine-protein kinase, catalytic domain
	HanXRQr2_Chr13g0601261	776	Pfam	PF08276	PAN-like domain	284	345	6.3e-06	PAN/Apple domain
	HanXRQr2_Chr13g0601261	776	Pfam	PF01453	D-mannose binding lectin	70	177	5.8e-23	Bulb-type lectin domain
	HanXRQr2_Chr04g0142001	426	Pfam	PF07714	Protein tyrosine and serine/threonine kinase	199	396	7.7e-37	Serine-threonine/tyrosine-protein kinase, catalytic domain
	HanXRQr2_Chr04g0142001	426	Pfam	PF07714	Protein tyrosine and serine/threonine kinase	4	118	6.7e-10	Serine-threonine/tyrosine-protein kinase, catalytic domain
	HanXRQr2_Chr14g0636621	991	Pfam	PF13947	Wall-associated receptor kinase galacturonan-binding	31	88	3.4e-10	Wall-associated receptor kinase, galacturonan-binding domain
	HanXRQr2_Chr14g0636621	991	Pfam	PF13947	Wall-associated receptor kinase galacturonan-binding	299	356	1.8e-09	Wall-associated receptor kinase, galacturonan-binding domain
	HanXRQr2_Chr14g0636621	991	Pfam	PF00069	Protein kinase domain	675	941	1.9e-48	Protein kinase domain
	HanXRQr2_Chr11g0519261	312	Pfam	PF07714	Protein tyrosine and serine/threonine kinase	2	218	1.2e-16	Serine-threonine/tyrosine-protein kinase, catalytic domain
	HanXRQr2_Chr14g0648081	602	Pfam	PF00069	Protein kinase domain	4	257	1.5e-62	Protein kinase domain
	HanXRQr2_Chr11g0481621	217	Pfam	PF07714	Protein tyrosine and serine/threonine kinase	8	187	3.1e-42	Serine-threonine/tyrosine-protein kinase, catalytic domain
	HanXRQr2_Chr01g0025071	447	Pfam	PF00069	Protein kinase domain	55	318	8.1e-39	Protein kinase domain
	HanXRQr2_Chr04g0174661	448	Pfam	PF03822	NAF domain	336	394	2.8e-20	NAF domain
	HanXRQr2_Chr04g0174661	448	Pfam	PF00069	Protein kinase domain	13	267	1.2e-75	Protein kinase domain
	HanXRQr2_Chr10g0453691	671	Pfam	PF00069	Protein kinase domain	28	291	4.3e-45	Protein kinase domain
	HanXRQr2_Chr10g0453691	671	Pfam	PF00069	Protein kinase domain	387	648	4.9e-32	Protein kinase domain
	HanXRQr2_Chr17g0825351	399	Pfam	PF07714	Protein tyrosine and serine/threonine kinase	66	261	1.5e-49	Serine-threonine/tyrosine-protein kinase, catalytic domain
	HanXRQr2_Chr06g0258891	823	Pfam	PF01453	D-mannose binding lectin	72	175	2.4e-32	Bulb-type lectin domain
	HanXRQr2_Chr06g0258891	823	Pfam	PF07714	Protein tyrosine and serine/threonine kinase	510	777	1e-45	Serine-threonine/tyrosine-protein kinase, catalytic domain
	HanXRQr2_Chr06g0258891	823	Pfam	PF08276	PAN-like domain	339	406	1.8e-20	PAN/Apple domain
	HanXRQr2_Chr06g0258891	823	Pfam	PF00954	S-locus glycoprotein domain	207	310	3.6e-29	S-locus glycoprotein domain
	HanXRQr2_Chr15g0703351	639	Pfam	PF07714	Protein tyrosine and serine/threonine kinase	1	238	9.4e-34	Serine-threonine/tyrosine-protein kinase, catalytic domain
	HanXRQr2_Chr15g0703351	639	Pfam	PF00069	Protein kinase domain	351	629	3.3e-46	Protein kinase domain
	HanXRQr2_Chr09g0368621	216	Pfam	PF07714	Protein tyrosine and serine/threonine kinase	4	202	8.4e-44	Serine-threonine/tyrosine-protein kinase, catalytic domain
	HanXRQr2_Chr13g0596471	569	Pfam	PF07714	Protein tyrosine and serine/threonine kinase	310	552	3.9e-59	Serine-threonine/tyrosine-protein kinase, catalytic domain
	HanXRQr2_Chr12g0532441	560	Pfam	PF00403	Heavy-metal-associated domain	470	523	5e-10	Heavy metal-associated domain, HMA
	HanXRQr2_Chr12g0532441	560	Pfam	PF00403	Heavy-metal-associated domain	348	396	9.5e-11	Heavy metal-associated domain, HMA
	HanXRQr2_Chr12g0532441	560	Pfam	PF00069	Protein kinase domain	28	295	3e-41	Protein kinase domain
	HanXRQr2_Chr13g0599541	104	Pfam	PF07714	Protein tyrosine and serine/threonine kinase	29	102	1.1e-12	Serine-threonine/tyrosine-protein kinase, catalytic domain
	HanXRQr2_Chr13g0591731	791	Pfam	PF00954	S-locus glycoprotein domain	260	322	2.7e-08	S-locus glycoprotein domain
	HanXRQr2_Chr13g0591731	791	Pfam	PF01453	D-mannose binding lectin	82	180	3e-27	Bulb-type lectin domain
	HanXRQr2_Chr13g0591731	791	Pfam	PF00069	Protein kinase domain	522	786	1.8e-52	Protein kinase domain
	HanXRQr2_Chr13g0599041	704	Pfam	PF01453	D-mannose binding lectin	6	85	8.3e-18	Bulb-type lectin domain
	HanXRQr2_Chr13g0599041	704	Pfam	PF11883	Domain of unknown function (DUF3403)	659	704	8.9e-07	S-locus receptor kinase, C-terminal
	HanXRQr2_Chr13g0599041	704	Pfam	PF08276	PAN-like domain	210	271	1.4e-06	PAN/Apple domain
	HanXRQr2_Chr13g0599041	704	Pfam	PF07714	Protein tyrosine and serine/threonine kinase	389	656	5.7e-48	Serine-threonine/tyrosine-protein kinase, catalytic domain
	HanXRQr2_Chr17g0814911	258	Pfam	PF00069	Protein kinase domain	10	183	9.7e-28	Protein kinase domain
	HanXRQr2_Chr14g0630631	109	Pfam	PF00069	Protein kinase domain	20	99	1.4e-16	Protein kinase domain
	HanXRQr2_Chr11g0518701	523	Pfam	PF07714	Protein tyrosine and serine/threonine kinase	394	523	9.3e-23	Serine-threonine/tyrosine-protein kinase, catalytic domain
	HanXRQr2_Chr11g0518701	523	Pfam	PF07714	Protein tyrosine and serine/threonine kinase	87	363	2.5e-28	Serine-threonine/tyrosine-protein kinase, catalytic domain
	HanXRQr2_Chr07g0304741	1011	Pfam	PF00560	Leucine Rich Repeat	275	300	1.2	Leucine-rich repeat
	HanXRQr2_Chr07g0304741	1011	Pfam	PF00069	Protein kinase domain	711	933	2.2e-42	Protein kinase domain
	HanXRQr2_Chr07g0304741	1011	Pfam	PF08263	Leucine rich repeat N-terminal domain	41	79	6.1e-12	Leucine-rich repeat-containing N-terminal, plant-type
	HanXRQr2_Chr07g0304741	1011	Pfam	PF13855	Leucine rich repeat	133	192	1.4e-07	Leucine-rich repeat
	HanXRQr2_Chr07g0304741	1011	Pfam	PF13855	Leucine rich repeat	554	608	2e-07	Leucine-rich repeat
	HanXRQr2_Chr15g0690461	141	Pfam	PF07714	Protein tyrosine and serine/threonine kinase	53	122	9.2e-07	Serine-threonine/tyrosine-protein kinase, catalytic domain
	HanXRQr2_Chr04g0183071	478	Pfam	PF00069	Protein kinase domain	156	423	9.2e-47	Protein kinase domain
	HanXRQr2_Chr17g0830051	544	Pfam	PF00069	Protein kinase domain	220	492	6.6e-44	Protein kinase domain
	HanXRQr2_Chr17g0830051	544	Pfam	PF13855	Leucine rich repeat	14	54	1.7e-07	Leucine-rich repeat
	HanXRQr2_Chr03g0129621	401	Pfam	PF00069	Protein kinase domain	68	335	1.5e-47	Protein kinase domain
	HanXRQr2_Chr12g0558481	133	Pfam	PF00069	Protein kinase domain	2	102	3.6e-18	Protein kinase domain
	HanXRQr2_Chr11g0483651	1027	Pfam	PF11721	Malectin domain	428	608	5.5e-41	Malectin domain
	HanXRQr2_Chr11g0483651	1027	Pfam	PF07714	Protein tyrosine and serine/threonine kinase	695	959	1.8e-46	Serine-threonine/tyrosine-protein kinase, catalytic domain
	HanXRQr2_Chr16g0776571	545	Pfam	PF13499	EF-hand domain pair	405	467	1.8e-09	EF-hand domain
	HanXRQr2_Chr16g0776571	545	Pfam	PF13499	EF-hand domain pair	486	539	2.9e-10	EF-hand domain
	HanXRQr2_Chr16g0776571	545	Pfam	PF00069	Protein kinase domain	98	358	1.8e-68	Protein kinase domain
	HanXRQr2_Chr11g0468741	248	Pfam	PF07714	Protein tyrosine and serine/threonine kinase	30	225	6.9e-23	Serine-threonine/tyrosine-protein kinase, catalytic domain
	HanXRQr2_Chr08g0333421	616	Pfam	PF00139	Legume lectin domain	27	273	2.6e-75	Legume lectin domain
	HanXRQr2_Chr08g0333421	616	Pfam	PF00069	Protein kinase domain	353	511	3.2e-33	Protein kinase domain
	HanXRQr2_Chr14g0664661	350	Pfam	PF00069	Protein kinase domain	59	333	3.7e-48	Protein kinase domain
	HanXRQr2_Chr11g0483471	1014	Pfam	PF11721	Malectin domain	428	609	3.5e-43	Malectin domain
	HanXRQr2_Chr11g0483471	1014	Pfam	PF07714	Protein tyrosine and serine/threonine kinase	701	966	8.4e-50	Serine-threonine/tyrosine-protein kinase, catalytic domain
	HanXRQr2_Chr11g0483471	1014	Pfam	PF13855	Leucine rich repeat	293	352	1.2e-06	Leucine-rich repeat
	HanXRQr2_Chr10g0457121	674	Pfam	PF07714	Protein tyrosine and serine/threonine kinase	403	632	4.1e-30	Serine-threonine/tyrosine-protein kinase, catalytic domain
	HanXRQr2_Chr10g0457121	674	Pfam	PF07714	Protein tyrosine and serine/threonine kinase	39	308	3.4e-53	Serine-threonine/tyrosine-protein kinase, catalytic domain
	HanXRQr2_Chr03g0099431	302	Pfam	PF07714	Protein tyrosine and serine/threonine kinase	45	243	2.2e-41	Serine-threonine/tyrosine-protein kinase, catalytic domain
	HanXRQr2_Chr03g0130521	83	Pfam	PF07714	Protein tyrosine and serine/threonine kinase	12	74	4e-07	Serine-threonine/tyrosine-protein kinase, catalytic domain
	HanXRQr2_Chr14g0640481	1712	Pfam	PF07714	Protein tyrosine and serine/threonine kinase	1027	1209	7.4e-29	Serine-threonine/tyrosine-protein kinase, catalytic domain
	HanXRQr2_Chr14g0640481	1712	Pfam	PF07714	Protein tyrosine and serine/threonine kinase	716	895	1.3e-30	Serine-threonine/tyrosine-protein kinase, catalytic domain
	HanXRQr2_Chr14g0640481	1712	Pfam	PF07714	Protein tyrosine and serine/threonine kinase	66	300	2e-23	Serine-threonine/tyrosine-protein kinase, catalytic domain
	HanXRQr2_Chr14g0640481	1712	Pfam	PF00069	Protein kinase domain	387	647	2.8e-41	Protein kinase domain
	HanXRQr2_Chr14g0640481	1712	Pfam	PF14299	Phloem protein 2	1361	1490	3.3e-12	Phloem protein 2-like
	HanXRQr2_Chr14g0640481	1712	Pfam	PF14299	Phloem protein 2	1552	1711	5.2e-21	Phloem protein 2-like
	HanXRQr2_Chr04g0180101	1135	Pfam	PF00069	Protein kinase domain	845	1126	9.2e-45	Protein kinase domain
	HanXRQr2_Chr04g0180101	1135	Pfam	PF13855	Leucine rich repeat	502	561	7.5e-07	Leucine-rich repeat
	HanXRQr2_Chr04g0180101	1135	Pfam	PF13855	Leucine rich repeat	647	708	4.1e-09	Leucine-rich repeat
	HanXRQr2_Chr04g0180101	1135	Pfam	PF08263	Leucine rich repeat N-terminal domain	24	63	3.9e-11	Leucine-rich repeat-containing N-terminal, plant-type
	HanXRQr2_Chr04g0180101	1135	Pfam	PF00560	Leucine Rich Repeat	191	212	0.47	Leucine-rich repeat
	HanXRQr2_Chr04g0180101	1135	Pfam	PF00560	Leucine Rich Repeat	603	621	0.87	Leucine-rich repeat
	HanXRQr2_Chr08g0322381	397	Pfam	PF00069	Protein kinase domain	122	323	2.9e-42	Protein kinase domain
	HanXRQr2_Chr15g0684331	499	Pfam	PF00069	Protein kinase domain	18	270	1.9e-79	Protein kinase domain
	HanXRQr2_Chr15g0684331	499	Pfam	PF02149	Kinase associated domain 1	456	498	8.8e-13	Kinase associated domain 1 (KA1)
	HanXRQr2_Chr11g0477861	359	Pfam	PF00069	Protein kinase domain	45	309	1e-46	Protein kinase domain
	HanXRQr2_Chr11g0477861	359	Pfam	PF11883	Domain of unknown function (DUF3403)	316	359	1.8e-10	S-locus receptor kinase, C-terminal
	HanXRQr2_Chr01g0013771	367	Pfam	PF07714	Protein tyrosine and serine/threonine kinase	76	350	2.7e-47	Serine-threonine/tyrosine-protein kinase, catalytic domain
	HanXRQr2_Chr13g0600081	1081	Pfam	PF07714	Protein tyrosine and serine/threonine kinase	29	299	2.5e-42	Serine-threonine/tyrosine-protein kinase, catalytic domain
	HanXRQr2_Chr13g0600081	1081	Pfam	PF07714	Protein tyrosine and serine/threonine kinase	335	606	1.2e-41	Serine-threonine/tyrosine-protein kinase, catalytic domain
	HanXRQr2_Chr13g0600081	1081	Pfam	PF14299	Phloem protein 2	912	1080	3.2e-14	Phloem protein 2-like
	HanXRQr2_Chr16g0730761	385	Pfam	PF07714	Protein tyrosine and serine/threonine kinase	84	356	4.5e-64	Serine-threonine/tyrosine-protein kinase, catalytic domain
	HanXRQr2_Chr11g0478311	824	Pfam	PF07714	Protein tyrosine and serine/threonine kinase	508	777	2.4e-46	Serine-threonine/tyrosine-protein kinase, catalytic domain
	HanXRQr2_Chr11g0478311	824	Pfam	PF00954	S-locus glycoprotein domain	220	327	1.8e-32	S-locus glycoprotein domain
	HanXRQr2_Chr11g0478311	824	Pfam	PF01453	D-mannose binding lectin	78	187	2.1e-32	Bulb-type lectin domain
	HanXRQr2_Chr11g0478311	824	Pfam	PF08276	PAN-like domain	350	416	1.8e-19	PAN/Apple domain
	HanXRQr2_Chr11g0478311	824	Pfam	PF11883	Domain of unknown function (DUF3403)	781	824	9.3e-08	S-locus receptor kinase, C-terminal
	HanXRQr2_Chr14g0624481	489	Pfam	PF07714	Protein tyrosine and serine/threonine kinase	40	310	2e-48	Serine-threonine/tyrosine-protein kinase, catalytic domain
	HanXRQr2_Chr10g0430291	781	Pfam	PF07645	Calcium-binding EGF domain	324	356	1.3e-06	EGF-like calcium-binding domain
	HanXRQr2_Chr10g0430291	781	Pfam	PF00069	Protein kinase domain	445	711	8.7e-46	Protein kinase domain
	HanXRQr2_Chr05g0237291	236	Pfam	PF00069	Protein kinase domain	64	221	3e-25	Protein kinase domain
	HanXRQr2_Chr07g0299011	820	Pfam	PF08276	PAN-like domain	344	408	5.2e-17	PAN/Apple domain
	HanXRQr2_Chr07g0299011	820	Pfam	PF01453	D-mannose binding lectin	75	179	2.1e-35	Bulb-type lectin domain
	HanXRQr2_Chr07g0299011	820	Pfam	PF07714	Protein tyrosine and serine/threonine kinase	503	772	5.3e-49	Serine-threonine/tyrosine-protein kinase, catalytic domain
	HanXRQr2_Chr07g0299011	820	Pfam	PF11883	Domain of unknown function (DUF3403)	777	820	3.5e-08	S-locus receptor kinase, C-terminal
	HanXRQr2_Chr07g0299011	820	Pfam	PF00954	S-locus glycoprotein domain	213	320	1.3e-24	S-locus glycoprotein domain
	HanXRQr2_Chr08g0330861	825	Pfam	PF00954	S-locus glycoprotein domain	214	320	4.2e-26	S-locus glycoprotein domain
	HanXRQr2_Chr08g0330861	825	Pfam	PF08276	PAN-like domain	342	410	4e-19	PAN/Apple domain
	HanXRQr2_Chr08g0330861	825	Pfam	PF01453	D-mannose binding lectin	72	181	5.5e-35	Bulb-type lectin domain
	HanXRQr2_Chr08g0330861	825	Pfam	PF07714	Protein tyrosine and serine/threonine kinase	516	782	3.2e-44	Serine-threonine/tyrosine-protein kinase, catalytic domain
	HanXRQr2_Chr07g0295501	614	Pfam	PF07714	Protein tyrosine and serine/threonine kinase	282	552	1.5e-45	Serine-threonine/tyrosine-protein kinase, catalytic domain
	HanXRQr2_Chr10g0443161	168	Pfam	PF00069	Protein kinase domain	2	85	3.2e-11	Protein kinase domain
	HanXRQr2_Chr15g0685451	688	Pfam	PF00069	Protein kinase domain	15	276	9.9e-60	Protein kinase domain
	HanXRQr2_Chr15g0697741	356	Pfam	PF00069	Protein kinase domain	78	278	5.5e-26	Protein kinase domain
	HanXRQr2_Chr11g0475781	618	Pfam	PF07714	Protein tyrosine and serine/threonine kinase	273	540	1.1e-48	Serine-threonine/tyrosine-protein kinase, catalytic domain
	HanXRQr2_Chr11g0475781	618	Pfam	PF11721	Malectin domain	14	195	8.9e-40	Malectin domain
	HanXRQr2_Chr02g0068121	463	Pfam	PF07714	Protein tyrosine and serine/threonine kinase	55	325	7.5e-39	Serine-threonine/tyrosine-protein kinase, catalytic domain
	HanXRQr2_Chr13g0617021	236	Pfam	PF00069	Protein kinase domain	9	233	8.9e-27	Protein kinase domain
	HanXRQr2_Chr06g0250781	419	Pfam	PF07714	Protein tyrosine and serine/threonine kinase	91	363	6.4e-46	Serine-threonine/tyrosine-protein kinase, catalytic domain
	HanXRQr2_Chr15g0699921	515	Pfam	PF00069	Protein kinase domain	179	381	6.7e-45	Protein kinase domain
	HanXRQr2_Chr17g0814331	800	Pfam	PF07714	Protein tyrosine and serine/threonine kinase	545	792	1.1e-59	Serine-threonine/tyrosine-protein kinase, catalytic domain
	HanXRQr2_Chr17g0814331	800	Pfam	PF14381	Ethylene-responsive protein kinase Le-CTR1	61	258	4.9e-51	-
	HanXRQr2_Chr01g0016991	640	Pfam	PF07714	Protein tyrosine and serine/threonine kinase	358	607	5e-28	Serine-threonine/tyrosine-protein kinase, catalytic domain
	HanXRQr2_Chr01g0016991	640	Pfam	PF08263	Leucine rich repeat N-terminal domain	25	69	1.6e-09	Leucine-rich repeat-containing N-terminal, plant-type
	HanXRQr2_Chr11g0481641	832	Pfam	PF11883	Domain of unknown function (DUF3403)	793	832	8.8e-08	S-locus receptor kinase, C-terminal
	HanXRQr2_Chr11g0481641	832	Pfam	PF00069	Protein kinase domain	519	785	5.1e-46	Protein kinase domain
	HanXRQr2_Chr11g0481641	832	Pfam	PF01453	D-mannose binding lectin	84	187	1.8e-31	Bulb-type lectin domain
	HanXRQr2_Chr11g0481641	832	Pfam	PF00954	S-locus glycoprotein domain	219	326	5.8e-32	S-locus glycoprotein domain
	HanXRQr2_Chr11g0481641	832	Pfam	PF08276	PAN-like domain	348	414	3.3e-19	PAN/Apple domain
	HanXRQr2_Chr11g0478901	770	Pfam	PF07714	Protein tyrosine and serine/threonine kinase	456	721	1.3e-48	Serine-threonine/tyrosine-protein kinase, catalytic domain
	HanXRQr2_Chr11g0478901	770	Pfam	PF01453	D-mannose binding lectin	70	170	8.7e-33	Bulb-type lectin domain
	HanXRQr2_Chr11g0478901	770	Pfam	PF00954	S-locus glycoprotein domain	204	305	8.3e-16	S-locus glycoprotein domain
	HanXRQr2_Chr11g0478901	770	Pfam	PF08276	PAN-like domain	334	401	2.8e-20	PAN/Apple domain
	HanXRQr2_Chr16g0738521	576	Pfam	PF19160	SPARK	27	157	3.2e-18	SPARK domain
	HanXRQr2_Chr16g0738521	576	Pfam	PF00069	Protein kinase domain	298	503	1e-31	Protein kinase domain
	HanXRQr2_Chr01g0031391	416	Pfam	PF00069	Protein kinase domain	119	380	8.3e-60	Protein kinase domain
	HanXRQr2_Chr05g0233901	332	Pfam	PF00069	Protein kinase domain	6	250	2.2e-60	Protein kinase domain
	HanXRQr2_Chr03g0132771	670	Pfam	PF00069	Protein kinase domain	389	650	2.1e-47	Protein kinase domain
	HanXRQr2_Chr03g0132771	670	Pfam	PF00954	S-locus glycoprotein domain	101	180	6.3e-09	S-locus glycoprotein domain
	HanXRQr2_Chr11g0518211	226	Pfam	PF07714	Protein tyrosine and serine/threonine kinase	59	191	8.3e-23	Serine-threonine/tyrosine-protein kinase, catalytic domain
	HanXRQr2_Chr13g0580941	453	Pfam	PF00069	Protein kinase domain	79	245	1.1e-33	Protein kinase domain
	HanXRQr2_Chr13g0580941	453	Pfam	PF00069	Protein kinase domain	311	414	3.6e-19	Protein kinase domain
	HanXRQr2_Chr03g0090831	360	Pfam	PF07714	Protein tyrosine and serine/threonine kinase	35	259	2.1e-46	Serine-threonine/tyrosine-protein kinase, catalytic domain
	HanXRQr2_Chr09g0413461	377	Pfam	PF00069	Protein kinase domain	43	314	7.9e-47	Protein kinase domain
	HanXRQr2_Chr01g0022041	446	Pfam	PF00069	Protein kinase domain	10	227	8.9e-26	Protein kinase domain
	HanXRQr2_Chr11g0506271	496	Pfam	PF00069	Protein kinase domain	29	303	1.6e-32	Protein kinase domain
	HanXRQr2_Chr11g0506271	496	Pfam	PF07714	Protein tyrosine and serine/threonine kinase	383	478	4.8e-15	Serine-threonine/tyrosine-protein kinase, catalytic domain
	HanXRQr2_Chr12g0532381	566	Pfam	PF00069	Protein kinase domain	26	293	1.1e-42	Protein kinase domain
	HanXRQr2_Chr12g0532381	566	Pfam	PF00403	Heavy-metal-associated domain	333	387	3e-09	Heavy metal-associated domain, HMA
	HanXRQr2_Chr06g0259961	432	Pfam	PF07714	Protein tyrosine and serine/threonine kinase	85	358	1.5e-47	Serine-threonine/tyrosine-protein kinase, catalytic domain
	HanXRQr2_Chr09g0361791	198	Pfam	PF07714	Protein tyrosine and serine/threonine kinase	61	146	3e-16	Serine-threonine/tyrosine-protein kinase, catalytic domain
	HanXRQr2_Chr07g0314971	337	Pfam	PF00069	Protein kinase domain	123	328	5.2e-22	Protein kinase domain
	HanXRQr2_Chr10g0430421	768	Pfam	PF00069	Protein kinase domain	430	698	2.9e-47	Protein kinase domain
	HanXRQr2_Chr14g0630321	215	Pfam	PF07714	Protein tyrosine and serine/threonine kinase	8	83	1.9e-08	Serine-threonine/tyrosine-protein kinase, catalytic domain
	HanXRQr2_Chr09g0369441	1003	Pfam	PF07714	Protein tyrosine and serine/threonine kinase	695	966	7.7e-45	Serine-threonine/tyrosine-protein kinase, catalytic domain
	HanXRQr2_Chr16g0729081	483	Pfam	PF01582	TIR domain	314	474	1.1e-24	Toll/interleukin-1 receptor homology (TIR) domain
	HanXRQr2_Chr16g0729081	483	Pfam	PF00069	Protein kinase domain	22	288	3.9e-49	Protein kinase domain
	HanXRQr2_Chr09g0380201	360	Pfam	PF11883	Domain of unknown function (DUF3403)	317	360	4.8e-09	S-locus receptor kinase, C-terminal
	HanXRQr2_Chr09g0380201	360	Pfam	PF07714	Protein tyrosine and serine/threonine kinase	47	314	8.1e-50	Serine-threonine/tyrosine-protein kinase, catalytic domain
	HanXRQr2_Chr11g0498171	134	Pfam	PF07714	Protein tyrosine and serine/threonine kinase	4	97	1.2e-08	Serine-threonine/tyrosine-protein kinase, catalytic domain
	HanXRQr2_Chr14g0667181	754	Pfam	PF13855	Leucine rich repeat	129	188	1.9e-08	Leucine-rich repeat
	HanXRQr2_Chr14g0667181	754	Pfam	PF00069	Protein kinase domain	468	677	1.4e-40	Protein kinase domain
	HanXRQr2_Chr04g0166641	339	Pfam	PF07714	Protein tyrosine and serine/threonine kinase	79	334	2.2e-33	Serine-threonine/tyrosine-protein kinase, catalytic domain
	HanXRQr2_Chr07g0304001	196	Pfam	PF00069	Protein kinase domain	47	136	1.3e-18	Protein kinase domain
	HanXRQr2_Chr11g0480541	420	Pfam	PF00069	Protein kinase domain	149	387	1.3e-19	Protein kinase domain
	HanXRQr2_Chr03g0091291	694	Pfam	PF00069	Protein kinase domain	405	665	7e-40	Protein kinase domain
	HanXRQr2_Chr03g0091291	694	Pfam	PF07714	Protein tyrosine and serine/threonine kinase	45	314	3.1e-51	Serine-threonine/tyrosine-protein kinase, catalytic domain
	HanXRQr2_Chr04g0189881	293	Pfam	PF00069	Protein kinase domain	27	280	7.9e-49	Protein kinase domain
	HanXRQr2_Chr02g0051081	590	Pfam	PF07714	Protein tyrosine and serine/threonine kinase	357	547	2.4e-25	Serine-threonine/tyrosine-protein kinase, catalytic domain
	HanXRQr2_Chr04g0167461	168	Pfam	PF00069	Protein kinase domain	7	135	1.6e-12	Protein kinase domain
	HanXRQr2_Chr06g0261611	648	Pfam	PF13855	Leucine rich repeat	135	193	5.7e-09	Leucine-rich repeat
	HanXRQr2_Chr06g0261611	648	Pfam	PF08263	Leucine rich repeat N-terminal domain	39	82	1.1e-05	Leucine-rich repeat-containing N-terminal, plant-type
	HanXRQr2_Chr06g0261611	648	Pfam	PF00069	Protein kinase domain	345	611	3.3e-28	Protein kinase domain
	HanXRQr2_Chr01g0033161	936	Pfam	PF13855	Leucine rich repeat	419	478	2.9e-07	Leucine-rich repeat
	HanXRQr2_Chr01g0033161	936	Pfam	PF13855	Leucine rich repeat	271	331	9.7e-13	Leucine-rich repeat
	HanXRQr2_Chr01g0033161	936	Pfam	PF13855	Leucine rich repeat	148	209	7.3e-09	Leucine-rich repeat
	HanXRQr2_Chr01g0033161	936	Pfam	PF08263	Leucine rich repeat N-terminal domain	33	72	2.7e-11	Leucine-rich repeat-containing N-terminal, plant-type
	HanXRQr2_Chr01g0033161	936	Pfam	PF00069	Protein kinase domain	650	920	5e-40	Protein kinase domain
	HanXRQr2_Chr09g0396991	105	Pfam	PF00069	Protein kinase domain	8	55	1.1e-08	Protein kinase domain
	HanXRQr2_Chr15g0703931	244	Pfam	PF00069	Protein kinase domain	87	219	1e-22	Protein kinase domain
	HanXRQr2_Chr15g0699251	181	Pfam	PF00069	Protein kinase domain	24	84	6.9e-14	Protein kinase domain
	HanXRQr2_Chr09g0400271	853	Pfam	PF12819	Malectin-like domain	32	397	6.4e-39	Malectin-like domain
	HanXRQr2_Chr09g0400271	853	Pfam	PF07714	Protein tyrosine and serine/threonine kinase	512	776	1.7e-50	Serine-threonine/tyrosine-protein kinase, catalytic domain
	HanXRQr2_Chr16g0770501	866	Pfam	PF12819	Malectin-like domain	34	355	2.5e-100	Malectin-like domain
	HanXRQr2_Chr16g0770501	866	Pfam	PF07714	Protein tyrosine and serine/threonine kinase	575	837	1.1e-46	Serine-threonine/tyrosine-protein kinase, catalytic domain
	HanXRQr2_Chr15g0687981	323	Pfam	PF07714	Protein tyrosine and serine/threonine kinase	22	289	5.7e-47	Serine-threonine/tyrosine-protein kinase, catalytic domain
	HanXRQr2_Chr11g0477011	1011	Pfam	PF08263	Leucine rich repeat N-terminal domain	30	64	3.2e-06	Leucine-rich repeat-containing N-terminal, plant-type
	HanXRQr2_Chr11g0477011	1011	Pfam	PF00069	Protein kinase domain	735	1000	3.4e-44	Protein kinase domain
	HanXRQr2_Chr11g0477011	1011	Pfam	PF13855	Leucine rich repeat	289	348	2.3e-08	Leucine-rich repeat
	HanXRQr2_Chr11g0477011	1011	Pfam	PF13855	Leucine rich repeat	545	604	6.5e-07	Leucine-rich repeat
	HanXRQr2_Chr11g0477011	1011	Pfam	PF13855	Leucine rich repeat	411	470	2.4e-07	Leucine-rich repeat
	HanXRQr2_Chr11g0477011	1011	Pfam	PF00560	Leucine Rich Repeat	97	119	0.44	Leucine-rich repeat
	HanXRQr2_Chr16g0743401	856	Pfam	PF12819	Malectin-like domain	30	397	9.5e-41	Malectin-like domain
	HanXRQr2_Chr16g0743401	856	Pfam	PF07714	Protein tyrosine and serine/threonine kinase	520	784	2e-49	Serine-threonine/tyrosine-protein kinase, catalytic domain
	HanXRQr2_Chr11g0498151	200	Pfam	PF07714	Protein tyrosine and serine/threonine kinase	2	154	4.5e-21	Serine-threonine/tyrosine-protein kinase, catalytic domain
	HanXRQr2_Chr05g0220501	794	Pfam	PF00954	S-locus glycoprotein domain	250	314	7.8e-08	S-locus glycoprotein domain
	HanXRQr2_Chr05g0220501	794	Pfam	PF00069	Protein kinase domain	511	783	6.5e-51	Protein kinase domain
	HanXRQr2_Chr05g0220501	794	Pfam	PF01453	D-mannose binding lectin	73	163	5.3e-26	Bulb-type lectin domain
	HanXRQr2_Chr17g0813861	707	Pfam	PF14380	Wall-associated receptor kinase C-terminal	216	307	3.6e-11	Wall-associated receptor kinase, C-terminal
	HanXRQr2_Chr17g0813861	707	Pfam	PF00069	Protein kinase domain	398	668	1.1e-45	Protein kinase domain
	HanXRQr2_Chr17g0813861	707	Pfam	PF13947	Wall-associated receptor kinase galacturonan-binding	88	157	1e-15	Wall-associated receptor kinase, galacturonan-binding domain
	HanXRQr2_Chr04g0168361	431	Pfam	PF00069	Protein kinase domain	4	283	3.6e-77	Protein kinase domain
	HanXRQr2_Chr03g0129671	743	Pfam	PF00069	Protein kinase domain	419	687	2.3e-47	Protein kinase domain
	HanXRQr2_Chr03g0129671	743	Pfam	PF13947	Wall-associated receptor kinase galacturonan-binding	34	92	9.6e-10	Wall-associated receptor kinase, galacturonan-binding domain
	HanXRQr2_Chr03g0136681	610	Pfam	PF01476	LysM domain	192	223	0.00013	LysM domain
	HanXRQr2_Chr03g0136681	610	Pfam	PF00069	Protein kinase domain	349	584	3.9e-39	Protein kinase domain
	HanXRQr2_Chr09g0369981	239	Pfam	PF00069	Protein kinase domain	3	166	1.5e-33	Protein kinase domain
	HanXRQr2_Chr12g0546271	153	Pfam	PF07714	Protein tyrosine and serine/threonine kinase	41	151	5.9e-24	Serine-threonine/tyrosine-protein kinase, catalytic domain
	HanXRQr2_Chr11g0511351	673	Pfam	PF07714	Protein tyrosine and serine/threonine kinase	37	307	8.2e-47	Serine-threonine/tyrosine-protein kinase, catalytic domain
	HanXRQr2_Chr11g0511351	673	Pfam	PF00069	Protein kinase domain	433	663	4.6e-14	Protein kinase domain
	HanXRQr2_Chr15g0671091	523	Pfam	PF13499	EF-hand domain pair	352	412	1.6e-10	EF-hand domain
	HanXRQr2_Chr15g0671091	523	Pfam	PF13499	EF-hand domain pair	424	487	1.6e-13	EF-hand domain
	HanXRQr2_Chr15g0671091	523	Pfam	PF00069	Protein kinase domain	48	306	4.6e-74	Protein kinase domain
	HanXRQr2_Chr15g0714211	794	Pfam	PF08263	Leucine rich repeat N-terminal domain	39	77	2.9e-09	Leucine-rich repeat-containing N-terminal, plant-type
	HanXRQr2_Chr15g0714211	794	Pfam	PF00069	Protein kinase domain	481	775	1.4e-28	Protein kinase domain
	HanXRQr2_Chr02g0057751	598	Pfam	PF01476	LysM domain	181	224	1.4e-06	LysM domain
	HanXRQr2_Chr02g0057751	598	Pfam	PF07714	Protein tyrosine and serine/threonine kinase	356	581	3e-39	Serine-threonine/tyrosine-protein kinase, catalytic domain
	HanXRQr2_Chr11g0520221	639	Pfam	PF07714	Protein tyrosine and serine/threonine kinase	390	613	1.5e-26	Serine-threonine/tyrosine-protein kinase, catalytic domain
	HanXRQr2_Chr11g0520221	639	Pfam	PF07714	Protein tyrosine and serine/threonine kinase	63	241	3.7e-26	Serine-threonine/tyrosine-protein kinase, catalytic domain
	HanXRQr2_Chr06g0267281	596	Pfam	PF07714	Protein tyrosine and serine/threonine kinase	357	590	2.1e-41	Serine-threonine/tyrosine-protein kinase, catalytic domain
	HanXRQr2_Chr12g0554121	435	Pfam	PF03822	NAF domain	311	366	3.3e-18	NAF domain
	HanXRQr2_Chr12g0554121	435	Pfam	PF00069	Protein kinase domain	24	278	8e-69	Protein kinase domain
	HanXRQr2_Chr12g0537431	237	Pfam	PF00069	Protein kinase domain	1	193	1.3e-38	Protein kinase domain
	HanXRQr2_Chr07g0301161	478	Pfam	PF00069	Protein kinase domain	169	382	1.4e-39	Protein kinase domain
	HanXRQr2_Chr14g0649591	671	Pfam	PF00069	Protein kinase domain	361	627	6.5e-48	Protein kinase domain
	HanXRQr2_Chr14g0649591	671	Pfam	PF13947	Wall-associated receptor kinase galacturonan-binding	48	105	2.5e-11	Wall-associated receptor kinase, galacturonan-binding domain
	HanXRQr2_Chr05g0193151	709	Pfam	PF08263	Leucine rich repeat N-terminal domain	25	65	4.8e-10	Leucine-rich repeat-containing N-terminal, plant-type
	HanXRQr2_Chr05g0193151	709	Pfam	PF00069	Protein kinase domain	402	673	1.9e-44	Protein kinase domain
	HanXRQr2_Chr05g0193151	709	Pfam	PF13516	Leucine Rich repeat	90	105	0.021	Leucine-rich repeat
	HanXRQr2_Chr05g0193151	709	Pfam	PF13516	Leucine Rich repeat	113	127	1.5	Leucine-rich repeat
	HanXRQr2_Chr05g0193151	709	Pfam	PF13516	Leucine Rich repeat	160	175	0.085	Leucine-rich repeat
	HanXRQr2_Chr13g0601011	368	Pfam	PF00069	Protein kinase domain	88	350	1.6e-37	Protein kinase domain
	HanXRQr2_Chr12g0539491	309	Pfam	PF00069	Protein kinase domain	11	301	2.8e-73	Protein kinase domain
	HanXRQr2_Chr03g0125661	341	Pfam	PF07714	Protein tyrosine and serine/threonine kinase	46	312	2.3e-48	Serine-threonine/tyrosine-protein kinase, catalytic domain
	HanXRQr2_Chr14g0644371	790	Pfam	PF04564	U-box domain	713	784	1.7e-16	U-box domain
	HanXRQr2_Chr14g0644371	790	Pfam	PF07714	Protein tyrosine and serine/threonine kinase	458	608	1.4e-22	Serine-threonine/tyrosine-protein kinase, catalytic domain
	HanXRQr2_Chr17g0804021	296	Pfam	PF00069	Protein kinase domain	69	272	4.7e-47	Protein kinase domain
	HanXRQr2_Chr04g0143351	642	Pfam	PF07714	Protein tyrosine and serine/threonine kinase	370	527	1.4e-15	Serine-threonine/tyrosine-protein kinase, catalytic domain
	HanXRQr2_Chr04g0143351	642	Pfam	PF07714	Protein tyrosine and serine/threonine kinase	71	336	9e-27	Serine-threonine/tyrosine-protein kinase, catalytic domain
	HanXRQr2_Chr13g0600911	549	Pfam	PF00069	Protein kinase domain	44	308	1.1e-46	Protein kinase domain
	HanXRQr2_Chr01g0032191	794	Pfam	PF00069	Protein kinase domain	510	772	4.4e-47	Protein kinase domain
	HanXRQr2_Chr01g0032191	794	Pfam	PF00954	S-locus glycoprotein domain	249	320	7.5e-07	S-locus glycoprotein domain
	HanXRQr2_Chr01g0032191	794	Pfam	PF01453	D-mannose binding lectin	92	155	4.9e-08	Bulb-type lectin domain
	HanXRQr2_Chr04g0190391	343	Pfam	PF00069	Protein kinase domain	6	253	1.2e-55	Protein kinase domain
	HanXRQr2_Chr15g0703911	392	Pfam	PF00069	Protein kinase domain	111	376	2.4e-50	Protein kinase domain
	HanXRQr2_Chr06g0252641	292	Pfam	PF00069	Protein kinase domain	31	280	3.6e-73	Protein kinase domain
	HanXRQr2_Chr05g0224501	368	Pfam	PF00069	Protein kinase domain	33	319	1.7e-70	Protein kinase domain
	HanXRQr2_Chr11g0516051	1402	Pfam	PF14299	Phloem protein 2	1034	1157	2.2e-12	Phloem protein 2-like
	HanXRQr2_Chr11g0516051	1402	Pfam	PF14299	Phloem protein 2	1264	1401	3.4e-18	Phloem protein 2-like
	HanXRQr2_Chr11g0516051	1402	Pfam	PF07714	Protein tyrosine and serine/threonine kinase	681	949	1.8e-31	Serine-threonine/tyrosine-protein kinase, catalytic domain
	HanXRQr2_Chr11g0516051	1402	Pfam	PF07714	Protein tyrosine and serine/threonine kinase	38	297	1.4e-23	Serine-threonine/tyrosine-protein kinase, catalytic domain
	HanXRQr2_Chr11g0516051	1402	Pfam	PF07714	Protein tyrosine and serine/threonine kinase	350	649	1.1e-44	Serine-threonine/tyrosine-protein kinase, catalytic domain
	HanXRQr2_Chr11g0506261	210	Pfam	PF00069	Protein kinase domain	3	151	7.6e-09	Protein kinase domain
	HanXRQr2_Chr09g0368541	482	Pfam	PF07714	Protein tyrosine and serine/threonine kinase	355	457	2.8e-17	Serine-threonine/tyrosine-protein kinase, catalytic domain
	HanXRQr2_Chr09g0368541	482	Pfam	PF07714	Protein tyrosine and serine/threonine kinase	36	181	9.8e-34	Serine-threonine/tyrosine-protein kinase, catalytic domain
	HanXRQr2_Chr10g0453601	138	Pfam	PF07714	Protein tyrosine and serine/threonine kinase	28	133	2.8e-21	Serine-threonine/tyrosine-protein kinase, catalytic domain
	HanXRQr2_Chr11g0519451	260	Pfam	PF07714	Protein tyrosine and serine/threonine kinase	2	217	2.3e-18	Serine-threonine/tyrosine-protein kinase, catalytic domain
	HanXRQr2_Chr03g0135821	177	Pfam	PF07714	Protein tyrosine and serine/threonine kinase	1	90	6.9e-12	Serine-threonine/tyrosine-protein kinase, catalytic domain
	HanXRQr2_Chr04g0187831	498	Pfam	PF00069	Protein kinase domain	299	477	2.7e-32	Protein kinase domain
	HanXRQr2_Chr04g0187831	498	Pfam	PF13855	Leucine rich repeat	10	70	7.4e-07	Leucine-rich repeat
	HanXRQr2_Chr13g0601321	705	Pfam	PF07714	Protein tyrosine and serine/threonine kinase	28	298	5.2e-44	Serine-threonine/tyrosine-protein kinase, catalytic domain
	HanXRQr2_Chr13g0601321	705	Pfam	PF13359	DDE superfamily endonuclease	532	689	3.3e-29	Harbinger transposase-derived nuclease domain
	HanXRQr2_Chr16g0764451	421	Pfam	PF00069	Protein kinase domain	139	406	2.5e-50	Protein kinase domain
	HanXRQr2_Chr03g0129691	734	Pfam	PF00069	Protein kinase domain	416	684	2e-46	Protein kinase domain
	HanXRQr2_Chr03g0129691	734	Pfam	PF13947	Wall-associated receptor kinase galacturonan-binding	30	91	4.5e-09	Wall-associated receptor kinase, galacturonan-binding domain
	HanXRQr2_Chr03g0120941	367	Pfam	PF00069	Protein kinase domain	178	345	2e-35	Protein kinase domain
	HanXRQr2_Chr17g0799361	52	Pfam	PF00069	Protein kinase domain	1	47	1.3e-08	Protein kinase domain
	HanXRQr2_Chr01g0032211	751	Pfam	PF00954	S-locus glycoprotein domain	251	320	7.6e-07	S-locus glycoprotein domain
	HanXRQr2_Chr01g0032211	751	Pfam	PF01453	D-mannose binding lectin	75	156	1.7e-08	Bulb-type lectin domain
	HanXRQr2_Chr01g0032211	751	Pfam	PF00069	Protein kinase domain	467	729	3.8e-47	Protein kinase domain
	HanXRQr2_Chr05g0220541	798	Pfam	PF00954	S-locus glycoprotein domain	240	317	1.2e-11	S-locus glycoprotein domain
	HanXRQr2_Chr05g0220541	798	Pfam	PF01453	D-mannose binding lectin	79	170	4.1e-22	Bulb-type lectin domain
	HanXRQr2_Chr05g0220541	798	Pfam	PF00024	PAN domain	341	395	1.1e-05	PAN/Apple domain
	HanXRQr2_Chr05g0220541	798	Pfam	PF00069	Protein kinase domain	514	789	4.2e-53	Protein kinase domain
	HanXRQr2_Chr10g0435911	492	Pfam	PF00069	Protein kinase domain	16	267	2.5e-76	Protein kinase domain
	HanXRQr2_Chr10g0435911	492	Pfam	PF02149	Kinase associated domain 1	450	486	6.4e-06	Kinase associated domain 1 (KA1)
	HanXRQr2_Chr05g0219111	355	Pfam	PF00069	Protein kinase domain	4	284	9.9e-68	Protein kinase domain
	HanXRQr2_Chr08g0321601	344	Pfam	PF00069	Protein kinase domain	25	290	1.1e-44	Protein kinase domain
	HanXRQr2_Chr14g0631051	591	Pfam	PF00069	Protein kinase domain	31	249	3.1e-32	Protein kinase domain
	HanXRQr2_Chr11g0518771	420	Pfam	PF07714	Protein tyrosine and serine/threonine kinase	123	399	4.2e-33	Serine-threonine/tyrosine-protein kinase, catalytic domain
	HanXRQr2_Chr16g0758801	1003	Pfam	PF12799	Leucine Rich repeats (2 copies)	287	331	2.3e-06	Leucine rich repeat 4
	HanXRQr2_Chr16g0758801	1003	Pfam	PF07714	Protein tyrosine and serine/threonine kinase	670	937	6.6e-50	Serine-threonine/tyrosine-protein kinase, catalytic domain
	HanXRQr2_Chr16g0758801	1003	Pfam	PF11721	Malectin domain	411	594	7.1e-36	Malectin domain
	HanXRQr2_Chr03g0096601	376	Pfam	PF07714	Protein tyrosine and serine/threonine kinase	40	307	4.5e-48	Serine-threonine/tyrosine-protein kinase, catalytic domain
	HanXRQr2_Chr10g0441541	1041	Pfam	PF14381	Ethylene-responsive protein kinase Le-CTR1	594	672	2.4e-13	-
	HanXRQr2_Chr10g0441541	1041	Pfam	PF00069	Protein kinase domain	758	1026	1.9e-34	Protein kinase domain
	HanXRQr2_Chr10g0441541	1041	Pfam	PF13855	Leucine rich repeat	192	249	1e-07	Leucine-rich repeat
	HanXRQr2_Chr16g0762561	188	Pfam	PF00069	Protein kinase domain	24	178	2e-32	Protein kinase domain
	HanXRQr2_Chr14g0621851	677	Pfam	PF07714	Protein tyrosine and serine/threonine kinase	42	311	6.6e-49	Serine-threonine/tyrosine-protein kinase, catalytic domain
	HanXRQr2_Chr14g0621851	677	Pfam	PF07714	Protein tyrosine and serine/threonine kinase	429	542	2.3e-13	Serine-threonine/tyrosine-protein kinase, catalytic domain
	HanXRQr2_Chr11g0470541	619	Pfam	PF00069	Protein kinase domain	326	590	1e-47	Protein kinase domain
	HanXRQr2_Chr11g0470541	619	Pfam	PF13947	Wall-associated receptor kinase galacturonan-binding	39	102	2.2e-11	Wall-associated receptor kinase, galacturonan-binding domain
	HanXRQr2_Chr11g0470541	619	Pfam	PF14380	Wall-associated receptor kinase C-terminal	156	251	4e-15	Wall-associated receptor kinase, C-terminal
	HanXRQr2_Chr11g0519091	382	Pfam	PF07714	Protein tyrosine and serine/threonine kinase	47	297	1.2e-26	Serine-threonine/tyrosine-protein kinase, catalytic domain
	HanXRQr2_Chr11g0506471	296	Pfam	PF07714	Protein tyrosine and serine/threonine kinase	2	218	1.5e-13	Serine-threonine/tyrosine-protein kinase, catalytic domain
	HanXRQr2_Chr10g0465081	354	Pfam	PF00069	Protein kinase domain	70	329	6.8e-68	Protein kinase domain
	HanXRQr2_Chr13g0600981	655	Pfam	PF00069	Protein kinase domain	344	610	2e-49	Protein kinase domain
	HanXRQr2_Chr13g0600981	655	Pfam	PF00139	Legume lectin domain	31	271	2e-66	Legume lectin domain
	HanXRQr2_Chr14g0630711	169	Pfam	PF07714	Protein tyrosine and serine/threonine kinase	45	124	1.1e-11	Serine-threonine/tyrosine-protein kinase, catalytic domain
	HanXRQr2_Chr17g0803991	590	Pfam	PF00069	Protein kinase domain	302	570	3.5e-48	Protein kinase domain
	HanXRQr2_Chr11g0484321	432	Pfam	PF00069	Protein kinase domain	6	256	7.4e-55	Protein kinase domain
	HanXRQr2_Chr13g0600961	657	Pfam	PF00069	Protein kinase domain	347	612	7.3e-51	Protein kinase domain
	HanXRQr2_Chr13g0600961	657	Pfam	PF00139	Legume lectin domain	32	269	4.2e-69	Legume lectin domain
	HanXRQr2_Chr16g0741691	311	Pfam	PF07714	Protein tyrosine and serine/threonine kinase	24	297	3.6e-48	Serine-threonine/tyrosine-protein kinase, catalytic domain
	HanXRQr2_Chr12g0521291	362	Pfam	PF07714	Protein tyrosine and serine/threonine kinase	28	206	5.7e-18	Serine-threonine/tyrosine-protein kinase, catalytic domain
	HanXRQr2_Chr09g0362971	356	Pfam	PF00069	Protein kinase domain	72	331	2.3e-66	Protein kinase domain
	HanXRQr2_Chr09g0400361	855	Pfam	PF12819	Malectin-like domain	36	415	2.2e-39	Malectin-like domain
	HanXRQr2_Chr09g0400361	855	Pfam	PF07714	Protein tyrosine and serine/threonine kinase	523	727	6e-48	Serine-threonine/tyrosine-protein kinase, catalytic domain
	HanXRQr2_Chr12g0537351	670	Pfam	PF08276	PAN-like domain	205	248	9.5e-07	PAN/Apple domain
	HanXRQr2_Chr12g0537351	670	Pfam	PF00069	Protein kinase domain	361	625	2.7e-55	Protein kinase domain
	HanXRQr2_Chr09g0402211	502	Pfam	PF07714	Protein tyrosine and serine/threonine kinase	222	409	7.2e-28	Serine-threonine/tyrosine-protein kinase, catalytic domain
	HanXRQr2_Chr09g0402211	502	Pfam	PF13855	Leucine rich repeat	104	164	5e-07	Leucine-rich repeat
	HanXRQr2_Chr00c001g0832051	329	Pfam	PF07714	Protein tyrosine and serine/threonine kinase	34	297	4.8e-27	Serine-threonine/tyrosine-protein kinase, catalytic domain
	HanXRQr2_Chr10g0431551	369	Pfam	PF07714	Protein tyrosine and serine/threonine kinase	81	353	1.4e-40	Serine-threonine/tyrosine-protein kinase, catalytic domain
	HanXRQr2_Chr14g0636701	415	Pfam	PF00069	Protein kinase domain	70	333	2.1e-48	Protein kinase domain
	HanXRQr2_Chr14g0620361	841	Pfam	PF06479	Ribonuclease 2-5A	712	838	1.3e-42	KEN domain
	HanXRQr2_Chr14g0620361	841	Pfam	PF00069	Protein kinase domain	444	706	3.1e-42	Protein kinase domain
	HanXRQr2_Chr14g0670281	863	Pfam	PF00069	Protein kinase domain	529	796	9.5e-46	Protein kinase domain
	HanXRQr2_Chr14g0670281	863	Pfam	PF01453	D-mannose binding lectin	81	169	2.6e-16	Bulb-type lectin domain
	HanXRQr2_Chr14g0670281	863	Pfam	PF00954	S-locus glycoprotein domain	256	341	3.4e-08	S-locus glycoprotein domain
	HanXRQr2_Chr03g0119111	719	Pfam	PF00069	Protein kinase domain	355	625	4.5e-44	Protein kinase domain
	HanXRQr2_Chr03g0119111	719	Pfam	PF00139	Legume lectin domain	29	259	1.9e-56	Legume lectin domain
	HanXRQr2_Chr09g0401851	466	Pfam	PF07714	Protein tyrosine and serine/threonine kinase	128	404	2.5e-46	Serine-threonine/tyrosine-protein kinase, catalytic domain
	HanXRQr2_Chr14g0668531	1025	Pfam	PF13855	Leucine rich repeat	414	472	6.9e-08	Leucine-rich repeat
	HanXRQr2_Chr14g0668531	1025	Pfam	PF08263	Leucine rich repeat N-terminal domain	29	73	3.8e-07	Leucine-rich repeat-containing N-terminal, plant-type
	HanXRQr2_Chr14g0668531	1025	Pfam	PF00069	Protein kinase domain	709	979	1.3e-47	Protein kinase domain
	HanXRQr2_Chr05g0220521	802	Pfam	PF00954	S-locus glycoprotein domain	254	318	1e-07	S-locus glycoprotein domain
	HanXRQr2_Chr05g0220521	802	Pfam	PF01453	D-mannose binding lectin	77	164	2.4e-26	Bulb-type lectin domain
	HanXRQr2_Chr05g0220521	802	Pfam	PF00069	Protein kinase domain	515	790	2.2e-51	Protein kinase domain
	HanXRQr2_Chr05g0220521	802	Pfam	PF08276	PAN-like domain	335	394	9.5e-05	PAN/Apple domain
	HanXRQr2_Chr04g0142481	336	Pfam	PF07714	Protein tyrosine and serine/threonine kinase	53	256	1.5e-46	Serine-threonine/tyrosine-protein kinase, catalytic domain
	HanXRQr2_Chr05g0194251	654	Pfam	PF01657	Salt stress response/antifungal	31	119	1.7e-16	Gnk2-homologous domain
	HanXRQr2_Chr05g0194251	654	Pfam	PF01657	Salt stress response/antifungal	141	230	1.3e-10	Gnk2-homologous domain
	HanXRQr2_Chr05g0194251	654	Pfam	PF07714	Protein tyrosine and serine/threonine kinase	331	599	9.5e-50	Serine-threonine/tyrosine-protein kinase, catalytic domain
	HanXRQr2_Chr11g0470631	686	Pfam	PF13947	Wall-associated receptor kinase galacturonan-binding	38	101	6.4e-13	Wall-associated receptor kinase, galacturonan-binding domain
	HanXRQr2_Chr11g0470631	686	Pfam	PF14380	Wall-associated receptor kinase C-terminal	156	255	5.1e-19	Wall-associated receptor kinase, C-terminal
	HanXRQr2_Chr11g0470631	686	Pfam	PF00069	Protein kinase domain	366	630	6e-47	Protein kinase domain
	HanXRQr2_Chr14g0655221	353	Pfam	PF07714	Protein tyrosine and serine/threonine kinase	29	286	5.2e-58	Serine-threonine/tyrosine-protein kinase, catalytic domain
	HanXRQr2_Chr09g0371011	432	Pfam	PF00069	Protein kinase domain	16	270	2e-75	Protein kinase domain
	HanXRQr2_Chr09g0371011	432	Pfam	PF03822	NAF domain	298	357	6.4e-23	NAF domain
	HanXRQr2_Chr07g0314271	627	Pfam	PF07714	Protein tyrosine and serine/threonine kinase	336	599	4.3e-37	Serine-threonine/tyrosine-protein kinase, catalytic domain
	HanXRQr2_Chr07g0314271	627	Pfam	PF08263	Leucine rich repeat N-terminal domain	30	67	1.2e-07	Leucine-rich repeat-containing N-terminal, plant-type
	HanXRQr2_Chr01g0044181	304	Pfam	PF07714	Protein tyrosine and serine/threonine kinase	20	206	7e-29	Serine-threonine/tyrosine-protein kinase, catalytic domain
	HanXRQr2_Chr16g0724901	390	Pfam	PF00069	Protein kinase domain	48	320	2.8e-46	Protein kinase domain
	HanXRQr2_Chr04g0187381	735	Pfam	PF13855	Leucine rich repeat	156	214	3e-09	Leucine-rich repeat
	HanXRQr2_Chr04g0187381	735	Pfam	PF00069	Protein kinase domain	461	726	1.3e-35	Protein kinase domain
	HanXRQr2_Chr14g0663081	244	Pfam	PF00069	Protein kinase domain	9	119	4.2e-26	Protein kinase domain
	HanXRQr2_Chr17g0831741	235	Pfam	PF07714	Protein tyrosine and serine/threonine kinase	1	195	4.7e-21	Serine-threonine/tyrosine-protein kinase, catalytic domain
	HanXRQr2_Chr01g0022181	1219	Pfam	PF08263	Leucine rich repeat N-terminal domain	23	62	1.1e-07	Leucine-rich repeat-containing N-terminal, plant-type
	HanXRQr2_Chr01g0022181	1219	Pfam	PF13855	Leucine rich repeat	139	197	2e-08	Leucine-rich repeat
	HanXRQr2_Chr01g0022181	1219	Pfam	PF13855	Leucine rich repeat	381	440	1.4e-06	Leucine-rich repeat
	HanXRQr2_Chr01g0022181	1219	Pfam	PF13855	Leucine rich repeat	670	729	6.5e-09	Leucine-rich repeat
	HanXRQr2_Chr01g0022181	1219	Pfam	PF13855	Leucine rich repeat	68	125	8.5e-07	Leucine-rich repeat
	HanXRQr2_Chr01g0022181	1219	Pfam	PF00069	Protein kinase domain	922	1192	4e-46	Protein kinase domain
	HanXRQr2_Chr01g0022181	1219	Pfam	PF00560	Leucine Rich Repeat	768	786	1.3	Leucine-rich repeat
	HanXRQr2_Chr07g0312581	186	Pfam	PF07714	Protein tyrosine and serine/threonine kinase	1	181	1.7e-28	Serine-threonine/tyrosine-protein kinase, catalytic domain
	HanXRQr2_Chr03g0090891	240	Pfam	PF00069	Protein kinase domain	1	217	3.2e-28	Protein kinase domain
	HanXRQr2_Chr13g0599681	830	Pfam	PF12819	Malectin-like domain	33	380	2.1e-34	Malectin-like domain
	HanXRQr2_Chr13g0599681	830	Pfam	PF00069	Protein kinase domain	492	753	1.7e-43	Protein kinase domain
	HanXRQr2_Chr11g0518731	265	Pfam	PF07714	Protein tyrosine and serine/threonine kinase	1	240	6.7e-29	Serine-threonine/tyrosine-protein kinase, catalytic domain
	HanXRQr2_Chr00c008g0832701	118	Pfam	PF07714	Protein tyrosine and serine/threonine kinase	31	108	1.7e-09	Serine-threonine/tyrosine-protein kinase, catalytic domain
	HanXRQr2_Chr17g0815011	131	Pfam	PF07714	Protein tyrosine and serine/threonine kinase	15	96	1.7e-08	Serine-threonine/tyrosine-protein kinase, catalytic domain
	HanXRQr2_Chr09g0400261	804	Pfam	PF12819	Malectin-like domain	35	412	2e-38	Malectin-like domain
	HanXRQr2_Chr09g0400261	804	Pfam	PF07714	Protein tyrosine and serine/threonine kinase	519	784	9.2e-49	Serine-threonine/tyrosine-protein kinase, catalytic domain
	HanXRQr2_Chr00c001g0832031	388	Pfam	PF07714	Protein tyrosine and serine/threonine kinase	77	364	1.2e-26	Serine-threonine/tyrosine-protein kinase, catalytic domain
	HanXRQr2_Chr16g0772951	142	Pfam	PF07714	Protein tyrosine and serine/threonine kinase	13	131	3.6e-14	Serine-threonine/tyrosine-protein kinase, catalytic domain
	HanXRQr2_Chr17g0820151	421	Pfam	PF07714	Protein tyrosine and serine/threonine kinase	139	409	2.3e-50	Serine-threonine/tyrosine-protein kinase, catalytic domain
	HanXRQr2_Chr10g0453751	135	Pfam	PF07714	Protein tyrosine and serine/threonine kinase	28	117	1e-16	Serine-threonine/tyrosine-protein kinase, catalytic domain
	HanXRQr2_Chr09g0402221	594	Pfam	PF12799	Leucine Rich repeats (2 copies)	92	131	4.1e-07	Leucine rich repeat 4
	HanXRQr2_Chr09g0402221	594	Pfam	PF07714	Protein tyrosine and serine/threonine kinase	310	501	1.4e-28	Serine-threonine/tyrosine-protein kinase, catalytic domain
	HanXRQr2_Chr07g0313571	350	Pfam	PF00069	Protein kinase domain	157	328	2.1e-28	Protein kinase domain
	HanXRQr2_Chr01g0033431	929	Pfam	PF08263	Leucine rich repeat N-terminal domain	43	66	0.0035	Leucine-rich repeat-containing N-terminal, plant-type
	HanXRQr2_Chr01g0033431	929	Pfam	PF08263	Leucine rich repeat N-terminal domain	329	367	0.16	Leucine-rich repeat-containing N-terminal, plant-type
	HanXRQr2_Chr01g0033431	929	Pfam	PF13855	Leucine rich repeat	390	431	7.4e-07	Leucine-rich repeat
	HanXRQr2_Chr01g0033431	929	Pfam	PF07714	Protein tyrosine and serine/threonine kinase	585	857	1.2e-48	Serine-threonine/tyrosine-protein kinase, catalytic domain
	HanXRQr2_Chr11g0478161	367	Pfam	PF07714	Protein tyrosine and serine/threonine kinase	52	289	1.5e-46	Serine-threonine/tyrosine-protein kinase, catalytic domain
	HanXRQr2_Chr11g0478161	367	Pfam	PF11883	Domain of unknown function (DUF3403)	325	367	4.1e-09	S-locus receptor kinase, C-terminal
	HanXRQr2_Chr14g0630731	123	Pfam	PF00069	Protein kinase domain	1	64	3.1e-12	Protein kinase domain
	HanXRQr2_Chr11g0519731	1067	Pfam	PF07714	Protein tyrosine and serine/threonine kinase	396	669	1.2e-26	Serine-threonine/tyrosine-protein kinase, catalytic domain
	HanXRQr2_Chr11g0519731	1067	Pfam	PF00069	Protein kinase domain	8	274	6.5e-31	Protein kinase domain
	HanXRQr2_Chr11g0519731	1067	Pfam	PF00069	Protein kinase domain	697	966	1.7e-43	Protein kinase domain
	HanXRQr2_Chr01g0040411	349	Pfam	PF07714	Protein tyrosine and serine/threonine kinase	79	290	7.9e-40	Serine-threonine/tyrosine-protein kinase, catalytic domain
	HanXRQr2_Chr07g0303861	1044	Pfam	PF00069	Protein kinase domain	732	995	2.4e-40	Protein kinase domain
	HanXRQr2_Chr07g0303861	1044	Pfam	PF13855	Leucine rich repeat	527	585	7.1e-07	Leucine-rich repeat
	HanXRQr2_Chr07g0303861	1044	Pfam	PF08263	Leucine rich repeat N-terminal domain	42	79	9e-12	Leucine-rich repeat-containing N-terminal, plant-type
	HanXRQr2_Chr10g0453591	508	Pfam	PF07714	Protein tyrosine and serine/threonine kinase	3	98	5.1e-06	Serine-threonine/tyrosine-protein kinase, catalytic domain
	HanXRQr2_Chr10g0453591	508	Pfam	PF00069	Protein kinase domain	225	485	1e-28	Protein kinase domain
	HanXRQr2_Chr12g0563101	74	Pfam	PF00069	Protein kinase domain	24	63	8e-09	Protein kinase domain
	HanXRQr2_Chr12g0532541	120	Pfam	PF07714	Protein tyrosine and serine/threonine kinase	28	111	1.3e-12	Serine-threonine/tyrosine-protein kinase, catalytic domain
	HanXRQr2_Chr10g0461351	379	Pfam	PF07714	Protein tyrosine and serine/threonine kinase	97	365	8.6e-53	Serine-threonine/tyrosine-protein kinase, catalytic domain
	HanXRQr2_Chr03g0095241	126	Pfam	PF07714	Protein tyrosine and serine/threonine kinase	11	120	9e-17	Serine-threonine/tyrosine-protein kinase, catalytic domain
	HanXRQr2_Chr06g0248681	1364	Pfam	PF00069	Protein kinase domain	21	274	3.3e-71	Protein kinase domain
	HanXRQr2_Chr07g0304151	631	Pfam	PF13499	EF-hand domain pair	483	543	2.9e-10	EF-hand domain
	HanXRQr2_Chr07g0304151	631	Pfam	PF13499	EF-hand domain pair	554	614	1.8e-12	EF-hand domain
	HanXRQr2_Chr07g0304151	631	Pfam	PF00069	Protein kinase domain	177	435	5.6e-70	Protein kinase domain
	HanXRQr2_Chr10g0440921	261	Pfam	PF00069	Protein kinase domain	51	250	5.6e-47	Protein kinase domain
	HanXRQr2_Chr09g0380071	332	Pfam	PF07714	Protein tyrosine and serine/threonine kinase	30	299	1.5e-31	Serine-threonine/tyrosine-protein kinase, catalytic domain
	HanXRQr2_Chr06g0240951	268	Pfam	PF00069	Protein kinase domain	44	142	3.2e-14	Protein kinase domain
	HanXRQr2_Chr08g0356741	657	Pfam	PF00069	Protein kinase domain	121	406	3.3e-66	Protein kinase domain
	HanXRQr2_Chr14g0641091	964	Pfam	PF13947	Wall-associated receptor kinase galacturonan-binding	32	89	3.6e-12	Wall-associated receptor kinase, galacturonan-binding domain
	HanXRQr2_Chr14g0641091	964	Pfam	PF13947	Wall-associated receptor kinase galacturonan-binding	285	341	6.3e-10	Wall-associated receptor kinase, galacturonan-binding domain
	HanXRQr2_Chr14g0641091	964	Pfam	PF00069	Protein kinase domain	648	914	3.5e-49	Protein kinase domain
	HanXRQr2_Chr08g0348801	107	Pfam	PF07714	Protein tyrosine and serine/threonine kinase	24	85	2e-06	Serine-threonine/tyrosine-protein kinase, catalytic domain
	HanXRQr2_Chr06g0270051	618	Pfam	PF01657	Salt stress response/antifungal	43	130	6.8e-12	Gnk2-homologous domain
	HanXRQr2_Chr06g0270051	618	Pfam	PF01657	Salt stress response/antifungal	149	245	1.9e-11	Gnk2-homologous domain
	HanXRQr2_Chr06g0270051	618	Pfam	PF00069	Protein kinase domain	323	585	9.7e-44	Protein kinase domain
	HanXRQr2_Chr01g0032361	667	Pfam	PF00069	Protein kinase domain	106	388	5.1e-18	Protein kinase domain
	HanXRQr2_Chr11g0475771	998	Pfam	PF11721	Malectin domain	395	576	2.4e-40	Malectin domain
	HanXRQr2_Chr11g0475771	998	Pfam	PF07714	Protein tyrosine and serine/threonine kinase	657	926	2.3e-46	Serine-threonine/tyrosine-protein kinase, catalytic domain
	HanXRQr2_Chr11g0475771	998	Pfam	PF13855	Leucine rich repeat	273	329	1.6e-06	Leucine-rich repeat
	HanXRQr2_Chr04g0141921	395	Pfam	PF07714	Protein tyrosine and serine/threonine kinase	44	308	2.5e-48	Serine-threonine/tyrosine-protein kinase, catalytic domain
	HanXRQr2_Chr14g0663091	278	Pfam	PF00954	S-locus glycoprotein domain	52	158	1.9e-27	S-locus glycoprotein domain
	HanXRQr2_Chr14g0663091	278	Pfam	PF07714	Protein tyrosine and serine/threonine kinase	209	271	3.4e-12	Serine-threonine/tyrosine-protein kinase, catalytic domain
	HanXRQr2_Chr04g0141801	205	Pfam	PF07714	Protein tyrosine and serine/threonine kinase	13	158	1.7e-23	Serine-threonine/tyrosine-protein kinase, catalytic domain
	HanXRQr2_Chr13g0574471	235	Pfam	PF00069	Protein kinase domain	5	169	9.9e-30	Protein kinase domain
	HanXRQr2_Chr15g0698501	362	Pfam	PF07714	Protein tyrosine and serine/threonine kinase	47	314	3.1e-47	Serine-threonine/tyrosine-protein kinase, catalytic domain
	HanXRQr2_Chr01g0015311	400	Pfam	PF07714	Protein tyrosine and serine/threonine kinase	72	350	1.5e-47	Serine-threonine/tyrosine-protein kinase, catalytic domain
	HanXRQr2_Chr13g0569501	589	Pfam	PF00069	Protein kinase domain	25	316	1.6e-68	Protein kinase domain
	HanXRQr2_Chr11g0508131	603	Pfam	PF00069	Protein kinase domain	37	325	2.3e-17	Protein kinase domain
	HanXRQr2_Chr12g0540931	240	Pfam	PF07714	Protein tyrosine and serine/threonine kinase	165	226	6.1e-10	Serine-threonine/tyrosine-protein kinase, catalytic domain
	HanXRQr2_Chr12g0540931	240	Pfam	PF08276	PAN-like domain	1	41	5.7e-12	PAN/Apple domain
	HanXRQr2_Chr12g0542211	831	Pfam	PF07714	Protein tyrosine and serine/threonine kinase	526	788	7.5e-44	Serine-threonine/tyrosine-protein kinase, catalytic domain
	HanXRQr2_Chr12g0542211	831	Pfam	PF08276	PAN-like domain	357	421	1.3e-18	PAN/Apple domain
	HanXRQr2_Chr12g0542211	831	Pfam	PF00954	S-locus glycoprotein domain	221	328	6.1e-27	S-locus glycoprotein domain
	HanXRQr2_Chr12g0542211	831	Pfam	PF01453	D-mannose binding lectin	88	188	1.7e-36	Bulb-type lectin domain
	HanXRQr2_Chr00c001g0831781	358	Pfam	PF07714	Protein tyrosine and serine/threonine kinase	54	325	7.9e-27	Serine-threonine/tyrosine-protein kinase, catalytic domain
	HanXRQr2_Chr00c001g0832231	358	Pfam	PF07714	Protein tyrosine and serine/threonine kinase	54	325	7.9e-27	Serine-threonine/tyrosine-protein kinase, catalytic domain
	HanXRQr2_Chr08g0318061	655	Pfam	PF00069	Protein kinase domain	328	598	2.4e-45	Protein kinase domain
	HanXRQr2_Chr08g0318061	655	Pfam	PF01657	Salt stress response/antifungal	51	129	3.1e-09	Gnk2-homologous domain
	HanXRQr2_Chr08g0318061	655	Pfam	PF01657	Salt stress response/antifungal	156	238	5.5e-10	Gnk2-homologous domain
	HanXRQr2_Chr02g0052731	762	Pfam	PF00069	Protein kinase domain	457	738	4.1e-44	Protein kinase domain
	HanXRQr2_Chr02g0052731	762	Pfam	PF13540	Regulator of chromosome condensation (RCC1) repeat	236	261	1.5e-07	-
	HanXRQr2_Chr03g0121141	887	Pfam	PF00069	Protein kinase domain	702	881	4.1e-23	Protein kinase domain
	HanXRQr2_Chr03g0121141	887	Pfam	PF13855	Leucine rich repeat	350	409	1.2e-07	Leucine-rich repeat
	HanXRQr2_Chr16g0724931	385	Pfam	PF00069	Protein kinase domain	51	324	1.1e-46	Protein kinase domain
	HanXRQr2_Chr03g0124971	940	Pfam	PF00314	Thaumatin family	19	209	1.3e-40	Thaumatin family
	HanXRQr2_Chr03g0124971	940	Pfam	PF07714	Protein tyrosine and serine/threonine kinase	638	848	8.2e-48	Serine-threonine/tyrosine-protein kinase, catalytic domain
	HanXRQr2_Chr03g0124971	940	Pfam	PF08276	PAN-like domain	496	553	0.00015	PAN/Apple domain
	HanXRQr2_Chr03g0124971	940	Pfam	PF01453	D-mannose binding lectin	261	365	1.3e-25	Bulb-type lectin domain
	HanXRQr2_Chr09g0397661	700	Pfam	PF13855	Leucine rich repeat	161	221	4.4e-07	Leucine-rich repeat
	HanXRQr2_Chr09g0397661	700	Pfam	PF07714	Protein tyrosine and serine/threonine kinase	427	680	5.6e-31	Serine-threonine/tyrosine-protein kinase, catalytic domain
	HanXRQr2_Chr06g0249301	396	Pfam	PF00069	Protein kinase domain	227	327	3.1e-22	Protein kinase domain
	HanXRQr2_Chr06g0249301	396	Pfam	PF00069	Protein kinase domain	16	178	2.1e-29	Protein kinase domain
	HanXRQr2_Chr14g0620871	369	Pfam	PF00069	Protein kinase domain	70	331	4.3e-45	Protein kinase domain
	HanXRQr2_Chr00c001g0832361	351	Pfam	PF07714	Protein tyrosine and serine/threonine kinase	66	247	5.4e-25	Serine-threonine/tyrosine-protein kinase, catalytic domain
	HanXRQr2_Chr10g0421171	961	Pfam	PF07714	Protein tyrosine and serine/threonine kinase	681	943	4.7e-64	Serine-threonine/tyrosine-protein kinase, catalytic domain
	HanXRQr2_Chr10g0421171	961	Pfam	PF00564	PB1 domain	142	224	4.3e-20	PB1 domain
	HanXRQr2_Chr01g0029581	228	Pfam	PF00069	Protein kinase domain	149	227	1e-10	Protein kinase domain
	HanXRQr2_Chr06g0273411	855	Pfam	PF14381	Ethylene-responsive protein kinase Le-CTR1	208	414	7.2e-81	-
	HanXRQr2_Chr06g0273411	855	Pfam	PF07714	Protein tyrosine and serine/threonine kinase	581	835	4e-70	Serine-threonine/tyrosine-protein kinase, catalytic domain
	HanXRQr2_Chr15g0693081	760	Pfam	PF00069	Protein kinase domain	456	719	9.9e-50	Protein kinase domain
	HanXRQr2_Chr15g0693081	760	Pfam	PF00954	S-locus glycoprotein domain	162	272	2.7e-28	S-locus glycoprotein domain
	HanXRQr2_Chr15g0693081	760	Pfam	PF08276	PAN-like domain	320	355	6.2e-06	PAN/Apple domain
	HanXRQr2_Chr15g0693081	760	Pfam	PF01453	D-mannose binding lectin	27	130	3.2e-36	Bulb-type lectin domain
	HanXRQr2_Chr11g0476811	841	Pfam	PF01453	D-mannose binding lectin	86	186	1.8e-30	Bulb-type lectin domain
	HanXRQr2_Chr11g0476811	841	Pfam	PF08276	PAN-like domain	354	419	4.4e-18	PAN/Apple domain
	HanXRQr2_Chr11g0476811	841	Pfam	PF00954	S-locus glycoprotein domain	218	332	6.7e-18	S-locus glycoprotein domain
	HanXRQr2_Chr11g0476811	841	Pfam	PF07714	Protein tyrosine and serine/threonine kinase	526	792	5.4e-48	Serine-threonine/tyrosine-protein kinase, catalytic domain
	HanXRQr2_Chr01g0013391	654	Pfam	PF08263	Leucine rich repeat N-terminal domain	25	64	5e-11	Leucine-rich repeat-containing N-terminal, plant-type
	HanXRQr2_Chr01g0013391	654	Pfam	PF00069	Protein kinase domain	353	583	4.1e-23	Protein kinase domain
	HanXRQr2_Chr01g0013391	654	Pfam	PF13855	Leucine rich repeat	92	151	3.9e-08	Leucine-rich repeat
	HanXRQr2_Chr13g0596191	581	Pfam	PF00069	Protein kinase domain	28	295	1.8e-42	Protein kinase domain
	HanXRQr2_Chr13g0596191	581	Pfam	PF14299	Phloem protein 2	360	497	2.1e-07	Phloem protein 2-like
	HanXRQr2_Chr11g0519691	221	Pfam	PF00069	Protein kinase domain	13	218	7.4e-37	Protein kinase domain
	HanXRQr2_Chr16g0742001	241	Pfam	PF07714	Protein tyrosine and serine/threonine kinase	128	229	1.1e-08	Serine-threonine/tyrosine-protein kinase, catalytic domain
	HanXRQr2_Chr16g0742001	241	Pfam	PF07714	Protein tyrosine and serine/threonine kinase	24	115	2.6e-18	Serine-threonine/tyrosine-protein kinase, catalytic domain
	HanXRQr2_Chr17g0803221	1037	Pfam	PF08263	Leucine rich repeat N-terminal domain	30	75	7e-08	Leucine-rich repeat-containing N-terminal, plant-type
	HanXRQr2_Chr17g0803221	1037	Pfam	PF13855	Leucine rich repeat	487	546	6.4e-08	Leucine-rich repeat
	HanXRQr2_Chr17g0803221	1037	Pfam	PF00560	Leucine Rich Repeat	128	147	1.2	Leucine-rich repeat
	HanXRQr2_Chr17g0803221	1037	Pfam	PF00560	Leucine Rich Repeat	607	629	0.0031	Leucine-rich repeat
	HanXRQr2_Chr17g0803221	1037	Pfam	PF00069	Protein kinase domain	764	1022	5.7e-48	Protein kinase domain
	HanXRQr2_Chr08g0351351	520	Pfam	PF13499	EF-hand domain pair	379	439	8.4e-11	EF-hand domain
	HanXRQr2_Chr08g0351351	520	Pfam	PF13499	EF-hand domain pair	448	511	2.1e-15	EF-hand domain
	HanXRQr2_Chr08g0351351	520	Pfam	PF00069	Protein kinase domain	73	331	4.7e-75	Protein kinase domain
	HanXRQr2_Chr13g0599471	843	Pfam	PF14299	Phloem protein 2	685	842	3.4e-19	Phloem protein 2-like
	HanXRQr2_Chr13g0599471	843	Pfam	PF07714	Protein tyrosine and serine/threonine kinase	130	394	5.5e-39	Serine-threonine/tyrosine-protein kinase, catalytic domain
	HanXRQr2_Chr13g0599471	843	Pfam	PF07714	Protein tyrosine and serine/threonine kinase	3	98	5.3e-06	Serine-threonine/tyrosine-protein kinase, catalytic domain
	HanXRQr2_Chr05g0194721	798	Pfam	PF08276	PAN-like domain	359	417	5e-17	PAN/Apple domain
	HanXRQr2_Chr05g0194721	798	Pfam	PF00954	S-locus glycoprotein domain	214	324	4.6e-25	S-locus glycoprotein domain
	HanXRQr2_Chr05g0194721	798	Pfam	PF07714	Protein tyrosine and serine/threonine kinase	487	754	2e-48	Serine-threonine/tyrosine-protein kinase, catalytic domain
	HanXRQr2_Chr05g0194721	798	Pfam	PF01453	D-mannose binding lectin	79	182	1.6e-29	Bulb-type lectin domain
	HanXRQr2_Chr11g0486361	648	Pfam	PF00069	Protein kinase domain	375	628	1.8e-68	Protein kinase domain
	HanXRQr2_Chr16g0745331	417	Pfam	PF00069	Protein kinase domain	9	227	2.2e-26	Protein kinase domain
	HanXRQr2_Chr11g0518071	669	Pfam	PF00069	Protein kinase domain	25	300	3.3e-30	Protein kinase domain
	HanXRQr2_Chr11g0518071	669	Pfam	PF07714	Protein tyrosine and serine/threonine kinase	374	645	1.3e-29	Serine-threonine/tyrosine-protein kinase, catalytic domain
	HanXRQr2_Chr07g0304521	703	Pfam	PF00069	Protein kinase domain	137	424	2.6e-16	Protein kinase domain
	HanXRQr2_Chr11g0519191	661	Pfam	PF07714	Protein tyrosine and serine/threonine kinase	29	264	9e-35	Serine-threonine/tyrosine-protein kinase, catalytic domain
	HanXRQr2_Chr11g0519191	661	Pfam	PF07714	Protein tyrosine and serine/threonine kinase	378	644	6.3e-26	Serine-threonine/tyrosine-protein kinase, catalytic domain
	HanXRQr2_Chr14g0664861	677	Pfam	PF00069	Protein kinase domain	333	535	1.2e-46	Protein kinase domain
	HanXRQr2_Chr14g0664861	677	Pfam	PF00139	Legume lectin domain	19	264	3e-77	Legume lectin domain
	HanXRQr2_Chr16g0741451	782	Pfam	PF13947	Wall-associated receptor kinase galacturonan-binding	60	99	1.4e-07	Wall-associated receptor kinase, galacturonan-binding domain
	HanXRQr2_Chr16g0741451	782	Pfam	PF07645	Calcium-binding EGF domain	322	353	2.4e-08	EGF-like calcium-binding domain
	HanXRQr2_Chr16g0741451	782	Pfam	PF00069	Protein kinase domain	447	714	8.4e-51	Protein kinase domain
	HanXRQr2_Chr08g0341151	1000	Pfam	PF13855	Leucine rich repeat	399	458	2.3e-07	Leucine-rich repeat
	HanXRQr2_Chr08g0341151	1000	Pfam	PF13855	Leucine rich repeat	470	530	3.2e-09	Leucine-rich repeat
	HanXRQr2_Chr08g0341151	1000	Pfam	PF08263	Leucine rich repeat N-terminal domain	18	58	8.4e-10	Leucine-rich repeat-containing N-terminal, plant-type
	HanXRQr2_Chr08g0341151	1000	Pfam	PF13516	Leucine Rich repeat	278	293	1.3	Leucine-rich repeat
	HanXRQr2_Chr08g0341151	1000	Pfam	PF00560	Leucine Rich Repeat	544	563	1.1	Leucine-rich repeat
	HanXRQr2_Chr08g0341151	1000	Pfam	PF00069	Protein kinase domain	696	965	6.3e-47	Protein kinase domain
	HanXRQr2_Chr02g0081341	557	Pfam	PF00069	Protein kinase domain	312	475	1.3e-20	Protein kinase domain
	HanXRQr2_Chr02g0081341	557	Pfam	PF00069	Protein kinase domain	55	195	3.2e-22	Protein kinase domain
	HanXRQr2_Chr13g0566901	88	Pfam	PF00069	Protein kinase domain	20	82	2.2e-14	Protein kinase domain
	HanXRQr2_Chr14g0628061	634	Pfam	PF13947	Wall-associated receptor kinase galacturonan-binding	44	102	1.4e-08	Wall-associated receptor kinase, galacturonan-binding domain
	HanXRQr2_Chr14g0628061	634	Pfam	PF07714	Protein tyrosine and serine/threonine kinase	355	623	5.4e-47	Serine-threonine/tyrosine-protein kinase, catalytic domain
	HanXRQr2_Chr08g0330561	774	Pfam	PF08276	PAN-like domain	342	408	1.1e-18	PAN/Apple domain
	HanXRQr2_Chr08g0330561	774	Pfam	PF01453	D-mannose binding lectin	72	180	9.3e-36	Bulb-type lectin domain
	HanXRQr2_Chr08g0330561	774	Pfam	PF07714	Protein tyrosine and serine/threonine kinase	464	731	1.1e-47	Serine-threonine/tyrosine-protein kinase, catalytic domain
	HanXRQr2_Chr08g0330561	774	Pfam	PF00954	S-locus glycoprotein domain	212	320	2.5e-23	S-locus glycoprotein domain
	HanXRQr2_Chr09g0389071	271	Pfam	PF00069	Protein kinase domain	112	268	5.6e-40	Protein kinase domain
	HanXRQr2_Chr02g0049141	989	Pfam	PF13855	Leucine rich repeat	383	443	5.1e-08	Leucine-rich repeat
	HanXRQr2_Chr02g0049141	989	Pfam	PF00069	Protein kinase domain	675	955	2.9e-42	Protein kinase domain
	HanXRQr2_Chr02g0049141	989	Pfam	PF08263	Leucine rich repeat N-terminal domain	42	80	1.9e-11	Leucine-rich repeat-containing N-terminal, plant-type
	HanXRQr2_Chr07g0292101	627	Pfam	PF01657	Salt stress response/antifungal	149	246	3.8e-13	Gnk2-homologous domain
	HanXRQr2_Chr07g0292101	627	Pfam	PF01657	Salt stress response/antifungal	47	132	1.5e-12	Gnk2-homologous domain
	HanXRQr2_Chr07g0292101	627	Pfam	PF00069	Protein kinase domain	330	596	1.6e-52	Protein kinase domain
	HanXRQr2_Chr13g0591651	685	Pfam	PF07645	Calcium-binding EGF domain	299	331	1.9e-05	EGF-like calcium-binding domain
	HanXRQr2_Chr13g0591651	685	Pfam	PF00069	Protein kinase domain	426	683	1e-49	Protein kinase domain
	HanXRQr2_Chr13g0591651	685	Pfam	PF13947	Wall-associated receptor kinase galacturonan-binding	31	88	3.5e-10	Wall-associated receptor kinase, galacturonan-binding domain
	HanXRQr2_Chr13g0604681	626	Pfam	PF00560	Leucine Rich Repeat	185	206	0.054	Leucine-rich repeat
	HanXRQr2_Chr13g0604681	626	Pfam	PF08263	Leucine rich repeat N-terminal domain	22	60	1.8e-08	Leucine-rich repeat-containing N-terminal, plant-type
	HanXRQr2_Chr13g0604681	626	Pfam	PF07714	Protein tyrosine and serine/threonine kinase	327	591	8.4e-33	Serine-threonine/tyrosine-protein kinase, catalytic domain
	HanXRQr2_Chr03g0124801	348	Pfam	PF00069	Protein kinase domain	58	325	7.4e-47	Protein kinase domain
	HanXRQr2_Chr16g0758651	298	Pfam	PF00069	Protein kinase domain	28	234	6e-48	Protein kinase domain
	HanXRQr2_Chr02g0071181	116	Pfam	PF07714	Protein tyrosine and serine/threonine kinase	6	93	3.2e-11	Serine-threonine/tyrosine-protein kinase, catalytic domain
	HanXRQr2_Chr03g0116421	837	Pfam	PF12819	Malectin-like domain	35	383	1.7e-41	Malectin-like domain
	HanXRQr2_Chr03g0116421	837	Pfam	PF07714	Protein tyrosine and serine/threonine kinase	502	693	1.5e-45	Serine-threonine/tyrosine-protein kinase, catalytic domain
	HanXRQr2_Chr04g0179551	318	Pfam	PF00069	Protein kinase domain	19	284	3.5e-47	Protein kinase domain
	HanXRQr2_Chr12g0521261	1427	Pfam	PF07714	Protein tyrosine and serine/threonine kinase	18	283	8.2e-28	Serine-threonine/tyrosine-protein kinase, catalytic domain
	HanXRQr2_Chr12g0521261	1427	Pfam	PF07714	Protein tyrosine and serine/threonine kinase	824	1084	6.7e-31	Serine-threonine/tyrosine-protein kinase, catalytic domain
	HanXRQr2_Chr03g0131241	85	Pfam	PF00069	Protein kinase domain	20	85	9.5e-16	Protein kinase domain
	HanXRQr2_Chr10g0457311	147	Pfam	PF07714	Protein tyrosine and serine/threonine kinase	1	101	3e-11	Serine-threonine/tyrosine-protein kinase, catalytic domain
	HanXRQr2_Chr16g0741481	738	Pfam	PF00069	Protein kinase domain	430	581	3.3e-31	Protein kinase domain
	HanXRQr2_Chr16g0741481	738	Pfam	PF07645	Calcium-binding EGF domain	305	336	3e-08	EGF-like calcium-binding domain
	HanXRQr2_Chr16g0741481	738	Pfam	PF13947	Wall-associated receptor kinase galacturonan-binding	45	80	4.1e-09	Wall-associated receptor kinase, galacturonan-binding domain
	HanXRQr2_Chr05g0198921	493	Pfam	PF07714	Protein tyrosine and serine/threonine kinase	74	313	1e-25	Serine-threonine/tyrosine-protein kinase, catalytic domain
	HanXRQr2_Chr09g0400381	333	Pfam	PF07714	Protein tyrosine and serine/threonine kinase	3	251	1.1e-44	Serine-threonine/tyrosine-protein kinase, catalytic domain
	HanXRQr2_Chr04g0157671	835	Pfam	PF00069	Protein kinase domain	484	756	1.2e-52	Protein kinase domain
	HanXRQr2_Chr04g0157671	835	Pfam	PF00954	S-locus glycoprotein domain	217	293	6.9e-06	S-locus glycoprotein domain
	HanXRQr2_Chr04g0157671	835	Pfam	PF01453	D-mannose binding lectin	69	153	8.2e-16	Bulb-type lectin domain
	HanXRQr2_Chr11g0519061	114	Pfam	PF00069	Protein kinase domain	1	66	3e-09	Protein kinase domain
	HanXRQr2_Chr11g0515231	422	Pfam	PF07714	Protein tyrosine and serine/threonine kinase	75	349	1.2e-50	Serine-threonine/tyrosine-protein kinase, catalytic domain
	HanXRQr2_Chr11g0519411	358	Pfam	PF07714	Protein tyrosine and serine/threonine kinase	58	333	1.8e-34	Serine-threonine/tyrosine-protein kinase, catalytic domain
	HanXRQr2_Chr04g0173171	455	Pfam	PF00069	Protein kinase domain	14	269	3.8e-74	Protein kinase domain
	HanXRQr2_Chr04g0173171	455	Pfam	PF03822	NAF domain	313	373	2.1e-23	NAF domain
	HanXRQr2_Chr06g0250041	450	Pfam	PF00069	Protein kinase domain	10	228	3.4e-25	Protein kinase domain
	HanXRQr2_Chr14g0635841	321	Pfam	PF00069	Protein kinase domain	4	284	7.7e-69	Protein kinase domain
	HanXRQr2_Chr11g0468761	221	Pfam	PF07714	Protein tyrosine and serine/threonine kinase	50	202	2e-18	Serine-threonine/tyrosine-protein kinase, catalytic domain
	HanXRQr2_Chr13g0595961	74	Pfam	PF07714	Protein tyrosine and serine/threonine kinase	11	58	8.2e-07	Serine-threonine/tyrosine-protein kinase, catalytic domain
	HanXRQr2_Chr14g0644741	650	Pfam	PF01657	Salt stress response/antifungal	46	134	2.6e-12	Gnk2-homologous domain
	HanXRQr2_Chr14g0644741	650	Pfam	PF01657	Salt stress response/antifungal	154	248	7.8e-11	Gnk2-homologous domain
	HanXRQr2_Chr14g0644741	650	Pfam	PF00069	Protein kinase domain	333	542	6.4e-49	Protein kinase domain
	HanXRQr2_Chr01g0003841	652	Pfam	PF01657	Salt stress response/antifungal	35	128	4e-13	Gnk2-homologous domain
	HanXRQr2_Chr01g0003841	652	Pfam	PF01657	Salt stress response/antifungal	148	243	6.3e-14	Gnk2-homologous domain
	HanXRQr2_Chr01g0003841	652	Pfam	PF00069	Protein kinase domain	331	531	4.6e-47	Protein kinase domain
	HanXRQr2_Chr11g0518441	1450	Pfam	PF07714	Protein tyrosine and serine/threonine kinase	29	302	2e-29	Serine-threonine/tyrosine-protein kinase, catalytic domain
	HanXRQr2_Chr11g0518441	1450	Pfam	PF07714	Protein tyrosine and serine/threonine kinase	375	647	1.6e-28	Serine-threonine/tyrosine-protein kinase, catalytic domain
	HanXRQr2_Chr11g0518441	1450	Pfam	PF07714	Protein tyrosine and serine/threonine kinase	750	1026	8.1e-28	Serine-threonine/tyrosine-protein kinase, catalytic domain
	HanXRQr2_Chr11g0518441	1450	Pfam	PF00069	Protein kinase domain	1054	1323	6.2e-42	Protein kinase domain
	HanXRQr2_Chr14g0649821	391	Pfam	PF00069	Protein kinase domain	75	341	2e-48	Protein kinase domain
	HanXRQr2_Chr03g0111141	982	Pfam	PF08263	Leucine rich repeat N-terminal domain	30	69	3.1e-07	Leucine-rich repeat-containing N-terminal, plant-type
	HanXRQr2_Chr03g0111141	982	Pfam	PF00069	Protein kinase domain	671	954	3.4e-43	Protein kinase domain
	HanXRQr2_Chr06g0268941	76	Pfam	PF00069	Protein kinase domain	9	74	5.3e-13	Protein kinase domain
	HanXRQr2_Chr14g0661231	717	Pfam	PF00069	Protein kinase domain	443	694	5.3e-38	Protein kinase domain
	HanXRQr2_Chr14g0661231	717	Pfam	PF00582	Universal stress protein family	23	149	5.5e-11	UspA
	HanXRQr2_Chr03g0121411	722	Pfam	PF00069	Protein kinase domain	26	294	3.2e-43	Protein kinase domain
	HanXRQr2_Chr03g0121411	722	Pfam	PF00069	Protein kinase domain	344	614	4e-39	Protein kinase domain
	HanXRQr2_Chr17g0813841	332	Pfam	PF00069	Protein kinase domain	26	294	8.3e-46	Protein kinase domain
	HanXRQr2_Chr13g0610381	686	Pfam	PF00069	Protein kinase domain	408	680	1.9e-58	Protein kinase domain
	HanXRQr2_Chr14g0664231	220	Pfam	PF07714	Protein tyrosine and serine/threonine kinase	59	211	7.7e-28	Serine-threonine/tyrosine-protein kinase, catalytic domain
	HanXRQr2_Chr08g0327511	380	Pfam	PF00069	Protein kinase domain	70	278	1.4e-44	Protein kinase domain
	HanXRQr2_Chr01g0045821	110	Pfam	PF07714	Protein tyrosine and serine/threonine kinase	29	97	3.9e-11	Serine-threonine/tyrosine-protein kinase, catalytic domain
	HanXRQr2_Chr09g0392261	498	Pfam	PF13499	EF-hand domain pair	404	465	1.9e-12	EF-hand domain
	HanXRQr2_Chr09g0392261	498	Pfam	PF13499	EF-hand domain pair	334	394	1.6e-10	EF-hand domain
	HanXRQr2_Chr09g0392261	498	Pfam	PF00069	Protein kinase domain	31	286	8e-75	Protein kinase domain
	HanXRQr2_Chr14g0632911	141	Pfam	PF07714	Protein tyrosine and serine/threonine kinase	8	98	2.1e-20	Serine-threonine/tyrosine-protein kinase, catalytic domain
	HanXRQr2_Chr14g0662891	366	Pfam	PF00954	S-locus glycoprotein domain	140	246	3.3e-27	S-locus glycoprotein domain
	HanXRQr2_Chr14g0662891	366	Pfam	PF01453	D-mannose binding lectin	2	107	2.6e-37	Bulb-type lectin domain
	HanXRQr2_Chr14g0662891	366	Pfam	PF07714	Protein tyrosine and serine/threonine kinase	297	359	5.3e-12	Serine-threonine/tyrosine-protein kinase, catalytic domain
	HanXRQr2_Chr14g0669341	481	Pfam	PF00069	Protein kinase domain	40	297	6.2e-72	Protein kinase domain
	HanXRQr2_Chr14g0630811	114	Pfam	PF00069	Protein kinase domain	34	107	5.7e-09	Protein kinase domain
	HanXRQr2_Chr05g0219321	1319	Pfam	PF00069	Protein kinase domain	6	256	4.3e-79	Protein kinase domain
	HanXRQr2_Chr11g0478551	371	Pfam	PF11883	Domain of unknown function (DUF3403)	327	371	7.2e-08	S-locus receptor kinase, C-terminal
	HanXRQr2_Chr11g0478551	371	Pfam	PF00069	Protein kinase domain	56	320	1.4e-46	Protein kinase domain
	HanXRQr2_Chr15g0689251	694	Pfam	PF08263	Leucine rich repeat N-terminal domain	53	84	5.5e-05	Leucine-rich repeat-containing N-terminal, plant-type
	HanXRQr2_Chr15g0689251	694	Pfam	PF00069	Protein kinase domain	391	658	1.1e-34	Protein kinase domain
	HanXRQr2_Chr09g0373791	347	Pfam	PF07714	Protein tyrosine and serine/threonine kinase	33	252	2e-48	Serine-threonine/tyrosine-protein kinase, catalytic domain
	HanXRQr2_Chr09g0373791	347	Pfam	PF11883	Domain of unknown function (DUF3403)	307	347	9.9e-08	S-locus receptor kinase, C-terminal
	HanXRQr2_Chr11g0503441	826	Pfam	PF12819	Malectin-like domain	30	397	2.7e-38	Malectin-like domain
	HanXRQr2_Chr11g0503441	826	Pfam	PF07714	Protein tyrosine and serine/threonine kinase	489	752	7.8e-48	Serine-threonine/tyrosine-protein kinase, catalytic domain
	HanXRQr2_Chr04g0192621	681	Pfam	PF00069	Protein kinase domain	361	627	1.8e-49	Protein kinase domain
	HanXRQr2_Chr04g0192621	681	Pfam	PF00139	Legume lectin domain	19	256	6.3e-68	Legume lectin domain
	HanXRQr2_Chr08g0335101	264	Pfam	PF00069	Protein kinase domain	44	215	2.7e-32	Protein kinase domain
	HanXRQr2_Chr17g0783541	278	Pfam	PF00069	Protein kinase domain	87	262	2e-38	Protein kinase domain
	HanXRQr2_Chr12g0545141	708	Pfam	PF08263	Leucine rich repeat N-terminal domain	23	61	2.7e-12	Leucine-rich repeat-containing N-terminal, plant-type
	HanXRQr2_Chr12g0545141	708	Pfam	PF00069	Protein kinase domain	417	699	1.6e-34	Protein kinase domain
	HanXRQr2_Chr12g0545141	708	Pfam	PF13855	Leucine rich repeat	96	154	1.3e-06	Leucine-rich repeat
	HanXRQr2_Chr07g0298881	862	Pfam	PF01453	D-mannose binding lectin	120	218	1.9e-34	Bulb-type lectin domain
	HanXRQr2_Chr07g0298881	862	Pfam	PF08276	PAN-like domain	376	442	1.6e-20	PAN/Apple domain
	HanXRQr2_Chr07g0298881	862	Pfam	PF00954	S-locus glycoprotein domain	250	354	1.2e-21	S-locus glycoprotein domain
	HanXRQr2_Chr07g0298881	862	Pfam	PF07714	Protein tyrosine and serine/threonine kinase	548	814	9.1e-48	Serine-threonine/tyrosine-protein kinase, catalytic domain
	HanXRQr2_Chr17g0831021	883	Pfam	PF00069	Protein kinase domain	523	811	2.7e-52	Protein kinase domain
	HanXRQr2_Chr17g0831021	883	Pfam	PF01453	D-mannose binding lectin	97	181	2.8e-18	Bulb-type lectin domain
	HanXRQr2_Chr05g0208021	659	Pfam	PF01476	LysM domain	153	190	6.7e-07	LysM domain
	HanXRQr2_Chr05g0208021	659	Pfam	PF07714	Protein tyrosine and serine/threonine kinase	353	629	9.2e-48	Serine-threonine/tyrosine-protein kinase, catalytic domain
	HanXRQr2_Chr05g0220591	183	Pfam	PF07714	Protein tyrosine and serine/threonine kinase	3	121	2.9e-19	Serine-threonine/tyrosine-protein kinase, catalytic domain
	HanXRQr2_Chr11g0472011	555	Pfam	PF00069	Protein kinase domain	291	542	2.5e-67	Protein kinase domain
	HanXRQr2_Chr14g0632621	735	Pfam	PF13947	Wall-associated receptor kinase galacturonan-binding	31	85	4.6e-09	Wall-associated receptor kinase, galacturonan-binding domain
	HanXRQr2_Chr14g0632621	735	Pfam	PF00069	Protein kinase domain	419	685	5.7e-49	Protein kinase domain
	HanXRQr2_Chr14g0632621	735	Pfam	PF07645	Calcium-binding EGF domain	292	324	1.1e-07	EGF-like calcium-binding domain
	HanXRQr2_Chr04g0149961	579	Pfam	PF00069	Protein kinase domain	100	386	3.2e-69	Protein kinase domain
	HanXRQr2_Chr14g0635661	355	Pfam	PF00069	Protein kinase domain	4	284	4.8e-69	Protein kinase domain
	HanXRQr2_Chr17g0792911	619	Pfam	PF01657	Salt stress response/antifungal	39	127	7.4e-11	Gnk2-homologous domain
	HanXRQr2_Chr17g0792911	619	Pfam	PF01657	Salt stress response/antifungal	148	243	1.6e-10	Gnk2-homologous domain
	HanXRQr2_Chr17g0792911	619	Pfam	PF00069	Protein kinase domain	322	589	3.6e-47	Protein kinase domain
	HanXRQr2_Chr11g0475531	88	Pfam	PF07714	Protein tyrosine and serine/threonine kinase	5	63	8.4e-09	Serine-threonine/tyrosine-protein kinase, catalytic domain
	HanXRQr2_Chr02g0081751	1247	Pfam	PF07714	Protein tyrosine and serine/threonine kinase	964	1237	3e-33	Serine-threonine/tyrosine-protein kinase, catalytic domain
	HanXRQr2_Chr02g0081751	1247	Pfam	PF07714	Protein tyrosine and serine/threonine kinase	59	329	1.8e-29	Serine-threonine/tyrosine-protein kinase, catalytic domain
	HanXRQr2_Chr02g0081751	1247	Pfam	PF07714	Protein tyrosine and serine/threonine kinase	723	911	4.4e-15	Serine-threonine/tyrosine-protein kinase, catalytic domain
	HanXRQr2_Chr02g0081751	1247	Pfam	PF07714	Protein tyrosine and serine/threonine kinase	361	627	4.6e-42	Serine-threonine/tyrosine-protein kinase, catalytic domain
	HanXRQr2_Chr11g0493651	257	Pfam	PF00069	Protein kinase domain	1	203	1.2e-53	Protein kinase domain
	HanXRQr2_Chr11g0493651	257	Pfam	PF03822	NAF domain	230	252	4.2e-07	NAF domain
	HanXRQr2_Chr11g0478941	591	Pfam	PF08276	PAN-like domain	157	222	8.6e-20	PAN/Apple domain
	HanXRQr2_Chr11g0478941	591	Pfam	PF07714	Protein tyrosine and serine/threonine kinase	277	542	2.2e-48	Serine-threonine/tyrosine-protein kinase, catalytic domain
	HanXRQr2_Chr11g0478941	591	Pfam	PF01453	D-mannose binding lectin	70	147	3.9e-20	Bulb-type lectin domain
	HanXRQr2_Chr03g0125131	1052	Pfam	PF01453	D-mannose binding lectin	305	409	2.4e-25	Bulb-type lectin domain
	HanXRQr2_Chr03g0125131	1052	Pfam	PF00314	Thaumatin family	32	253	1.5e-54	Thaumatin family
	HanXRQr2_Chr03g0125131	1052	Pfam	PF07714	Protein tyrosine and serine/threonine kinase	735	945	2.4e-48	Serine-threonine/tyrosine-protein kinase, catalytic domain
	HanXRQr2_Chr03g0125131	1052	Pfam	PF11883	Domain of unknown function (DUF3403)	1006	1051	1.3e-08	S-locus receptor kinase, C-terminal
	HanXRQr2_Chr03g0125131	1052	Pfam	PF08276	PAN-like domain	540	597	9.4e-05	PAN/Apple domain
	HanXRQr2_Chr10g0463881	154	Pfam	PF07714	Protein tyrosine and serine/threonine kinase	50	136	1.1e-08	Serine-threonine/tyrosine-protein kinase, catalytic domain
	HanXRQr2_Chr16g0737951	210	Pfam	PF00069	Protein kinase domain	25	201	9.6e-21	Protein kinase domain
	HanXRQr2_Chr16g0722811	621	Pfam	PF13855	Leucine rich repeat	92	151	1.4e-08	Leucine-rich repeat
	HanXRQr2_Chr16g0722811	621	Pfam	PF00069	Protein kinase domain	330	555	3.1e-41	Protein kinase domain
	HanXRQr2_Chr11g0512351	853	Pfam	PF07714	Protein tyrosine and serine/threonine kinase	678	821	9.7e-30	Serine-threonine/tyrosine-protein kinase, catalytic domain
	HanXRQr2_Chr11g0512351	853	Pfam	PF07714	Protein tyrosine and serine/threonine kinase	354	650	4e-43	Serine-threonine/tyrosine-protein kinase, catalytic domain
	HanXRQr2_Chr11g0512351	853	Pfam	PF00069	Protein kinase domain	31	294	3.1e-29	Protein kinase domain
	HanXRQr2_Chr03g0124691	708	Pfam	PF00069	Protein kinase domain	26	295	1.2e-35	Protein kinase domain
	HanXRQr2_Chr03g0124691	708	Pfam	PF14299	Phloem protein 2	563	707	3.7e-07	Phloem protein 2-like
	HanXRQr2_Chr03g0124691	708	Pfam	PF14299	Phloem protein 2	404	496	8.4e-07	Phloem protein 2-like
	HanXRQr2_Chr05g0232081	794	Pfam	PF01453	D-mannose binding lectin	75	163	1.4e-24	Bulb-type lectin domain
	HanXRQr2_Chr05g0232081	794	Pfam	PF08276	PAN-like domain	360	391	8.1e-06	PAN/Apple domain
	HanXRQr2_Chr05g0232081	794	Pfam	PF00954	S-locus glycoprotein domain	253	313	3.5e-10	S-locus glycoprotein domain
	HanXRQr2_Chr05g0232081	794	Pfam	PF00069	Protein kinase domain	515	786	1.1e-52	Protein kinase domain
	HanXRQr2_Chr05g0201271	332	Pfam	PF07714	Protein tyrosine and serine/threonine kinase	21	294	3.3e-47	Serine-threonine/tyrosine-protein kinase, catalytic domain
	HanXRQr2_Chr08g0324581	952	Pfam	PF00069	Protein kinase domain	636	949	1.2e-46	Protein kinase domain
	HanXRQr2_Chr03g0117291	190	Pfam	PF00069	Protein kinase domain	52	182	3e-08	Protein kinase domain
	HanXRQr2_Chr16g0729251	314	Pfam	PF07714	Protein tyrosine and serine/threonine kinase	29	300	2e-44	Serine-threonine/tyrosine-protein kinase, catalytic domain
	HanXRQr2_Chr09g0409181	403	Pfam	PF07714	Protein tyrosine and serine/threonine kinase	81	355	6.6e-44	Serine-threonine/tyrosine-protein kinase, catalytic domain
	HanXRQr2_Chr15g0675921	458	Pfam	PF00069	Protein kinase domain	10	227	2.3e-25	Protein kinase domain
	HanXRQr2_Chr09g0417261	122	Pfam	PF07714	Protein tyrosine and serine/threonine kinase	20	121	1.5e-17	Serine-threonine/tyrosine-protein kinase, catalytic domain
	HanXRQr2_Chr06g0270661	1185	Pfam	PF13516	Leucine Rich repeat	192	208	0.65	Leucine-rich repeat
	HanXRQr2_Chr06g0270661	1185	Pfam	PF13516	Leucine Rich repeat	239	257	0.63	Leucine-rich repeat
	HanXRQr2_Chr06g0270661	1185	Pfam	PF13855	Leucine rich repeat	292	352	6.8e-08	Leucine-rich repeat
	HanXRQr2_Chr06g0270661	1185	Pfam	PF20141	Brassinosteroid receptor island domain	587	650	5e-27	Brassinosteroid receptor BRI1, island domain
	HanXRQr2_Chr06g0270661	1185	Pfam	PF08263	Leucine rich repeat N-terminal domain	23	66	1.3e-10	Leucine-rich repeat-containing N-terminal, plant-type
	HanXRQr2_Chr06g0270661	1185	Pfam	PF00069	Protein kinase domain	876	1148	2e-44	Protein kinase domain
	HanXRQr2_Chr09g0366431	224	Pfam	PF07714	Protein tyrosine and serine/threonine kinase	40	166	8.6e-25	Serine-threonine/tyrosine-protein kinase, catalytic domain
	HanXRQr2_Chr11g0510671	354	Pfam	PF07714	Protein tyrosine and serine/threonine kinase	44	258	1.9e-46	Serine-threonine/tyrosine-protein kinase, catalytic domain
	HanXRQr2_Chr10g0418641	321	Pfam	PF00069	Protein kinase domain	40	306	4e-52	Protein kinase domain
	HanXRQr2_Chr08g0352641	161	Pfam	PF07714	Protein tyrosine and serine/threonine kinase	1	121	4.5e-27	Serine-threonine/tyrosine-protein kinase, catalytic domain
	HanXRQr2_Chr10g0433891	534	Pfam	PF00069	Protein kinase domain	57	315	1.4e-76	Protein kinase domain
	HanXRQr2_Chr10g0433891	534	Pfam	PF13833	EF-hand domain pair	375	424	0.00048	EF-hand domain
	HanXRQr2_Chr10g0433891	534	Pfam	PF13499	EF-hand domain pair	433	497	6.5e-13	EF-hand domain
	HanXRQr2_Chr02g0072981	566	Pfam	PF00168	C2 domain	449	538	3.9e-08	C2 domain
	HanXRQr2_Chr02g0072981	566	Pfam	PF07714	Protein tyrosine and serine/threonine kinase	27	293	1.2e-42	Serine-threonine/tyrosine-protein kinase, catalytic domain
	HanXRQr2_Chr03g0111051	646	Pfam	PF00139	Legume lectin domain	18	253	1.4e-44	Legume lectin domain
	HanXRQr2_Chr03g0111051	646	Pfam	PF00069	Protein kinase domain	333	600	7.2e-53	Protein kinase domain
	HanXRQr2_Chr08g0324291	599	Pfam	PF00069	Protein kinase domain	274	540	2.1e-50	Protein kinase domain
	HanXRQr2_Chr08g0324291	599	Pfam	PF00139	Legume lectin domain	18	153	4.4e-28	Legume lectin domain
	HanXRQr2_Chr06g0258141	1055	Pfam	PF08263	Leucine rich repeat N-terminal domain	47	86	4.6e-08	Leucine-rich repeat-containing N-terminal, plant-type
	HanXRQr2_Chr06g0258141	1055	Pfam	PF13855	Leucine rich repeat	577	636	1.4e-09	Leucine-rich repeat
	HanXRQr2_Chr06g0258141	1055	Pfam	PF13855	Leucine rich repeat	120	179	5.7e-09	Leucine-rich repeat
	HanXRQr2_Chr06g0258141	1055	Pfam	PF13855	Leucine rich repeat	505	564	2.4e-07	Leucine-rich repeat
	HanXRQr2_Chr06g0258141	1055	Pfam	PF00069	Protein kinase domain	775	1032	3e-44	Protein kinase domain
	HanXRQr2_Chr06g0258141	1055	Pfam	PF00560	Leucine Rich Repeat	338	358	1.8	Leucine-rich repeat
	HanXRQr2_Chr06g0258141	1055	Pfam	PF00560	Leucine Rich Repeat	192	214	1.4	Leucine-rich repeat
	HanXRQr2_Chr06g0258141	1055	Pfam	PF00560	Leucine Rich Repeat	242	264	0.72	Leucine-rich repeat
	HanXRQr2_Chr08g0337161	1183	Pfam	PF00069	Protein kinase domain	779	1061	2.4e-64	Protein kinase domain
	HanXRQr2_Chr08g0317481	364	Pfam	PF00069	Protein kinase domain	67	341	3.9e-51	Protein kinase domain
	HanXRQr2_Chr05g0236551	1075	Pfam	PF13516	Leucine Rich repeat	642	657	1.2	Leucine-rich repeat
	HanXRQr2_Chr05g0236551	1075	Pfam	PF08263	Leucine rich repeat N-terminal domain	21	62	4.9e-08	Leucine-rich repeat-containing N-terminal, plant-type
	HanXRQr2_Chr05g0236551	1075	Pfam	PF13855	Leucine rich repeat	524	583	8.5e-08	Leucine-rich repeat
	HanXRQr2_Chr05g0236551	1075	Pfam	PF13855	Leucine rich repeat	381	439	3.7e-07	Leucine-rich repeat
	HanXRQr2_Chr05g0236551	1075	Pfam	PF13855	Leucine rich repeat	91	150	1.3e-08	Leucine-rich repeat
	HanXRQr2_Chr05g0236551	1075	Pfam	PF00069	Protein kinase domain	774	1042	5.7e-45	Protein kinase domain
	HanXRQr2_Chr08g0331811	240	Pfam	PF07714	Protein tyrosine and serine/threonine kinase	57	213	4.7e-36	Serine-threonine/tyrosine-protein kinase, catalytic domain
	HanXRQr2_Chr05g0229701	610	Pfam	PF00069	Protein kinase domain	307	579	3.8e-51	Protein kinase domain
	HanXRQr2_Chr11g0506441	1343	Pfam	PF00069	Protein kinase domain	25	295	5.6e-31	Protein kinase domain
	HanXRQr2_Chr11g0506441	1343	Pfam	PF00069	Protein kinase domain	1033	1300	1.5e-40	Protein kinase domain
	HanXRQr2_Chr11g0506441	1343	Pfam	PF07714	Protein tyrosine and serine/threonine kinase	375	647	1.2e-28	Serine-threonine/tyrosine-protein kinase, catalytic domain
	HanXRQr2_Chr11g0506441	1343	Pfam	PF07714	Protein tyrosine and serine/threonine kinase	726	1003	4.7e-27	Serine-threonine/tyrosine-protein kinase, catalytic domain
	HanXRQr2_Chr11g0487471	353	Pfam	PF11721	Malectin domain	20	183	5.1e-37	Malectin domain
	HanXRQr2_Chr04g0180121	991	Pfam	PF00069	Protein kinase domain	704	982	4.8e-45	Protein kinase domain
	HanXRQr2_Chr04g0180121	991	Pfam	PF08263	Leucine rich repeat N-terminal domain	24	63	3.7e-11	Leucine-rich repeat-containing N-terminal, plant-type
	HanXRQr2_Chr04g0180121	991	Pfam	PF13855	Leucine rich repeat	140	200	5.5e-09	Leucine-rich repeat
	HanXRQr2_Chr04g0180121	991	Pfam	PF00560	Leucine Rich Repeat	584	600	1.7	Leucine-rich repeat
	HanXRQr2_Chr04g0180121	991	Pfam	PF00560	Leucine Rich Repeat	510	527	1.3	Leucine-rich repeat
	HanXRQr2_Chr07g0316701	795	Pfam	PF12819	Malectin-like domain	35	395	5.2e-35	Malectin-like domain
	HanXRQr2_Chr07g0316701	795	Pfam	PF07714	Protein tyrosine and serine/threonine kinase	495	686	3.2e-46	Serine-threonine/tyrosine-protein kinase, catalytic domain
	HanXRQr2_Chr02g0082491	1035	Pfam	PF11721	Malectin domain	431	616	3e-38	Malectin domain
	HanXRQr2_Chr02g0082491	1035	Pfam	PF00069	Protein kinase domain	693	954	1e-44	Protein kinase domain
	HanXRQr2_Chr09g0368641	584	Pfam	PF07714	Protein tyrosine and serine/threonine kinase	40	305	5.6e-54	Serine-threonine/tyrosine-protein kinase, catalytic domain
	HanXRQr2_Chr09g0368641	584	Pfam	PF07714	Protein tyrosine and serine/threonine kinase	398	502	3e-06	Serine-threonine/tyrosine-protein kinase, catalytic domain
	HanXRQr2_Chr04g0150391	785	Pfam	PF13855	Leucine rich repeat	179	238	5.5e-07	Leucine-rich repeat
	HanXRQr2_Chr04g0150391	785	Pfam	PF00560	Leucine Rich Repeat	349	370	1	Leucine-rich repeat
	HanXRQr2_Chr04g0150391	785	Pfam	PF07714	Protein tyrosine and serine/threonine kinase	488	700	2.3e-37	Serine-threonine/tyrosine-protein kinase, catalytic domain
	HanXRQr2_Chr12g0526221	412	Pfam	PF07714	Protein tyrosine and serine/threonine kinase	134	385	8.2e-68	Serine-threonine/tyrosine-protein kinase, catalytic domain
	HanXRQr2_Chr08g0331921	803	Pfam	PF08276	PAN-like domain	337	403	3.2e-19	PAN/Apple domain
	HanXRQr2_Chr08g0331921	803	Pfam	PF01453	D-mannose binding lectin	67	174	9.5e-36	Bulb-type lectin domain
	HanXRQr2_Chr08g0331921	803	Pfam	PF00954	S-locus glycoprotein domain	209	321	5.4e-22	S-locus glycoprotein domain
	HanXRQr2_Chr08g0331921	803	Pfam	PF07714	Protein tyrosine and serine/threonine kinase	491	715	4.3e-47	Serine-threonine/tyrosine-protein kinase, catalytic domain
	HanXRQr2_Chr06g0247401	605	Pfam	PF00069	Protein kinase domain	154	416	7e-69	Protein kinase domain
	HanXRQr2_Chr06g0264621	453	Pfam	PF03822	NAF domain	314	373	1.5e-18	NAF domain
	HanXRQr2_Chr06g0264621	453	Pfam	PF00069	Protein kinase domain	19	272	3e-73	Protein kinase domain
	HanXRQr2_Chr07g0303991	1007	Pfam	PF00069	Protein kinase domain	710	921	3.9e-45	Protein kinase domain
	HanXRQr2_Chr07g0303991	1007	Pfam	PF13855	Leucine rich repeat	548	607	1.1e-07	Leucine-rich repeat
	HanXRQr2_Chr07g0303991	1007	Pfam	PF13855	Leucine rich repeat	133	193	1.9e-09	Leucine-rich repeat
	HanXRQr2_Chr07g0303991	1007	Pfam	PF13855	Leucine rich repeat	427	486	1.8e-07	Leucine-rich repeat
	HanXRQr2_Chr07g0303991	1007	Pfam	PF08263	Leucine rich repeat N-terminal domain	42	80	2e-10	Leucine-rich repeat-containing N-terminal, plant-type
	HanXRQr2_Chr01g0039901	921	Pfam	PF13855	Leucine rich repeat	457	497	6.3e-07	Leucine-rich repeat
	HanXRQr2_Chr01g0039901	921	Pfam	PF12819	Malectin-like domain	33	364	1.2e-80	Malectin-like domain
	HanXRQr2_Chr01g0039901	921	Pfam	PF00069	Protein kinase domain	597	815	2.9e-44	Protein kinase domain
	HanXRQr2_Chr17g0811641	304	Pfam	PF07714	Protein tyrosine and serine/threonine kinase	119	271	7.1e-28	Serine-threonine/tyrosine-protein kinase, catalytic domain
	HanXRQr2_Chr04g0145831	671	Pfam	PF00069	Protein kinase domain	32	293	2.1e-59	Protein kinase domain
	HanXRQr2_Chr12g0526961	115	Pfam	PF00069	Protein kinase domain	1	83	1.2e-19	Protein kinase domain
	HanXRQr2_Chr12g0526951	115	Pfam	PF00069	Protein kinase domain	1	83	1.2e-19	Protein kinase domain
	HanXRQr2_Chr14g0630681	133	Pfam	PF00069	Protein kinase domain	33	91	1.8e-11	Protein kinase domain
	HanXRQr2_Chr09g0366371	584	Pfam	PF07714	Protein tyrosine and serine/threonine kinase	277	543	2.8e-43	Serine-threonine/tyrosine-protein kinase, catalytic domain
	HanXRQr2_Chr09g0366371	584	Pfam	PF07714	Protein tyrosine and serine/threonine kinase	2	200	2.1e-28	Serine-threonine/tyrosine-protein kinase, catalytic domain
	HanXRQr2_Chr09g0409321	604	Pfam	PF08263	Leucine rich repeat N-terminal domain	31	68	1.5e-13	Leucine-rich repeat-containing N-terminal, plant-type
	HanXRQr2_Chr09g0409321	604	Pfam	PF00069	Protein kinase domain	316	582	4.8e-48	Protein kinase domain
	HanXRQr2_Chr05g0201251	379	Pfam	PF07714	Protein tyrosine and serine/threonine kinase	42	311	2.6e-49	Serine-threonine/tyrosine-protein kinase, catalytic domain
	HanXRQr2_Chr17g0825951	954	Pfam	PF00069	Protein kinase domain	606	879	7.2e-47	Protein kinase domain
	HanXRQr2_Chr17g0825951	954	Pfam	PF08263	Leucine rich repeat N-terminal domain	331	362	0.11	Leucine-rich repeat-containing N-terminal, plant-type
	HanXRQr2_Chr17g0825951	954	Pfam	PF08263	Leucine rich repeat N-terminal domain	25	59	1.6e-06	Leucine-rich repeat-containing N-terminal, plant-type
	HanXRQr2_Chr17g0825951	954	Pfam	PF12799	Leucine Rich repeats (2 copies)	258	293	4.2e-06	Leucine rich repeat 4
	HanXRQr2_Chr02g0060681	340	Pfam	PF00069	Protein kinase domain	59	330	1.5e-32	Protein kinase domain
	HanXRQr2_Chr00c001g0832011	375	Pfam	PF07714	Protein tyrosine and serine/threonine kinase	83	351	1e-28	Serine-threonine/tyrosine-protein kinase, catalytic domain
	HanXRQr2_Chr11g0519701	185	Pfam	PF07714	Protein tyrosine and serine/threonine kinase	56	167	6e-15	Serine-threonine/tyrosine-protein kinase, catalytic domain
	HanXRQr2_Chr09g0398821	594	Pfam	PF00069	Protein kinase domain	138	400	4.8e-71	Protein kinase domain
	HanXRQr2_Chr03g0120961	998	Pfam	PF13855	Leucine rich repeat	219	278	9.4e-09	Leucine-rich repeat
	HanXRQr2_Chr03g0120961	998	Pfam	PF13855	Leucine rich repeat	293	347	3e-09	Leucine-rich repeat
	HanXRQr2_Chr03g0120961	998	Pfam	PF00069	Protein kinase domain	734	994	8.8e-46	Protein kinase domain
	HanXRQr2_Chr03g0120961	998	Pfam	PF20141	Brassinosteroid receptor island domain	461	525	4.2e-31	Brassinosteroid receptor BRI1, island domain
	HanXRQr2_Chr03g0120961	998	Pfam	PF08263	Leucine rich repeat N-terminal domain	24	60	6.6e-08	Leucine-rich repeat-containing N-terminal, plant-type
	HanXRQr2_Chr11g0512491	290	Pfam	PF07714	Protein tyrosine and serine/threonine kinase	12	272	1e-43	Serine-threonine/tyrosine-protein kinase, catalytic domain
	HanXRQr2_Chr07g0298971	186	Pfam	PF07714	Protein tyrosine and serine/threonine kinase	9	137	1.2e-13	Serine-threonine/tyrosine-protein kinase, catalytic domain
	HanXRQr2_Chr07g0292151	294	Pfam	PF00069	Protein kinase domain	74	273	1.9e-48	Protein kinase domain
	HanXRQr2_Chr01g0041791	661	Pfam	PF00069	Protein kinase domain	506	609	4e-21	Protein kinase domain
	HanXRQr2_Chr01g0041791	661	Pfam	PF00069	Protein kinase domain	276	426	1.2e-34	Protein kinase domain
	HanXRQr2_Chr08g0334351	254	Pfam	PF00069	Protein kinase domain	8	213	4.8e-44	Protein kinase domain
	HanXRQr2_Chr14g0636601	383	Pfam	PF00069	Protein kinase domain	67	333	6.8e-48	Protein kinase domain
	HanXRQr2_Chr02g0064891	415	Pfam	PF07714	Protein tyrosine and serine/threonine kinase	259	393	5.5e-38	Serine-threonine/tyrosine-protein kinase, catalytic domain
	HanXRQr2_Chr15g0696551	376	Pfam	PF00069	Protein kinase domain	35	319	7.4e-64	Protein kinase domain
	HanXRQr2_Chr12g0525531	270	Pfam	PF00069	Protein kinase domain	41	247	4.1e-41	Protein kinase domain
	HanXRQr2_Chr03g0105641	695	Pfam	PF00139	Legume lectin domain	23	269	4.7e-58	Legume lectin domain
	HanXRQr2_Chr03g0105641	695	Pfam	PF00069	Protein kinase domain	358	624	2.6e-52	Protein kinase domain
	HanXRQr2_Chr08g0338391	791	Pfam	PF01453	D-mannose binding lectin	78	160	1.8e-14	Bulb-type lectin domain
	HanXRQr2_Chr08g0338391	791	Pfam	PF00069	Protein kinase domain	504	769	1.3e-48	Protein kinase domain
	HanXRQr2_Chr08g0338391	791	Pfam	PF00954	S-locus glycoprotein domain	250	316	1.8e-05	S-locus glycoprotein domain
	HanXRQr2_Chr11g0511401	454	Pfam	PF07714	Protein tyrosine and serine/threonine kinase	41	308	2.6e-42	Serine-threonine/tyrosine-protein kinase, catalytic domain
	HanXRQr2_Chr11g0519841	309	Pfam	PF00069	Protein kinase domain	13	282	1.5e-42	Protein kinase domain
	HanXRQr2_Chr07g0313551	779	Pfam	PF00069	Protein kinase domain	528	757	2.3e-40	Protein kinase domain
	HanXRQr2_Chr07g0313551	779	Pfam	PF01453	D-mannose binding lectin	83	163	2e-09	Bulb-type lectin domain
	HanXRQr2_Chr03g0094661	346	Pfam	PF07714	Protein tyrosine and serine/threonine kinase	30	297	4.6e-35	Serine-threonine/tyrosine-protein kinase, catalytic domain
	HanXRQr2_Chr14g0630691	131	Pfam	PF07714	Protein tyrosine and serine/threonine kinase	49	120	3.1e-08	Serine-threonine/tyrosine-protein kinase, catalytic domain
	HanXRQr2_Chr08g0325181	623	Pfam	PF00069	Protein kinase domain	304	569	3.4e-45	Protein kinase domain
	HanXRQr2_Chr08g0325181	623	Pfam	PF08263	Leucine rich repeat N-terminal domain	32	70	1.3e-10	Leucine-rich repeat-containing N-terminal, plant-type
	HanXRQr2_Chr08g0325181	623	Pfam	PF12799	Leucine Rich repeats (2 copies)	121	161	7.6e-07	Leucine rich repeat 4
	HanXRQr2_Chr12g0532891	775	Pfam	PF00069	Protein kinase domain	217	471	1.5e-69	Protein kinase domain
	HanXRQr2_Chr15g0672061	159	Pfam	PF00069	Protein kinase domain	10	158	9.2e-30	Protein kinase domain
	HanXRQr2_Chr06g0250941	73	Pfam	PF00069	Protein kinase domain	5	62	3.8e-08	Protein kinase domain
	HanXRQr2_Chr12g0523691	478	Pfam	PF00069	Protein kinase domain	76	229	8.8e-32	Protein kinase domain
	HanXRQr2_Chr12g0523691	478	Pfam	PF00069	Protein kinase domain	315	425	2.4e-20	Protein kinase domain
	HanXRQr2_Chr04g0169411	968	Pfam	PF07714	Protein tyrosine and serine/threonine kinase	688	950	6.4e-64	Serine-threonine/tyrosine-protein kinase, catalytic domain
	HanXRQr2_Chr04g0169411	968	Pfam	PF00564	PB1 domain	147	229	6.6e-20	PB1 domain
	HanXRQr2_Chr13g0607631	387	Pfam	PF07714	Protein tyrosine and serine/threonine kinase	77	354	3.6e-46	Serine-threonine/tyrosine-protein kinase, catalytic domain
	HanXRQr2_Chr08g0329051	666	Pfam	PF00069	Protein kinase domain	382	638	2.3e-40	Protein kinase domain
	HanXRQr2_Chr09g0391261	379	Pfam	PF07714	Protein tyrosine and serine/threonine kinase	90	368	2.9e-47	Serine-threonine/tyrosine-protein kinase, catalytic domain
	HanXRQr2_Chr16g0762721	339	Pfam	PF00069	Protein kinase domain	24	232	1.7e-47	Protein kinase domain
	HanXRQr2_Chr06g0277411	383	Pfam	PF07714	Protein tyrosine and serine/threonine kinase	69	343	1.4e-47	Serine-threonine/tyrosine-protein kinase, catalytic domain
	HanXRQr2_Chr17g0808021	174	Pfam	PF07714	Protein tyrosine and serine/threonine kinase	28	158	1.8e-20	Serine-threonine/tyrosine-protein kinase, catalytic domain
	HanXRQr2_Chr10g0453721	435	Pfam	PF00069	Protein kinase domain	28	296	5.9e-42	Protein kinase domain
	HanXRQr2_Chr09g0405981	688	Pfam	PF00069	Protein kinase domain	329	600	1.5e-46	Protein kinase domain
	HanXRQr2_Chr11g0512201	275	Pfam	PF00069	Protein kinase domain	5	265	8.2e-45	Protein kinase domain
	HanXRQr2_Chr03g0120131	925	Pfam	PF00564	PB1 domain	157	241	6.3e-19	PB1 domain
	HanXRQr2_Chr03g0120131	925	Pfam	PF07714	Protein tyrosine and serine/threonine kinase	644	905	1.3e-62	Serine-threonine/tyrosine-protein kinase, catalytic domain
	HanXRQr2_Chr04g0192091	667	Pfam	PF19160	SPARK	30	161	2.9e-19	SPARK domain
	HanXRQr2_Chr04g0192091	667	Pfam	PF00069	Protein kinase domain	332	594	7.1e-51	Protein kinase domain
	HanXRQr2_Chr08g0321801	313	Pfam	PF07714	Protein tyrosine and serine/threonine kinase	28	293	1.6e-42	Serine-threonine/tyrosine-protein kinase, catalytic domain
	HanXRQr2_Chr08g0317241	332	Pfam	PF00069	Protein kinase domain	50	319	3.2e-49	Protein kinase domain
	HanXRQr2_Chr11g0498181	116	Pfam	PF07714	Protein tyrosine and serine/threonine kinase	38	106	1.1e-11	Serine-threonine/tyrosine-protein kinase, catalytic domain
	HanXRQr2_Chr16g0739681	998	Pfam	PF13855	Leucine rich repeat	85	122	5.4e-08	Leucine-rich repeat
	HanXRQr2_Chr16g0739681	998	Pfam	PF08263	Leucine rich repeat N-terminal domain	25	60	2.6e-06	Leucine-rich repeat-containing N-terminal, plant-type
	HanXRQr2_Chr16g0739681	998	Pfam	PF00069	Protein kinase domain	683	963	1.4e-47	Protein kinase domain
	HanXRQr2_Chr08g0322641	607	Pfam	PF08263	Leucine rich repeat N-terminal domain	34	69	1.8e-10	Leucine-rich repeat-containing N-terminal, plant-type
	HanXRQr2_Chr08g0322641	607	Pfam	PF07714	Protein tyrosine and serine/threonine kinase	345	600	5.7e-32	Serine-threonine/tyrosine-protein kinase, catalytic domain
	HanXRQr2_Chr08g0322641	607	Pfam	PF13855	Leucine rich repeat	75	134	1.9e-06	Leucine-rich repeat
	HanXRQr2_Chr03g0117711	394	Pfam	PF00069	Protein kinase domain	6	256	2.3e-50	Protein kinase domain
	HanXRQr2_Chr00c001g0831931	341	Pfam	PF07714	Protein tyrosine and serine/threonine kinase	20	292	1.3e-29	Serine-threonine/tyrosine-protein kinase, catalytic domain
	HanXRQr2_Chr00c001g0832111	341	Pfam	PF07714	Protein tyrosine and serine/threonine kinase	20	292	1.3e-29	Serine-threonine/tyrosine-protein kinase, catalytic domain
	HanXRQr2_Chr07g0302721	355	Pfam	PF00069	Protein kinase domain	46	255	5.2e-47	Protein kinase domain
	HanXRQr2_Chr10g0460871	816	Pfam	PF00560	Leucine Rich Repeat	343	361	1.9	Leucine-rich repeat
	HanXRQr2_Chr10g0460871	816	Pfam	PF13516	Leucine Rich repeat	318	333	0.15	Leucine-rich repeat
	HanXRQr2_Chr10g0460871	816	Pfam	PF07714	Protein tyrosine and serine/threonine kinase	513	803	3.5e-29	Serine-threonine/tyrosine-protein kinase, catalytic domain
	HanXRQr2_Chr10g0460871	816	Pfam	PF13855	Leucine rich repeat	243	303	1.7e-06	Leucine-rich repeat
	HanXRQr2_Chr10g0460871	816	Pfam	PF13855	Leucine rich repeat	89	133	1.3e-06	Leucine-rich repeat
	HanXRQr2_Chr10g0460871	816	Pfam	PF13855	Leucine rich repeat	146	204	5.5e-07	Leucine-rich repeat
	HanXRQr2_Chr09g0407141	1104	Pfam	PF00560	Leucine Rich Repeat	667	686	1.8	Leucine-rich repeat
	HanXRQr2_Chr09g0407141	1104	Pfam	PF00069	Protein kinase domain	809	1079	2.1e-37	Protein kinase domain
	HanXRQr2_Chr09g0407141	1104	Pfam	PF13516	Leucine Rich repeat	329	344	1.2	Leucine-rich repeat
	HanXRQr2_Chr09g0407141	1104	Pfam	PF13855	Leucine rich repeat	418	462	1.7e-06	Leucine-rich repeat
	HanXRQr2_Chr09g0407141	1104	Pfam	PF13855	Leucine rich repeat	207	265	5.6e-07	Leucine-rich repeat
	HanXRQr2_Chr09g0407141	1104	Pfam	PF13855	Leucine rich repeat	571	630	1e-10	Leucine-rich repeat
	HanXRQr2_Chr09g0407141	1104	Pfam	PF13855	Leucine rich repeat	498	557	2e-08	Leucine-rich repeat
	HanXRQr2_Chr09g0407141	1104	Pfam	PF08263	Leucine rich repeat N-terminal domain	24	62	6.4e-09	Leucine-rich repeat-containing N-terminal, plant-type
	HanXRQr2_Chr11g0515221	372	Pfam	PF00069	Protein kinase domain	37	311	1.9e-45	Protein kinase domain
	HanXRQr2_Chr14g0651671	649	Pfam	PF00069	Protein kinase domain	330	598	1.2e-43	Protein kinase domain
	HanXRQr2_Chr04g0172221	1623	Pfam	PF00097	Zinc finger, C3HC4 type (RING finger)	6	52	3.6e-07	Zinc finger, C3HC4 RING-type
	HanXRQr2_Chr04g0172221	1623	Pfam	PF12796	Ankyrin repeats (3 copies)	486	569	1.9e-11	Ankyrin repeat
	HanXRQr2_Chr04g0172221	1623	Pfam	PF12796	Ankyrin repeats (3 copies)	582	662	1.8e-07	Ankyrin repeat
	HanXRQr2_Chr04g0172221	1623	Pfam	PF12796	Ankyrin repeats (3 copies)	701	786	1.5e-12	Ankyrin repeat
	HanXRQr2_Chr04g0172221	1623	Pfam	PF18346	Mind bomb SH3 repeat domain	1239	1360	1e-17	Mind bomb, SH3 repeat domain
	HanXRQr2_Chr04g0172221	1623	Pfam	PF18346	Mind bomb SH3 repeat domain	916	981	1.6e-15	Mind bomb, SH3 repeat domain
	HanXRQr2_Chr04g0172221	1623	Pfam	PF18346	Mind bomb SH3 repeat domain	1366	1487	3.2e-19	Mind bomb, SH3 repeat domain
	HanXRQr2_Chr04g0172221	1623	Pfam	PF18346	Mind bomb SH3 repeat domain	1495	1614	2.7e-15	Mind bomb, SH3 repeat domain
	HanXRQr2_Chr04g0172221	1623	Pfam	PF18346	Mind bomb SH3 repeat domain	1113	1231	1.6e-09	Mind bomb, SH3 repeat domain
	HanXRQr2_Chr04g0172221	1623	Pfam	PF18346	Mind bomb SH3 repeat domain	987	1107	1.9e-14	Mind bomb, SH3 repeat domain
	HanXRQr2_Chr04g0172221	1623	Pfam	PF07714	Protein tyrosine and serine/threonine kinase	139	420	1.1e-25	Serine-threonine/tyrosine-protein kinase, catalytic domain
	HanXRQr2_Chr12g0529201	731	Pfam	PF07714	Protein tyrosine and serine/threonine kinase	408	672	3e-41	Serine-threonine/tyrosine-protein kinase, catalytic domain
	HanXRQr2_Chr12g0555621	346	Pfam	PF00069	Protein kinase domain	8	264	6.4e-73	Protein kinase domain
	HanXRQr2_Chr08g0357441	342	Pfam	PF00069	Protein kinase domain	54	332	5.6e-29	Protein kinase domain
	HanXRQr2_Chr12g0544301	628	Pfam	PF01657	Salt stress response/antifungal	42	126	9e-09	Gnk2-homologous domain
	HanXRQr2_Chr12g0544301	628	Pfam	PF01657	Salt stress response/antifungal	146	236	2.4e-10	Gnk2-homologous domain
	HanXRQr2_Chr12g0544301	628	Pfam	PF00069	Protein kinase domain	323	528	1.9e-45	Protein kinase domain
	HanXRQr2_Chr12g0547441	484	Pfam	PF07714	Protein tyrosine and serine/threonine kinase	169	431	2.4e-47	Serine-threonine/tyrosine-protein kinase, catalytic domain
	HanXRQr2_Chr16g0773101	377	Pfam	PF07714	Protein tyrosine and serine/threonine kinase	62	332	9.8e-48	Serine-threonine/tyrosine-protein kinase, catalytic domain
	HanXRQr2_Chr10g0449471	702	Pfam	PF00400	WD domain, G-beta repeat	562	597	0.0039	WD40 repeat
	HanXRQr2_Chr10g0449471	702	Pfam	PF00400	WD domain, G-beta repeat	394	420	0.19	WD40 repeat
	HanXRQr2_Chr10g0449471	702	Pfam	PF00400	WD domain, G-beta repeat	488	513	1.1e-05	WD40 repeat
	HanXRQr2_Chr10g0449471	702	Pfam	PF07714	Protein tyrosine and serine/threonine kinase	131	229	1.4e-05	Serine-threonine/tyrosine-protein kinase, catalytic domain
	HanXRQr2_Chr14g0667431	996	Pfam	PF00560	Leucine Rich Repeat	419	441	0.24	Leucine-rich repeat
	HanXRQr2_Chr14g0667431	996	Pfam	PF00069	Protein kinase domain	709	919	6.1e-40	Protein kinase domain
	HanXRQr2_Chr14g0667431	996	Pfam	PF08263	Leucine rich repeat N-terminal domain	31	69	1.1e-11	Leucine-rich repeat-containing N-terminal, plant-type
	HanXRQr2_Chr14g0667431	996	Pfam	PF13855	Leucine rich repeat	173	230	7.6e-07	Leucine-rich repeat
	HanXRQr2_Chr05g0234521	1143	Pfam	PF00069	Protein kinase domain	823	1091	7.7e-39	Protein kinase domain
	HanXRQr2_Chr05g0234521	1143	Pfam	PF13516	Leucine Rich repeat	465	479	1.1	Leucine-rich repeat
	HanXRQr2_Chr05g0234521	1143	Pfam	PF08263	Leucine rich repeat N-terminal domain	90	127	1.4e-11	Leucine-rich repeat-containing N-terminal, plant-type
	HanXRQr2_Chr05g0234521	1143	Pfam	PF13855	Leucine rich repeat	372	431	3.4e-07	Leucine-rich repeat
	HanXRQr2_Chr05g0234521	1143	Pfam	PF13855	Leucine rich repeat	515	574	8.1e-07	Leucine-rich repeat
	HanXRQr2_Chr10g0441901	425	Pfam	PF00069	Protein kinase domain	88	370	7.6e-64	Protein kinase domain
	HanXRQr2_Chr10g0418731	184	Pfam	PF00069	Protein kinase domain	8	173	6.9e-29	Protein kinase domain
	HanXRQr2_Chr00c001g0832351	543	Pfam	PF00069	Protein kinase domain	248	516	1.4e-42	Protein kinase domain
	HanXRQr2_Chr00c001g0832351	543	Pfam	PF07714	Protein tyrosine and serine/threonine kinase	2	219	3.6e-18	Serine-threonine/tyrosine-protein kinase, catalytic domain
	HanXRQr2_Chr13g0599871	756	Pfam	PF07714	Protein tyrosine and serine/threonine kinase	33	303	1.1e-43	Serine-threonine/tyrosine-protein kinase, catalytic domain
	HanXRQr2_Chr13g0599871	756	Pfam	PF14299	Phloem protein 2	598	755	4.9e-16	Phloem protein 2-like
	HanXRQr2_Chr08g0354361	280	Pfam	PF13202	EF hand	231	250	0.14	EF-hand domain
	HanXRQr2_Chr08g0354361	280	Pfam	PF13499	EF-hand domain pair	156	216	1.5e-11	EF-hand domain
	HanXRQr2_Chr08g0354361	280	Pfam	PF00069	Protein kinase domain	2	106	5.5e-24	Protein kinase domain
	HanXRQr2_Chr07g0292561	480	Pfam	PF07714	Protein tyrosine and serine/threonine kinase	167	437	2.8e-46	Serine-threonine/tyrosine-protein kinase, catalytic domain
	HanXRQr2_Chr07g0292561	480	Pfam	PF01657	Salt stress response/antifungal	3	77	1.6e-08	Gnk2-homologous domain
	HanXRQr2_Chr11g0519861	409	Pfam	PF07714	Protein tyrosine and serine/threonine kinase	57	333	9.4e-34	Serine-threonine/tyrosine-protein kinase, catalytic domain
	HanXRQr2_Chr11g0477901	827	Pfam	PF11883	Domain of unknown function (DUF3403)	784	827	6.5e-08	S-locus receptor kinase, C-terminal
	HanXRQr2_Chr11g0477901	827	Pfam	PF01453	D-mannose binding lectin	72	180	3.6e-32	Bulb-type lectin domain
	HanXRQr2_Chr11g0477901	827	Pfam	PF00954	S-locus glycoprotein domain	212	320	1.6e-31	S-locus glycoprotein domain
	HanXRQr2_Chr11g0477901	827	Pfam	PF07714	Protein tyrosine and serine/threonine kinase	512	778	9.4e-47	Serine-threonine/tyrosine-protein kinase, catalytic domain
	HanXRQr2_Chr11g0477901	827	Pfam	PF08276	PAN-like domain	342	408	8.3e-19	PAN/Apple domain
	HanXRQr2_Chr15g0713431	596	Pfam	PF00069	Protein kinase domain	137	399	1.9e-70	Protein kinase domain
	HanXRQr2_Chr01g0037031	703	Pfam	PF00069	Protein kinase domain	142	374	1.1e-16	Protein kinase domain
	HanXRQr2_Chr03g0121361	811	Pfam	PF07714	Protein tyrosine and serine/threonine kinase	348	617	6.5e-40	Serine-threonine/tyrosine-protein kinase, catalytic domain
	HanXRQr2_Chr03g0121361	811	Pfam	PF07714	Protein tyrosine and serine/threonine kinase	27	297	2.8e-42	Serine-threonine/tyrosine-protein kinase, catalytic domain
	HanXRQr2_Chr04g0186921	387	Pfam	PF00069	Protein kinase domain	70	269	1.3e-47	Protein kinase domain
	HanXRQr2_Chr09g0409741	433	Pfam	PF00069	Protein kinase domain	170	364	1.2e-58	Protein kinase domain
	HanXRQr2_Chr09g0409741	433	Pfam	PF00433	Protein kinase C terminal domain	385	422	4.6e-05	Protein kinase, C-terminal
	HanXRQr2_Chr16g0756751	697	Pfam	PF00069	Protein kinase domain	354	620	5.4e-49	Protein kinase domain
	HanXRQr2_Chr16g0756751	697	Pfam	PF00139	Legume lectin domain	24	265	1.4e-62	Legume lectin domain
	HanXRQr2_Chr14g0667411	338	Pfam	PF00069	Protein kinase domain	52	261	1.8e-41	Protein kinase domain
	HanXRQr2_Chr11g0519721	329	Pfam	PF00069	Protein kinase domain	27	294	1.1e-31	Protein kinase domain
	HanXRQr2_Chr05g0217871	796	Pfam	PF00612	IQ calmodulin-binding motif	337	353	0.12	IQ motif, EF-hand binding site
	HanXRQr2_Chr05g0217871	796	Pfam	PF00069	Protein kinase domain	26	299	4.7e-44	Protein kinase domain
	HanXRQr2_Chr08g0330431	834	Pfam	PF01453	D-mannose binding lectin	74	180	5e-36	Bulb-type lectin domain
	HanXRQr2_Chr08g0330431	834	Pfam	PF00069	Protein kinase domain	521	729	6.6e-46	Protein kinase domain
	HanXRQr2_Chr08g0330431	834	Pfam	PF08276	PAN-like domain	346	412	3e-19	PAN/Apple domain
	HanXRQr2_Chr08g0330431	834	Pfam	PF00954	S-locus glycoprotein domain	215	325	4.2e-20	S-locus glycoprotein domain
	HanXRQr2_Chr16g0758251	691	Pfam	PF13855	Leucine rich repeat	65	123	2.1e-09	Leucine-rich repeat
	HanXRQr2_Chr16g0758251	691	Pfam	PF13855	Leucine rich repeat	138	194	2.4e-06	Leucine-rich repeat
	HanXRQr2_Chr16g0758251	691	Pfam	PF00560	Leucine Rich Repeat	206	225	0.42	Leucine-rich repeat
	HanXRQr2_Chr16g0758251	691	Pfam	PF07714	Protein tyrosine and serine/threonine kinase	419	585	8e-21	Serine-threonine/tyrosine-protein kinase, catalytic domain
	HanXRQr2_Chr17g0814211	683	Pfam	PF01657	Salt stress response/antifungal	37	130	4.2e-16	Gnk2-homologous domain
	HanXRQr2_Chr17g0814211	683	Pfam	PF01657	Salt stress response/antifungal	150	243	3.3e-12	Gnk2-homologous domain
	HanXRQr2_Chr17g0814211	683	Pfam	PF00069	Protein kinase domain	354	554	3.8e-46	Protein kinase domain
	HanXRQr2_Chr16g0777461	852	Pfam	PF06479	Ribonuclease 2-5A	725	850	4.8e-42	KEN domain
	HanXRQr2_Chr16g0777461	852	Pfam	PF00069	Protein kinase domain	444	719	3.4e-35	Protein kinase domain
	HanXRQr2_Chr14g0631891	439	Pfam	PF00069	Protein kinase domain	13	268	2.9e-72	Protein kinase domain
	HanXRQr2_Chr14g0631891	439	Pfam	PF03822	NAF domain	308	367	1.2e-23	NAF domain
	HanXRQr2_Chr08g0317941	402	Pfam	PF07714	Protein tyrosine and serine/threonine kinase	76	354	1.4e-44	Serine-threonine/tyrosine-protein kinase, catalytic domain
	HanXRQr2_Chr05g0219341	769	Pfam	PF02985	HEAT repeat	531	560	0.0011	HEAT repeat
	HanXRQr2_Chr05g0219341	769	Pfam	PF00069	Protein kinase domain	6	57	1e-08	Protein kinase domain
	HanXRQr2_Chr05g0219341	769	Pfam	PF00069	Protein kinase domain	81	287	7.5e-61	Protein kinase domain
	HanXRQr2_Chr12g0562091	469	Pfam	PF00168	C2 domain	326	418	8.5e-15	C2 domain
	HanXRQr2_Chr12g0562091	469	Pfam	PF00069	Protein kinase domain	26	295	5.9e-43	Protein kinase domain
	HanXRQr2_Chr15g0709231	765	Pfam	PF13855	Leucine rich repeat	257	316	2.2e-10	Leucine-rich repeat
	HanXRQr2_Chr15g0709231	765	Pfam	PF13855	Leucine rich repeat	165	224	2.3e-09	Leucine-rich repeat
	HanXRQr2_Chr15g0709231	765	Pfam	PF07714	Protein tyrosine and serine/threonine kinase	484	740	7.8e-21	Serine-threonine/tyrosine-protein kinase, catalytic domain
	HanXRQr2_Chr17g0807671	200	Pfam	PF07714	Protein tyrosine and serine/threonine kinase	89	194	1.9e-13	Serine-threonine/tyrosine-protein kinase, catalytic domain
	HanXRQr2_Chr02g0064301	731	Pfam	PF00582	Universal stress protein family	10	141	5.6e-11	UspA
	HanXRQr2_Chr02g0064301	731	Pfam	PF00069	Protein kinase domain	375	581	2.1e-44	Protein kinase domain
	HanXRQr2_Chr12g0554631	907	Pfam	PF00069	Protein kinase domain	8	262	3.7e-64	Protein kinase domain
	HanXRQr2_Chr14g0630581	187	Pfam	PF07714	Protein tyrosine and serine/threonine kinase	10	155	1.3e-23	Serine-threonine/tyrosine-protein kinase, catalytic domain
	HanXRQr2_Chr14g0632801	742	Pfam	PF07645	Calcium-binding EGF domain	283	315	3.2e-07	EGF-like calcium-binding domain
	HanXRQr2_Chr14g0632801	742	Pfam	PF07645	Calcium-binding EGF domain	243	274	0.0068	EGF-like calcium-binding domain
	HanXRQr2_Chr14g0632801	742	Pfam	PF00069	Protein kinase domain	410	677	3.9e-49	Protein kinase domain
	HanXRQr2_Chr03g0123611	401	Pfam	PF00069	Protein kinase domain	96	361	1.5e-29	Protein kinase domain
	HanXRQr2_Chr17g0786311	292	Pfam	PF00069	Protein kinase domain	31	280	1.2e-71	Protein kinase domain
	HanXRQr2_Chr08g0338511	723	Pfam	PF00069	Protein kinase domain	436	701	1.4e-49	Protein kinase domain
	HanXRQr2_Chr08g0338511	723	Pfam	PF01453	D-mannose binding lectin	15	98	2e-12	Bulb-type lectin domain
	HanXRQr2_Chr08g0321751	754	Pfam	PF07714	Protein tyrosine and serine/threonine kinase	27	293	4.1e-42	Serine-threonine/tyrosine-protein kinase, catalytic domain
	HanXRQr2_Chr08g0321751	754	Pfam	PF00931	NB-ARC domain	527	731	2.5e-28	NB-ARC
	HanXRQr2_Chr08g0321751	754	Pfam	PF01582	TIR domain	329	498	7.5e-29	Toll/interleukin-1 receptor homology (TIR) domain
	HanXRQr2_Chr09g0404191	804	Pfam	PF00069	Protein kinase domain	523	793	6.6e-51	Protein kinase domain
	HanXRQr2_Chr09g0404191	804	Pfam	PF01453	D-mannose binding lectin	85	178	3.8e-19	Bulb-type lectin domain
	HanXRQr2_Chr09g0404191	804	Pfam	PF08276	PAN-like domain	343	403	2.7e-05	PAN/Apple domain
	HanXRQr2_Chr09g0404191	804	Pfam	PF00954	S-locus glycoprotein domain	241	320	5.9e-09	S-locus glycoprotein domain
	HanXRQr2_Chr07g0313531	794	Pfam	PF00069	Protein kinase domain	508	772	8.4e-49	Protein kinase domain
	HanXRQr2_Chr07g0313531	794	Pfam	PF01453	D-mannose binding lectin	77	161	2.5e-09	Bulb-type lectin domain
	HanXRQr2_Chr15g0681271	432	Pfam	PF00069	Protein kinase domain	133	390	1.1e-34	Protein kinase domain
	HanXRQr2_Chr09g0396911	825	Pfam	PF12819	Malectin-like domain	30	381	1.4e-30	Malectin-like domain
	HanXRQr2_Chr09g0396911	825	Pfam	PF07714	Protein tyrosine and serine/threonine kinase	492	752	7.4e-47	Serine-threonine/tyrosine-protein kinase, catalytic domain
	HanXRQr2_Chr03g0111321	614	Pfam	PF00069	Protein kinase domain	314	580	2.7e-52	Protein kinase domain
	HanXRQr2_Chr03g0111321	614	Pfam	PF00139	Legume lectin domain	10	242	2.8e-57	Legume lectin domain
	HanXRQr2_Chr05g0220271	768	Pfam	PF00069	Protein kinase domain	429	694	3e-44	Protein kinase domain
	HanXRQr2_Chr05g0220271	768	Pfam	PF00582	Universal stress protein family	38	167	3.8e-06	UspA
	HanXRQr2_Chr17g0792951	322	Pfam	PF00069	Protein kinase domain	25	292	9.1e-49	Protein kinase domain
	HanXRQr2_Chr01g0014001	229	Pfam	PF07714	Protein tyrosine and serine/threonine kinase	75	187	5e-18	Serine-threonine/tyrosine-protein kinase, catalytic domain
	HanXRQr2_Chr09g0399311	615	Pfam	PF07714	Protein tyrosine and serine/threonine kinase	344	528	5.1e-39	Serine-threonine/tyrosine-protein kinase, catalytic domain
	HanXRQr2_Chr09g0399311	615	Pfam	PF01476	LysM domain	194	234	6.1e-07	LysM domain
	HanXRQr2_Chr01g0000131	579	Pfam	PF00069	Protein kinase domain	32	287	3.6e-50	Protein kinase domain
	HanXRQr2_Chr00c001g0832401	590	Pfam	PF00069	Protein kinase domain	257	526	3.4e-44	Protein kinase domain
	HanXRQr2_Chr00c001g0832401	590	Pfam	PF07714	Protein tyrosine and serine/threonine kinase	1	229	6e-18	Serine-threonine/tyrosine-protein kinase, catalytic domain
	HanXRQr2_Chr08g0350381	535	Pfam	PF00069	Protein kinase domain	132	282	1.6e-36	Protein kinase domain
	HanXRQr2_Chr08g0350381	535	Pfam	PF00069	Protein kinase domain	372	475	6.2e-21	Protein kinase domain
	HanXRQr2_Chr05g0220671	486	Pfam	PF00069	Protein kinase domain	202	477	9e-52	Protein kinase domain
	HanXRQr2_Chr04g0152361	1032	Pfam	PF00560	Leucine Rich Repeat	347	367	1.9	Leucine-rich repeat
	HanXRQr2_Chr04g0152361	1032	Pfam	PF08263	Leucine rich repeat N-terminal domain	27	76	6.7e-07	Leucine-rich repeat-containing N-terminal, plant-type
	HanXRQr2_Chr04g0152361	1032	Pfam	PF00069	Protein kinase domain	761	1020	1.4e-45	Protein kinase domain
	HanXRQr2_Chr04g0152361	1032	Pfam	PF13855	Leucine rich repeat	82	141	8.6e-07	Leucine-rich repeat
	HanXRQr2_Chr04g0152361	1032	Pfam	PF13855	Leucine rich repeat	513	572	9e-07	Leucine-rich repeat
	HanXRQr2_Chr04g0152361	1032	Pfam	PF13855	Leucine rich repeat	585	644	2.9e-08	Leucine-rich repeat
	HanXRQr2_Chr13g0584821	367	Pfam	PF00069	Protein kinase domain	76	352	1.7e-45	Protein kinase domain
	HanXRQr2_Chr08g0346021	373	Pfam	PF00069	Protein kinase domain	46	327	8.1e-72	Protein kinase domain
	HanXRQr2_Chr10g0442521	734	Pfam	PF01453	D-mannose binding lectin	10	55	2.4e-10	Bulb-type lectin domain
	HanXRQr2_Chr10g0442521	734	Pfam	PF08276	PAN-like domain	230	301	1.4e-09	PAN/Apple domain
	HanXRQr2_Chr10g0442521	734	Pfam	PF00069	Protein kinase domain	427	694	4.3e-46	Protein kinase domain
	HanXRQr2_Chr10g0442521	734	Pfam	PF00954	S-locus glycoprotein domain	138	213	3.9e-20	S-locus glycoprotein domain
	HanXRQr2_Chr11g0519661	290	Pfam	PF00069	Protein kinase domain	8	268	5.3e-41	Protein kinase domain
	HanXRQr2_Chr10g0457321	130	Pfam	PF07714	Protein tyrosine and serine/threonine kinase	40	122	4.6e-15	Serine-threonine/tyrosine-protein kinase, catalytic domain
	HanXRQr2_Chr14g0631041	235	Pfam	PF07714	Protein tyrosine and serine/threonine kinase	2	218	6.4e-29	Serine-threonine/tyrosine-protein kinase, catalytic domain
	HanXRQr2_Chr06g0258981	145	Pfam	PF07714	Protein tyrosine and serine/threonine kinase	5	99	9.3e-07	Serine-threonine/tyrosine-protein kinase, catalytic domain
	HanXRQr2_Chr03g0134671	674	Pfam	PF00069	Protein kinase domain	397	669	1.1e-58	Protein kinase domain
	HanXRQr2_Chr04g0179901	836	Pfam	PF07714	Protein tyrosine and serine/threonine kinase	509	774	2.9e-47	Serine-threonine/tyrosine-protein kinase, catalytic domain
	HanXRQr2_Chr10g0457151	679	Pfam	PF07714	Protein tyrosine and serine/threonine kinase	416	650	1.2e-22	Serine-threonine/tyrosine-protein kinase, catalytic domain
	HanXRQr2_Chr10g0457151	679	Pfam	PF07714	Protein tyrosine and serine/threonine kinase	40	309	5.9e-50	Serine-threonine/tyrosine-protein kinase, catalytic domain
	HanXRQr2_Chr04g0142321	300	Pfam	PF07714	Protein tyrosine and serine/threonine kinase	53	251	1.7e-47	Serine-threonine/tyrosine-protein kinase, catalytic domain
	HanXRQr2_Chr12g0521891	636	Pfam	PF07714	Protein tyrosine and serine/threonine kinase	365	627	1.6e-42	Serine-threonine/tyrosine-protein kinase, catalytic domain
	HanXRQr2_Chr16g0734541	129	Pfam	PF07714	Protein tyrosine and serine/threonine kinase	6	63	2.6e-06	Serine-threonine/tyrosine-protein kinase, catalytic domain
	HanXRQr2_Chr15g0683191	575	Pfam	PF00069	Protein kinase domain	306	565	4.7e-66	Protein kinase domain
	HanXRQr2_Chr02g0076721	127	Pfam	PF00069	Protein kinase domain	3	127	4.7e-18	Protein kinase domain
	HanXRQr2_Chr10g0427221	406	Pfam	PF00069	Protein kinase domain	18	296	9.4e-72	Protein kinase domain
	HanXRQr2_Chr17g0787151	629	Pfam	PF00069	Protein kinase domain	307	577	1.2e-42	Protein kinase domain
	HanXRQr2_Chr17g0787151	629	Pfam	PF08263	Leucine rich repeat N-terminal domain	35	73	5.2e-11	Leucine-rich repeat-containing N-terminal, plant-type
	HanXRQr2_Chr09g0369501	266	Pfam	PF00069	Protein kinase domain	97	265	3e-38	Protein kinase domain
	HanXRQr2_Chr14g0649441	519	Pfam	PF00069	Protein kinase domain	215	481	8.3e-47	Protein kinase domain
	HanXRQr2_Chr11g0515211	250	Pfam	PF00069	Protein kinase domain	1	189	3.6e-30	Protein kinase domain
	HanXRQr2_Chr04g0148901	384	Pfam	PF07714	Protein tyrosine and serine/threonine kinase	84	355	4.5e-64	Serine-threonine/tyrosine-protein kinase, catalytic domain
	HanXRQr2_Chr13g0599761	1423	Pfam	PF07714	Protein tyrosine and serine/threonine kinase	338	608	2.8e-41	Serine-threonine/tyrosine-protein kinase, catalytic domain
	HanXRQr2_Chr13g0599761	1423	Pfam	PF07714	Protein tyrosine and serine/threonine kinase	29	302	6.6e-42	Serine-threonine/tyrosine-protein kinase, catalytic domain
	HanXRQr2_Chr13g0599761	1423	Pfam	PF07714	Protein tyrosine and serine/threonine kinase	644	915	5.1e-38	Serine-threonine/tyrosine-protein kinase, catalytic domain
	HanXRQr2_Chr13g0599761	1423	Pfam	PF14299	Phloem protein 2	1243	1422	1.4e-13	Phloem protein 2-like
	HanXRQr2_Chr09g0400561	855	Pfam	PF12819	Malectin-like domain	30	406	4.6e-38	Malectin-like domain
	HanXRQr2_Chr09g0400561	855	Pfam	PF07714	Protein tyrosine and serine/threonine kinase	510	774	2.2e-49	Serine-threonine/tyrosine-protein kinase, catalytic domain
	HanXRQr2_Chr04g0180931	644	Pfam	PF00560	Leucine Rich Repeat	181	201	0.59	Leucine-rich repeat
	HanXRQr2_Chr04g0180931	644	Pfam	PF13855	Leucine rich repeat	279	337	1.8e-10	Leucine-rich repeat
	HanXRQr2_Chr04g0180931	644	Pfam	PF00069	Protein kinase domain	440	607	2.7e-36	Protein kinase domain
	HanXRQr2_Chr13g0596941	566	Pfam	PF00069	Protein kinase domain	124	408	1.2e-67	Protein kinase domain
	HanXRQr2_Chr07g0309421	668	Pfam	PF00069	Protein kinase domain	341	543	8.3e-44	Protein kinase domain
	HanXRQr2_Chr11g0519811	243	Pfam	PF07714	Protein tyrosine and serine/threonine kinase	2	219	1.5e-18	Serine-threonine/tyrosine-protein kinase, catalytic domain
	HanXRQr2_Chr00c001g0832441	243	Pfam	PF07714	Protein tyrosine and serine/threonine kinase	2	219	1.5e-18	Serine-threonine/tyrosine-protein kinase, catalytic domain
	HanXRQr2_Chr08g0341081	433	Pfam	PF07714	Protein tyrosine and serine/threonine kinase	28	299	2e-47	Serine-threonine/tyrosine-protein kinase, catalytic domain
	HanXRQr2_Chr14g0667761	127	Pfam	PF00069	Protein kinase domain	1	101	1.3e-23	Protein kinase domain
	HanXRQr2_Chr13g0599601	1053	Pfam	PF07714	Protein tyrosine and serine/threonine kinase	41	311	2.4e-43	Serine-threonine/tyrosine-protein kinase, catalytic domain
	HanXRQr2_Chr13g0599601	1053	Pfam	PF07714	Protein tyrosine and serine/threonine kinase	343	610	1.2e-42	Serine-threonine/tyrosine-protein kinase, catalytic domain
	HanXRQr2_Chr13g0599601	1053	Pfam	PF14299	Phloem protein 2	883	1052	2e-12	Phloem protein 2-like
	HanXRQr2_Chr16g0775821	372	Pfam	PF00069	Protein kinase domain	35	319	3.7e-71	Protein kinase domain
	HanXRQr2_Chr03g0134731	899	Pfam	PF07714	Protein tyrosine and serine/threonine kinase	508	777	1.3e-43	Serine-threonine/tyrosine-protein kinase, catalytic domain
	HanXRQr2_Chr08g0343511	143	Pfam	PF00069	Protein kinase domain	6	102	3.6e-19	Protein kinase domain
	HanXRQr2_Chr11g0509911	316	Pfam	PF07714	Protein tyrosine and serine/threonine kinase	31	298	1.5e-37	Serine-threonine/tyrosine-protein kinase, catalytic domain
	HanXRQr2_Chr14g0630501	69	Pfam	PF07714	Protein tyrosine and serine/threonine kinase	14	64	2e-10	Serine-threonine/tyrosine-protein kinase, catalytic domain
	HanXRQr2_Chr03g0111211	261	Pfam	PF00069	Protein kinase domain	66	261	3.3e-46	Protein kinase domain
	HanXRQr2_Chr06g0252391	507	Pfam	PF00069	Protein kinase domain	88	295	1.9e-45	Protein kinase domain
	HanXRQr2_Chr15g0711771	642	Pfam	PF07714	Protein tyrosine and serine/threonine kinase	360	621	1.7e-44	Serine-threonine/tyrosine-protein kinase, catalytic domain
	HanXRQr2_Chr15g0711771	642	Pfam	PF12819	Malectin-like domain	5	252	5.1e-26	Malectin-like domain
	HanXRQr2_Chr14g0649671	321	Pfam	PF07714	Protein tyrosine and serine/threonine kinase	13	275	2.2e-46	Serine-threonine/tyrosine-protein kinase, catalytic domain
	HanXRQr2_Chr07g0298951	174	Pfam	PF07714	Protein tyrosine and serine/threonine kinase	4	130	5.9e-14	Serine-threonine/tyrosine-protein kinase, catalytic domain
	HanXRQr2_Chr09g0375411	811	Pfam	PF12819	Malectin-like domain	31	341	1.3e-84	Malectin-like domain
	HanXRQr2_Chr09g0375411	811	Pfam	PF07714	Protein tyrosine and serine/threonine kinase	543	650	7.8e-17	Serine-threonine/tyrosine-protein kinase, catalytic domain
	HanXRQr2_Chr09g0375411	811	Pfam	PF07714	Protein tyrosine and serine/threonine kinase	651	732	1.6e-11	Serine-threonine/tyrosine-protein kinase, catalytic domain
	HanXRQr2_Chr14g0635681	108	Pfam	PF00069	Protein kinase domain	4	106	1.6e-20	Protein kinase domain
	HanXRQr2_Chr10g0419071	338	Pfam	PF00069	Protein kinase domain	4	260	3.2e-71	Protein kinase domain
	HanXRQr2_Chr17g0792991	322	Pfam	PF00069	Protein kinase domain	25	292	1.5e-47	Protein kinase domain
	HanXRQr2_Chr03g0120621	193	Pfam	PF00069	Protein kinase domain	16	129	2.9e-11	Protein kinase domain
	HanXRQr2_Chr12g0546291	401	Pfam	PF00069	Protein kinase domain	197	361	7.7e-19	Protein kinase domain
	HanXRQr2_Chr17g0819091	429	Pfam	PF00069	Protein kinase domain	80	356	3.6e-47	Protein kinase domain
	HanXRQr2_Chr03g0090961	225	Pfam	PF00069	Protein kinase domain	4	201	7.1e-26	Protein kinase domain
	HanXRQr2_Chr07g0303851	1013	Pfam	PF08263	Leucine rich repeat N-terminal domain	41	79	1e-11	Leucine-rich repeat-containing N-terminal, plant-type
	HanXRQr2_Chr07g0303851	1013	Pfam	PF00069	Protein kinase domain	711	1000	1.6e-39	Protein kinase domain
	HanXRQr2_Chr05g0205331	147	Pfam	PF00069	Protein kinase domain	12	142	1.9e-33	Protein kinase domain
	HanXRQr2_Chr11g0485881	617	Pfam	PF08263	Leucine rich repeat N-terminal domain	29	68	7e-11	Leucine-rich repeat-containing N-terminal, plant-type
	HanXRQr2_Chr11g0485881	617	Pfam	PF00560	Leucine Rich Repeat	168	182	1.3	Leucine-rich repeat
	HanXRQr2_Chr11g0485881	617	Pfam	PF00560	Leucine Rich Repeat	96	118	0.35	Leucine-rich repeat
	HanXRQr2_Chr11g0485881	617	Pfam	PF00069	Protein kinase domain	295	564	3e-44	Protein kinase domain
	HanXRQr2_Chr06g0256961	754	Pfam	PF07714	Protein tyrosine and serine/threonine kinase	511	638	1e-15	Serine-threonine/tyrosine-protein kinase, catalytic domain
	HanXRQr2_Chr06g0256961	754	Pfam	PF01453	D-mannose binding lectin	69	158	8.3e-19	Bulb-type lectin domain
	HanXRQr2_Chr06g0256961	754	Pfam	PF00954	S-locus glycoprotein domain	236	295	1.5e-11	S-locus glycoprotein domain
	HanXRQr2_Chr14g0634761	656	Pfam	PF07714	Protein tyrosine and serine/threonine kinase	350	628	4.4e-29	Serine-threonine/tyrosine-protein kinase, catalytic domain
	HanXRQr2_Chr14g0634761	656	Pfam	PF07714	Protein tyrosine and serine/threonine kinase	29	296	6.8e-37	Serine-threonine/tyrosine-protein kinase, catalytic domain
	HanXRQr2_Chr09g0380051	323	Pfam	PF07714	Protein tyrosine and serine/threonine kinase	8	277	2.2e-48	Serine-threonine/tyrosine-protein kinase, catalytic domain
	HanXRQr2_Chr09g0380051	323	Pfam	PF11883	Domain of unknown function (DUF3403)	280	323	1.5e-09	S-locus receptor kinase, C-terminal
	HanXRQr2_Chr08g0358391	122	Pfam	PF07714	Protein tyrosine and serine/threonine kinase	42	115	4.3e-10	Serine-threonine/tyrosine-protein kinase, catalytic domain
	HanXRQr2_Chr13g0568011	581	Pfam	PF00069	Protein kinase domain	128	390	1.5e-70	Protein kinase domain
	HanXRQr2_Chr07g0304381	92	Pfam	PF00069	Protein kinase domain	3	92	1.7e-17	Protein kinase domain
	HanXRQr2_Chr01g0015321	463	Pfam	PF00069	Protein kinase domain	100	373	2.9e-47	Protein kinase domain
	HanXRQr2_Chr11g0510601	457	Pfam	PF07714	Protein tyrosine and serine/threonine kinase	140	355	7.9e-44	Serine-threonine/tyrosine-protein kinase, catalytic domain
	HanXRQr2_Chr16g0730621	609	Pfam	PF00069	Protein kinase domain	352	495	2.1e-15	Protein kinase domain
	HanXRQr2_Chr16g0730621	609	Pfam	PF08263	Leucine rich repeat N-terminal domain	40	79	0.00048	Leucine-rich repeat-containing N-terminal, plant-type
	HanXRQr2_Chr14g0630601	153	Pfam	PF07714	Protein tyrosine and serine/threonine kinase	11	149	3.6e-25	Serine-threonine/tyrosine-protein kinase, catalytic domain
	HanXRQr2_Chr14g0658521	65	Pfam	PF07714	Protein tyrosine and serine/threonine kinase	23	54	1.3e-06	Serine-threonine/tyrosine-protein kinase, catalytic domain
	HanXRQr2_Chr11g0514821	705	Pfam	PF00069	Protein kinase domain	378	646	4.7e-51	Protein kinase domain
	HanXRQr2_Chr11g0514821	705	Pfam	PF00139	Legume lectin domain	32	260	5.8e-52	Legume lectin domain
	HanXRQr2_Chr08g0340681	228	Pfam	PF07714	Protein tyrosine and serine/threonine kinase	25	196	3.3e-28	Serine-threonine/tyrosine-protein kinase, catalytic domain
	HanXRQr2_Chr07g0304871	434	Pfam	PF00069	Protein kinase domain	270	374	3.3e-19	Protein kinase domain
	HanXRQr2_Chr07g0304871	434	Pfam	PF00069	Protein kinase domain	55	208	2e-27	Protein kinase domain
	HanXRQr2_Chr13g0619101	491	Pfam	PF07714	Protein tyrosine and serine/threonine kinase	71	308	5.4e-27	Serine-threonine/tyrosine-protein kinase, catalytic domain
	HanXRQr2_Chr10g0457601	689	Pfam	PF00069	Protein kinase domain	77	338	4.8e-73	Protein kinase domain
	HanXRQr2_Chr11g0498191	61	Pfam	PF07714	Protein tyrosine and serine/threonine kinase	11	53	1.9e-06	Serine-threonine/tyrosine-protein kinase, catalytic domain
	HanXRQr2_Chr14g0648151	622	Pfam	PF00069	Protein kinase domain	304	571	1.3e-47	Protein kinase domain
	HanXRQr2_Chr13g0565411	310	Pfam	PF13499	EF-hand domain pair	162	222	5.5e-11	EF-hand domain
	HanXRQr2_Chr13g0565411	310	Pfam	PF13499	EF-hand domain pair	231	294	1.3e-14	EF-hand domain
	HanXRQr2_Chr13g0565411	310	Pfam	PF00069	Protein kinase domain	2	113	3.4e-29	Protein kinase domain
	HanXRQr2_Chr16g0733641	352	Pfam	PF00069	Protein kinase domain	5	262	9.6e-55	Protein kinase domain
	HanXRQr2_Chr11g0520041	310	Pfam	PF07714	Protein tyrosine and serine/threonine kinase	34	294	6.4e-27	Serine-threonine/tyrosine-protein kinase, catalytic domain
	HanXRQr2_Chr11g0512211	129	Pfam	PF00069	Protein kinase domain	2	100	2.1e-20	Protein kinase domain
	HanXRQr2_Chr00c001g0831791	233	Pfam	PF00069	Protein kinase domain	16	221	8e-32	Protein kinase domain
	HanXRQr2_Chr14g0626161	378	Pfam	PF07714	Protein tyrosine and serine/threonine kinase	98	363	1.8e-40	Serine-threonine/tyrosine-protein kinase, catalytic domain
	HanXRQr2_Chr11g0478341	265	Pfam	PF00069	Protein kinase domain	49	161	7.9e-25	Protein kinase domain
	HanXRQr2_Chr11g0515251	203	Pfam	PF00069	Protein kinase domain	2	193	1.3e-32	Protein kinase domain
	HanXRQr2_Chr17g0812351	834	Pfam	PF07714	Protein tyrosine and serine/threonine kinase	520	785	4.6e-49	Serine-threonine/tyrosine-protein kinase, catalytic domain
	HanXRQr2_Chr17g0812351	834	Pfam	PF00954	S-locus glycoprotein domain	227	295	7.5e-17	S-locus glycoprotein domain
	HanXRQr2_Chr17g0812351	834	Pfam	PF01453	D-mannose binding lectin	70	165	1.2e-24	Bulb-type lectin domain
	HanXRQr2_Chr17g0812351	834	Pfam	PF08276	PAN-like domain	310	381	5.9e-06	PAN/Apple domain
	HanXRQr2_Chr17g0830651	478	Pfam	PF07714	Protein tyrosine and serine/threonine kinase	130	406	2.8e-45	Serine-threonine/tyrosine-protein kinase, catalytic domain
	HanXRQr2_Chr16g0758101	664	Pfam	PF08263	Leucine rich repeat N-terminal domain	31	69	3.3e-09	Leucine-rich repeat-containing N-terminal, plant-type
	HanXRQr2_Chr16g0758101	664	Pfam	PF07714	Protein tyrosine and serine/threonine kinase	404	631	9.7e-21	Serine-threonine/tyrosine-protein kinase, catalytic domain
	HanXRQr2_Chr16g0758101	664	Pfam	PF13855	Leucine rich repeat	74	132	9.2e-07	Leucine-rich repeat
	HanXRQr2_Chr10g0451391	140	Pfam	PF00069	Protein kinase domain	12	121	4.4e-29	Protein kinase domain
	HanXRQr2_Chr01g0032281	179	Pfam	PF00069	Protein kinase domain	49	157	7.6e-27	Protein kinase domain
	HanXRQr2_Chr09g0366451	717	Pfam	PF00069	Protein kinase domain	425	692	1.5e-49	Protein kinase domain
	HanXRQr2_Chr09g0366451	717	Pfam	PF07714	Protein tyrosine and serine/threonine kinase	47	313	3.4e-47	Serine-threonine/tyrosine-protein kinase, catalytic domain
	HanXRQr2_Chr16g0745611	805	Pfam	PF01453	D-mannose binding lectin	84	165	8.8e-16	Bulb-type lectin domain
	HanXRQr2_Chr16g0745611	805	Pfam	PF00069	Protein kinase domain	484	749	5.7e-50	Protein kinase domain
	HanXRQr2_Chr05g0194201	543	Pfam	PF01657	Salt stress response/antifungal	33	128	2.4e-15	Gnk2-homologous domain
	HanXRQr2_Chr05g0194201	543	Pfam	PF00069	Protein kinase domain	224	430	4.9e-47	Protein kinase domain
	HanXRQr2_Chr06g0273771	861	Pfam	PF14381	Ethylene-responsive protein kinase Le-CTR1	89	290	1.1e-74	-
	HanXRQr2_Chr06g0273771	861	Pfam	PF07714	Protein tyrosine and serine/threonine kinase	596	848	2.7e-70	Serine-threonine/tyrosine-protein kinase, catalytic domain
	HanXRQr2_Chr09g0378351	672	Pfam	PF00069	Protein kinase domain	358	624	1.9e-52	Protein kinase domain
	HanXRQr2_Chr09g0378351	672	Pfam	PF00139	Legume lectin domain	23	258	5.6e-57	Legume lectin domain
	HanXRQr2_Chr15g0716181	194	Pfam	PF07714	Protein tyrosine and serine/threonine kinase	13	116	3.1e-09	Serine-threonine/tyrosine-protein kinase, catalytic domain
	HanXRQr2_Chr12g0521051	421	Pfam	PF07714	Protein tyrosine and serine/threonine kinase	82	355	4e-46	Serine-threonine/tyrosine-protein kinase, catalytic domain
	HanXRQr2_Chr15g0693831	817	Pfam	PF00069	Protein kinase domain	530	797	3.7e-50	Protein kinase domain
	HanXRQr2_Chr15g0693831	817	Pfam	PF01453	D-mannose binding lectin	84	174	3.6e-19	Bulb-type lectin domain
	HanXRQr2_Chr11g0519041	300	Pfam	PF07714	Protein tyrosine and serine/threonine kinase	17	284	8.2e-40	Serine-threonine/tyrosine-protein kinase, catalytic domain
	HanXRQr2_Chr04g0148541	434	Pfam	PF00069	Protein kinase domain	99	426	1.5e-48	Protein kinase domain
	HanXRQr2_Chr12g0542331	783	Pfam	PF00954	S-locus glycoprotein domain	217	324	4.1e-25	S-locus glycoprotein domain
	HanXRQr2_Chr12g0542331	783	Pfam	PF01453	D-mannose binding lectin	84	184	2.8e-35	Bulb-type lectin domain
	HanXRQr2_Chr12g0542331	783	Pfam	PF08276	PAN-like domain	352	417	4.7e-19	PAN/Apple domain
	HanXRQr2_Chr12g0542331	783	Pfam	PF07714	Protein tyrosine and serine/threonine kinase	474	740	3.7e-49	Serine-threonine/tyrosine-protein kinase, catalytic domain
	HanXRQr2_Chr13g0615381	692	Pfam	PF13855	Leucine rich repeat	151	210	2.3e-08	Leucine-rich repeat
	HanXRQr2_Chr13g0615381	692	Pfam	PF07714	Protein tyrosine and serine/threonine kinase	424	685	2e-34	Serine-threonine/tyrosine-protein kinase, catalytic domain
	HanXRQr2_Chr13g0615381	692	Pfam	PF08263	Leucine rich repeat N-terminal domain	33	75	4.5e-09	Leucine-rich repeat-containing N-terminal, plant-type
	HanXRQr2_Chr11g0475021	581	Pfam	PF00069	Protein kinase domain	31	322	1.1e-68	Protein kinase domain
	HanXRQr2_Chr12g0549781	415	Pfam	PF07714	Protein tyrosine and serine/threonine kinase	53	316	1e-48	Serine-threonine/tyrosine-protein kinase, catalytic domain
	HanXRQr2_Chr14g0630621	111	Pfam	PF07714	Protein tyrosine and serine/threonine kinase	10	90	7.8e-12	Serine-threonine/tyrosine-protein kinase, catalytic domain
	HanXRQr2_Chr14g0663031	397	Pfam	PF07714	Protein tyrosine and serine/threonine kinase	266	382	6.9e-25	Serine-threonine/tyrosine-protein kinase, catalytic domain
	HanXRQr2_Chr14g0663031	397	Pfam	PF01453	D-mannose binding lectin	2	82	3.4e-25	Bulb-type lectin domain
	HanXRQr2_Chr14g0663031	397	Pfam	PF00954	S-locus glycoprotein domain	115	221	2.7e-27	S-locus glycoprotein domain
	HanXRQr2_Chr14g0665071	540	Pfam	PF07714	Protein tyrosine and serine/threonine kinase	258	523	8.3e-48	Serine-threonine/tyrosine-protein kinase, catalytic domain
	HanXRQr2_Chr14g0665071	540	Pfam	PF13947	Wall-associated receptor kinase galacturonan-binding	28	83	2.6e-07	Wall-associated receptor kinase, galacturonan-binding domain
	HanXRQr2_Chr07g0289511	889	Pfam	PF00069	Protein kinase domain	559	842	3.2e-60	Protein kinase domain
	HanXRQr2_Chr07g0289511	889	Pfam	PF13426	PAS domain	379	471	2e-20	PAS domain
	HanXRQr2_Chr07g0289511	889	Pfam	PF13426	PAS domain	114	210	2e-19	PAS domain
	HanXRQr2_Chr03g0126281	451	Pfam	PF03822	NAF domain	302	362	2e-18	NAF domain
	HanXRQr2_Chr03g0126281	451	Pfam	PF00069	Protein kinase domain	13	267	2.5e-72	Protein kinase domain
	HanXRQr2_Chr01g0000921	291	Pfam	PF00069	Protein kinase domain	109	236	4.2e-17	Protein kinase domain
	HanXRQr2_Chr11g0470121	312	Pfam	PF13857	Ankyrin repeats (many copies)	32	83	7.8e-10	Ankyrin repeat
	HanXRQr2_Chr11g0470121	312	Pfam	PF07714	Protein tyrosine and serine/threonine kinase	177	275	1.7e-17	Serine-threonine/tyrosine-protein kinase, catalytic domain
	HanXRQr2_Chr09g0411651	515	Pfam	PF00069	Protein kinase domain	211	501	8.2e-72	Protein kinase domain
	HanXRQr2_Chr15g0689591	415	Pfam	PF07714	Protein tyrosine and serine/threonine kinase	88	363	2.2e-49	Serine-threonine/tyrosine-protein kinase, catalytic domain
	HanXRQr2_Chr07g0293741	418	Pfam	PF00069	Protein kinase domain	39	178	3.7e-21	Protein kinase domain
	HanXRQr2_Chr07g0293741	418	Pfam	PF00069	Protein kinase domain	250	410	6.9e-22	Protein kinase domain
	HanXRQr2_Chr05g0194271	175	Pfam	PF00069	Protein kinase domain	30	139	3.7e-26	Protein kinase domain
	HanXRQr2_Chr03g0124721	753	Pfam	PF00069	Protein kinase domain	26	292	1.3e-40	Protein kinase domain
	HanXRQr2_Chr03g0124721	753	Pfam	PF14299	Phloem protein 2	570	752	1.1e-17	Phloem protein 2-like
	HanXRQr2_Chr07g0300011	440	Pfam	PF00069	Protein kinase domain	80	236	3.4e-33	Protein kinase domain
	HanXRQr2_Chr07g0300011	440	Pfam	PF00069	Protein kinase domain	298	401	2e-20	Protein kinase domain
	HanXRQr2_Chr15g0689631	213	Pfam	PF00069	Protein kinase domain	36	168	2e-17	Protein kinase domain
	HanXRQr2_Chr13g0618571	1832	Pfam	PF07714	Protein tyrosine and serine/threonine kinase	353	654	1.9e-45	Serine-threonine/tyrosine-protein kinase, catalytic domain
	HanXRQr2_Chr13g0618571	1832	Pfam	PF07714	Protein tyrosine and serine/threonine kinase	720	887	2.7e-26	Serine-threonine/tyrosine-protein kinase, catalytic domain
	HanXRQr2_Chr13g0618571	1832	Pfam	PF12357	Phospholipase D C terminal	1752	1822	1.1e-27	Phospholipase D, C-terminal
	HanXRQr2_Chr13g0618571	1832	Pfam	PF00168	C2 domain	1031	1148	6.1e-25	C2 domain
	HanXRQr2_Chr13g0618571	1832	Pfam	PF00069	Protein kinase domain	132	248	1.3e-12	Protein kinase domain
	HanXRQr2_Chr13g0618571	1832	Pfam	PF00614	Phospholipase D Active site motif	1345	1377	1.7e-06	Phospholipase D/Transphosphatidylase
	HanXRQr2_Chr13g0618571	1832	Pfam	PF00614	Phospholipase D Active site motif	1680	1703	7.1e-07	Phospholipase D/Transphosphatidylase
	HanXRQr2_Chr09g0379121	609	Pfam	PF07714	Protein tyrosine and serine/threonine kinase	91	357	3.1e-40	Serine-threonine/tyrosine-protein kinase, catalytic domain
	HanXRQr2_Chr08g0343201	441	Pfam	PF00069	Protein kinase domain	4	283	1.4e-73	Protein kinase domain
	HanXRQr2_Chr17g0813191	549	Pfam	PF00069	Protein kinase domain	360	463	7e-21	Protein kinase domain
	HanXRQr2_Chr17g0813191	549	Pfam	PF00069	Protein kinase domain	125	278	7.6e-37	Protein kinase domain
	HanXRQr2_Chr13g0593831	376	Pfam	PF00069	Protein kinase domain	6	254	1.9e-49	Protein kinase domain
	HanXRQr2_Chr17g0811391	775	Pfam	PF14381	Ethylene-responsive protein kinase Le-CTR1	60	257	1.1e-52	-
	HanXRQr2_Chr17g0811391	775	Pfam	PF07714	Protein tyrosine and serine/threonine kinase	538	758	3.7e-56	Serine-threonine/tyrosine-protein kinase, catalytic domain
	HanXRQr2_Chr12g0528981	459	Pfam	PF00069	Protein kinase domain	10	226	2.2e-26	Protein kinase domain
	HanXRQr2_Chr14g0636451	715	Pfam	PF00069	Protein kinase domain	399	666	6.8e-48	Protein kinase domain
	HanXRQr2_Chr14g0636451	715	Pfam	PF13947	Wall-associated receptor kinase galacturonan-binding	29	86	6.9e-11	Wall-associated receptor kinase, galacturonan-binding domain
	HanXRQr2_Chr05g0195581	770	Pfam	PF01453	D-mannose binding lectin	77	168	2.4e-16	Bulb-type lectin domain
	HanXRQr2_Chr05g0195581	770	Pfam	PF07714	Protein tyrosine and serine/threonine kinase	519	643	1.9e-15	Serine-threonine/tyrosine-protein kinase, catalytic domain
	HanXRQr2_Chr05g0195581	770	Pfam	PF00954	S-locus glycoprotein domain	242	303	1.5e-12	S-locus glycoprotein domain
	HanXRQr2_Chr16g0762421	324	Pfam	PF07714	Protein tyrosine and serine/threonine kinase	26	294	1.1e-47	Serine-threonine/tyrosine-protein kinase, catalytic domain
	HanXRQr2_Chr08g0317651	564	Pfam	PF00069	Protein kinase domain	282	539	5.2e-42	Protein kinase domain
	HanXRQr2_Chr08g0317651	564	Pfam	PF19160	SPARK	20	150	1e-14	SPARK domain
	HanXRQr2_Chr15g0696771	699	Pfam	PF14381	Ethylene-responsive protein kinase Le-CTR1	12	208	4.5e-50	-
	HanXRQr2_Chr15g0696771	699	Pfam	PF07714	Protein tyrosine and serine/threonine kinase	445	692	7e-61	Serine-threonine/tyrosine-protein kinase, catalytic domain
	HanXRQr2_Chr14g0638041	340	Pfam	PF07714	Protein tyrosine and serine/threonine kinase	56	247	3.6e-33	Serine-threonine/tyrosine-protein kinase, catalytic domain
	HanXRQr2_Chr03g0120571	308	Pfam	PF07714	Protein tyrosine and serine/threonine kinase	23	295	1.7e-44	Serine-threonine/tyrosine-protein kinase, catalytic domain
	HanXRQr2_Chr03g0102191	518	Pfam	PF13855	Leucine rich repeat	91	151	5.2e-07	Leucine-rich repeat
	HanXRQr2_Chr03g0102191	518	Pfam	PF08263	Leucine rich repeat N-terminal domain	25	64	2.5e-10	Leucine-rich repeat-containing N-terminal, plant-type
	HanXRQr2_Chr03g0102191	518	Pfam	PF00069	Protein kinase domain	287	497	6.8e-43	Protein kinase domain
	HanXRQr2_Chr09g0405931	682	Pfam	PF07714	Protein tyrosine and serine/threonine kinase	373	642	1.1e-39	Serine-threonine/tyrosine-protein kinase, catalytic domain
	HanXRQr2_Chr11g0520021	284	Pfam	PF07714	Protein tyrosine and serine/threonine kinase	47	117	5.4e-11	Serine-threonine/tyrosine-protein kinase, catalytic domain
	HanXRQr2_Chr14g0636681	718	Pfam	PF13947	Wall-associated receptor kinase galacturonan-binding	31	89	4.7e-12	Wall-associated receptor kinase, galacturonan-binding domain
	HanXRQr2_Chr14g0636681	718	Pfam	PF00069	Protein kinase domain	402	668	2.5e-48	Protein kinase domain
	HanXRQr2_Chr06g0239831	263	Pfam	PF07714	Protein tyrosine and serine/threonine kinase	34	245	6.5e-45	Serine-threonine/tyrosine-protein kinase, catalytic domain
	HanXRQr2_Chr04g0150311	241	Pfam	PF00069	Protein kinase domain	1	109	1.9e-17	Protein kinase domain
	HanXRQr2_Chr12g0561491	722	Pfam	PF00069	Protein kinase domain	434	699	1.6e-19	Protein kinase domain
	HanXRQr2_Chr03g0110021	592	Pfam	PF07714	Protein tyrosine and serine/threonine kinase	296	561	6.7e-48	Serine-threonine/tyrosine-protein kinase, catalytic domain
	HanXRQr2_Chr11g0516661	725	Pfam	PF14299	Phloem protein 2	554	724	4.6e-20	Phloem protein 2-like
	HanXRQr2_Chr11g0516661	725	Pfam	PF07714	Protein tyrosine and serine/threonine kinase	32	303	2.4e-43	Serine-threonine/tyrosine-protein kinase, catalytic domain
	HanXRQr2_Chr15g0697711	355	Pfam	PF00069	Protein kinase domain	77	277	2.7e-25	Protein kinase domain
	HanXRQr2_Chr12g0558601	360	Pfam	PF00069	Protein kinase domain	23	279	6.5e-71	Protein kinase domain
	HanXRQr2_Chr13g0596011	136	Pfam	PF00069	Protein kinase domain	12	113	1.5e-17	Protein kinase domain
	HanXRQr2_Chr14g0643221	475	Pfam	PF07714	Protein tyrosine and serine/threonine kinase	104	372	1.6e-40	Serine-threonine/tyrosine-protein kinase, catalytic domain
	HanXRQr2_Chr05g0236721	432	Pfam	PF00069	Protein kinase domain	112	394	3.1e-70	Protein kinase domain
	HanXRQr2_Chr15g0703861	942	Pfam	PF13947	Wall-associated receptor kinase galacturonan-binding	261	318	4e-11	Wall-associated receptor kinase, galacturonan-binding domain
	HanXRQr2_Chr15g0703861	942	Pfam	PF13947	Wall-associated receptor kinase galacturonan-binding	33	90	1.3e-10	Wall-associated receptor kinase, galacturonan-binding domain
	HanXRQr2_Chr15g0703861	942	Pfam	PF00069	Protein kinase domain	656	922	3.2e-50	Protein kinase domain
	HanXRQr2_Chr11g0512481	302	Pfam	PF00069	Protein kinase domain	5	266	1.9e-43	Protein kinase domain
	HanXRQr2_Chr15g0672351	1876	Pfam	PF00069	Protein kinase domain	1557	1823	1.4e-49	Protein kinase domain
	HanXRQr2_Chr15g0672351	1876	Pfam	PF17921	Integrase zinc binding domain	644	701	7.4e-17	Integrase zinc-binding domain
	HanXRQr2_Chr15g0672351	1876	Pfam	PF08284	Retroviral aspartyl protease	5	56	2.1e-05	-
	HanXRQr2_Chr15g0672351	1876	Pfam	PF00078	Reverse transcriptase (RNA-dependent DNA polymerase)	212	371	2.1e-29	Reverse transcriptase domain
	HanXRQr2_Chr15g0672351	1876	Pfam	PF00385	Chromo (CHRromatin Organisation MOdifier) domain	1016	1060	1.7e-06	Chromo domain
	HanXRQr2_Chr15g0672351	1876	Pfam	PF17919	RNase H-like domain found in reverse transcriptase	434	528	1.7e-32	Reverse transcriptase/retrotransposon-derived protein, RNase H-like domain
	HanXRQr2_Chr06g0258911	820	Pfam	PF01453	D-mannose binding lectin	72	173	3.1e-33	Bulb-type lectin domain
	HanXRQr2_Chr06g0258911	820	Pfam	PF08276	PAN-like domain	338	405	2.3e-21	PAN/Apple domain
	HanXRQr2_Chr06g0258911	820	Pfam	PF07714	Protein tyrosine and serine/threonine kinase	507	774	9.5e-47	Serine-threonine/tyrosine-protein kinase, catalytic domain
	HanXRQr2_Chr06g0258911	820	Pfam	PF00954	S-locus glycoprotein domain	206	309	5.3e-27	S-locus glycoprotein domain
	HanXRQr2_Chr01g0044671	1381	Pfam	PF00069	Protein kinase domain	37	234	2.1e-21	Protein kinase domain
	HanXRQr2_Chr01g0044671	1381	Pfam	PF07714	Protein tyrosine and serine/threonine kinase	686	880	2.1e-29	Serine-threonine/tyrosine-protein kinase, catalytic domain
	HanXRQr2_Chr01g0044671	1381	Pfam	PF07714	Protein tyrosine and serine/threonine kinase	377	598	3.4e-43	Serine-threonine/tyrosine-protein kinase, catalytic domain
	HanXRQr2_Chr01g0044671	1381	Pfam	PF14299	Phloem protein 2	1242	1380	5.6e-14	Phloem protein 2-like
	HanXRQr2_Chr01g0044671	1381	Pfam	PF14299	Phloem protein 2	1044	1170	6.3e-11	Phloem protein 2-like
	HanXRQr2_Chr11g0518571	334	Pfam	PF00069	Protein kinase domain	27	300	3.2e-31	Protein kinase domain
	HanXRQr2_Chr12g0541551	816	Pfam	PF07714	Protein tyrosine and serine/threonine kinase	507	773	1.3e-46	Serine-threonine/tyrosine-protein kinase, catalytic domain
	HanXRQr2_Chr12g0541551	816	Pfam	PF08276	PAN-like domain	337	403	1.6e-20	PAN/Apple domain
	HanXRQr2_Chr12g0541551	816	Pfam	PF00954	S-locus glycoprotein domain	209	316	9e-28	S-locus glycoprotein domain
	HanXRQr2_Chr12g0541551	816	Pfam	PF01453	D-mannose binding lectin	72	176	2.8e-31	Bulb-type lectin domain
	HanXRQr2_Chr16g0741611	308	Pfam	PF07714	Protein tyrosine and serine/threonine kinase	1	240	2.1e-33	Serine-threonine/tyrosine-protein kinase, catalytic domain
	HanXRQr2_Chr12g0525521	628	Pfam	PF00069	Protein kinase domain	298	564	3e-42	Protein kinase domain
	HanXRQr2_Chr12g0525521	628	Pfam	PF13855	Leucine rich repeat	118	178	1.9e-10	Leucine-rich repeat
	HanXRQr2_Chr12g0525521	628	Pfam	PF08263	Leucine rich repeat N-terminal domain	28	67	3.6e-13	Leucine-rich repeat-containing N-terminal, plant-type
	HanXRQr2_Chr16g0728981	493	Pfam	PF00069	Protein kinase domain	25	286	2.3e-37	Protein kinase domain
	HanXRQr2_Chr16g0728981	493	Pfam	PF01582	TIR domain	328	473	2.2e-16	Toll/interleukin-1 receptor homology (TIR) domain
	HanXRQr2_Chr07g0312591	211	Pfam	PF00069	Protein kinase domain	1	199	1.2e-25	Protein kinase domain
	HanXRQr2_Chr05g0231531	381	Pfam	PF07714	Protein tyrosine and serine/threonine kinase	96	372	3.5e-46	Serine-threonine/tyrosine-protein kinase, catalytic domain
	HanXRQr2_Chr09g0400371	103	Pfam	PF00069	Protein kinase domain	21	96	5.9e-15	Protein kinase domain
	HanXRQr2_Chr01g0022791	422	Pfam	PF00069	Protein kinase domain	85	355	3.3e-49	Protein kinase domain
	HanXRQr2_Chr12g0544281	664	Pfam	PF01657	Salt stress response/antifungal	51	143	9.5e-12	Gnk2-homologous domain
	HanXRQr2_Chr12g0544281	664	Pfam	PF01657	Salt stress response/antifungal	163	253	7.9e-10	Gnk2-homologous domain
	HanXRQr2_Chr12g0544281	664	Pfam	PF00069	Protein kinase domain	341	548	1.1e-43	Protein kinase domain
	HanXRQr2_Chr14g0634311	633	Pfam	PF00069	Protein kinase domain	321	588	9.8e-51	Protein kinase domain
	HanXRQr2_Chr16g0766871	489	Pfam	PF00069	Protein kinase domain	39	292	4.5e-54	Protein kinase domain
	HanXRQr2_Chr11g0512571	216	Pfam	PF00069	Protein kinase domain	5	176	4.5e-39	Protein kinase domain
	HanXRQr2_Chr10g0459281	457	Pfam	PF00069	Protein kinase domain	10	226	6.3e-26	Protein kinase domain
	HanXRQr2_Chr12g0522601	632	Pfam	PF07714	Protein tyrosine and serine/threonine kinase	270	539	2e-48	Serine-threonine/tyrosine-protein kinase, catalytic domain
	HanXRQr2_Chr17g0795641	492	Pfam	PF00069	Protein kinase domain	137	412	2e-45	Protein kinase domain
	HanXRQr2_Chr10g0442541	488	Pfam	PF07714	Protein tyrosine and serine/threonine kinase	172	439	3.7e-46	Serine-threonine/tyrosine-protein kinase, catalytic domain
	HanXRQr2_Chr10g0442541	488	Pfam	PF01453	D-mannose binding lectin	78	129	7e-10	Bulb-type lectin domain
	HanXRQr2_Chr14g0630351	131	Pfam	PF07714	Protein tyrosine and serine/threonine kinase	2	120	1.1e-18	Serine-threonine/tyrosine-protein kinase, catalytic domain
	HanXRQr2_Chr08g0318081	651	Pfam	PF00069	Protein kinase domain	325	596	2.9e-46	Protein kinase domain
	HanXRQr2_Chr08g0318081	651	Pfam	PF01657	Salt stress response/antifungal	144	238	7.4e-13	Gnk2-homologous domain
	HanXRQr2_Chr08g0318081	651	Pfam	PF01657	Salt stress response/antifungal	43	129	2.7e-11	Gnk2-homologous domain
	HanXRQr2_Chr08g0343171	427	Pfam	PF00069	Protein kinase domain	116	382	1.6e-29	Protein kinase domain
	HanXRQr2_Chr13g0599201	756	Pfam	PF14299	Phloem protein 2	582	755	1.5e-18	Phloem protein 2-like
	HanXRQr2_Chr13g0599201	756	Pfam	PF07714	Protein tyrosine and serine/threonine kinase	32	305	3e-45	Serine-threonine/tyrosine-protein kinase, catalytic domain
	HanXRQr2_Chr13g0572321	899	Pfam	PF08263	Leucine rich repeat N-terminal domain	31	70	4.1e-05	Leucine-rich repeat-containing N-terminal, plant-type
	HanXRQr2_Chr13g0572321	899	Pfam	PF07714	Protein tyrosine and serine/threonine kinase	620	892	1.6e-27	Serine-threonine/tyrosine-protein kinase, catalytic domain
	HanXRQr2_Chr13g0572321	899	Pfam	PF00560	Leucine Rich Repeat	458	479	1.1	Leucine-rich repeat
	HanXRQr2_Chr13g0572321	899	Pfam	PF13855	Leucine rich repeat	97	156	4e-10	Leucine-rich repeat
	HanXRQr2_Chr14g0630761	104	Pfam	PF00069	Protein kinase domain	1	63	1.5e-13	Protein kinase domain
	HanXRQr2_Chr14g0654801	774	Pfam	PF13855	Leucine rich repeat	261	319	3.4e-08	Leucine-rich repeat
	HanXRQr2_Chr14g0654801	774	Pfam	PF13855	Leucine rich repeat	168	227	3.3e-07	Leucine-rich repeat
	HanXRQr2_Chr14g0654801	774	Pfam	PF07714	Protein tyrosine and serine/threonine kinase	495	752	3.7e-18	Serine-threonine/tyrosine-protein kinase, catalytic domain
	HanXRQr2_Chr01g0010151	665	Pfam	PF00069	Protein kinase domain	340	551	4.9e-48	Protein kinase domain
	HanXRQr2_Chr01g0010151	665	Pfam	PF00139	Legume lectin domain	33	260	4.6e-59	Legume lectin domain
	HanXRQr2_Chr16g0750031	158	Pfam	PF07714	Protein tyrosine and serine/threonine kinase	11	151	4.2e-17	Serine-threonine/tyrosine-protein kinase, catalytic domain
	HanXRQr2_Chr05g0234471	540	Pfam	PF00069	Protein kinase domain	137	289	9.7e-37	Protein kinase domain
	HanXRQr2_Chr05g0234471	540	Pfam	PF00069	Protein kinase domain	377	480	2.6e-21	Protein kinase domain
	HanXRQr2_Chr09g0410301	603	Pfam	PF08263	Leucine rich repeat N-terminal domain	30	69	3.5e-06	Leucine-rich repeat-containing N-terminal, plant-type
	HanXRQr2_Chr09g0410301	603	Pfam	PF00069	Protein kinase domain	349	493	3.8e-15	Protein kinase domain
	HanXRQr2_Chr03g0125971	248	Pfam	PF07714	Protein tyrosine and serine/threonine kinase	1	181	8e-19	Serine-threonine/tyrosine-protein kinase, catalytic domain
	HanXRQr2_Chr15g0711831	559	Pfam	PF12819	Malectin-like domain	30	398	2e-38	Malectin-like domain
	HanXRQr2_Chr09g0366081	347	Pfam	PF00069	Protein kinase domain	45	312	6.6e-40	Protein kinase domain
	HanXRQr2_Chr13g0580401	456	Pfam	PF00069	Protein kinase domain	147	425	3.9e-20	Protein kinase domain
	HanXRQr2_Chr09g0392851	1140	Pfam	PF13855	Leucine rich repeat	659	719	1.4e-06	Leucine-rich repeat
	HanXRQr2_Chr09g0392851	1140	Pfam	PF13855	Leucine rich repeat	420	478	1.5e-09	Leucine-rich repeat
	HanXRQr2_Chr09g0392851	1140	Pfam	PF13855	Leucine rich repeat	539	598	1.5e-06	Leucine-rich repeat
	HanXRQr2_Chr09g0392851	1140	Pfam	PF13855	Leucine rich repeat	298	359	2.2e-06	Leucine-rich repeat
	HanXRQr2_Chr09g0392851	1140	Pfam	PF07714	Protein tyrosine and serine/threonine kinase	849	1065	3.5e-33	Serine-threonine/tyrosine-protein kinase, catalytic domain
	HanXRQr2_Chr09g0392851	1140	Pfam	PF08263	Leucine rich repeat N-terminal domain	39	77	8.9e-11	Leucine-rich repeat-containing N-terminal, plant-type
	HanXRQr2_Chr09g0392851	1140	Pfam	PF00560	Leucine Rich Repeat	396	417	1.3	Leucine-rich repeat
	HanXRQr2_Chr09g0392851	1140	Pfam	PF00560	Leucine Rich Repeat	174	194	0.28	Leucine-rich repeat
	HanXRQr2_Chr09g0392851	1140	Pfam	PF00560	Leucine Rich Repeat	270	289	0.46	Leucine-rich repeat
	HanXRQr2_Chr16g0735421	202	Pfam	PF07714	Protein tyrosine and serine/threonine kinase	40	174	5.8e-20	Serine-threonine/tyrosine-protein kinase, catalytic domain
	HanXRQr2_Chr11g0470531	696	Pfam	PF13947	Wall-associated receptor kinase galacturonan-binding	38	104	8.3e-15	Wall-associated receptor kinase, galacturonan-binding domain
	HanXRQr2_Chr11g0470531	696	Pfam	PF14380	Wall-associated receptor kinase C-terminal	159	258	5.7e-19	Wall-associated receptor kinase, C-terminal
	HanXRQr2_Chr11g0470531	696	Pfam	PF00069	Protein kinase domain	385	656	5.8e-50	Protein kinase domain
	HanXRQr2_Chr14g0648251	1072	Pfam	PF08263	Leucine rich repeat N-terminal domain	24	60	7.5e-08	Leucine-rich repeat-containing N-terminal, plant-type
	HanXRQr2_Chr14g0648251	1072	Pfam	PF20141	Brassinosteroid receptor island domain	461	525	6.6e-32	Brassinosteroid receptor BRI1, island domain
	HanXRQr2_Chr14g0648251	1072	Pfam	PF13855	Leucine rich repeat	364	423	3.4e-07	Leucine-rich repeat
	HanXRQr2_Chr14g0648251	1072	Pfam	PF13855	Leucine rich repeat	293	347	1.5e-06	Leucine-rich repeat
	HanXRQr2_Chr14g0648251	1072	Pfam	PF13855	Leucine rich repeat	534	588	5.5e-07	Leucine-rich repeat
	HanXRQr2_Chr14g0648251	1072	Pfam	PF13855	Leucine rich repeat	216	275	1.8e-06	Leucine-rich repeat
	HanXRQr2_Chr14g0648251	1072	Pfam	PF00069	Protein kinase domain	761	1029	5e-46	Protein kinase domain
	HanXRQr2_Chr11g0470611	667	Pfam	PF14380	Wall-associated receptor kinase C-terminal	157	256	9.4e-19	Wall-associated receptor kinase, C-terminal
	HanXRQr2_Chr11g0470611	667	Pfam	PF00069	Protein kinase domain	387	616	5.3e-40	Protein kinase domain
	HanXRQr2_Chr11g0470611	667	Pfam	PF13947	Wall-associated receptor kinase galacturonan-binding	38	102	4.5e-14	Wall-associated receptor kinase, galacturonan-binding domain
	HanXRQr2_Chr17g0812911	747	Pfam	PF07714	Protein tyrosine and serine/threonine kinase	461	732	1.1e-43	Serine-threonine/tyrosine-protein kinase, catalytic domain
	HanXRQr2_Chr17g0812911	747	Pfam	PF08263	Leucine rich repeat N-terminal domain	37	76	0.00049	Leucine-rich repeat-containing N-terminal, plant-type
	HanXRQr2_Chr13g0575061	600	Pfam	PF07714	Protein tyrosine and serine/threonine kinase	328	588	2.5e-33	Serine-threonine/tyrosine-protein kinase, catalytic domain
	HanXRQr2_Chr13g0575061	600	Pfam	PF08263	Leucine rich repeat N-terminal domain	31	67	1.7e-06	Leucine-rich repeat-containing N-terminal, plant-type
	HanXRQr2_Chr07g0292671	289	Pfam	PF07714	Protein tyrosine and serine/threonine kinase	6	255	1.3e-42	Serine-threonine/tyrosine-protein kinase, catalytic domain
	HanXRQr2_Chr17g0822011	476	Pfam	PF03822	NAF domain	341	401	3e-21	NAF domain
	HanXRQr2_Chr17g0822011	476	Pfam	PF00069	Protein kinase domain	51	302	1.8e-74	Protein kinase domain
	HanXRQr2_Chr05g0235811	683	Pfam	PF07714	Protein tyrosine and serine/threonine kinase	395	635	2.7e-33	Serine-threonine/tyrosine-protein kinase, catalytic domain
	HanXRQr2_Chr05g0235811	683	Pfam	PF00139	Legume lectin domain	17	255	2.4e-52	Legume lectin domain
	HanXRQr2_Chr13g0574901	112	Pfam	PF00069	Protein kinase domain	23	91	1.9e-17	Protein kinase domain
	HanXRQr2_Chr13g0619221	860	Pfam	PF04564	U-box domain	790	859	7.2e-20	U-box domain
	HanXRQr2_Chr13g0619221	860	Pfam	PF00069	Protein kinase domain	512	751	7.9e-44	Protein kinase domain
	HanXRQr2_Chr12g0523401	648	Pfam	PF08263	Leucine rich repeat N-terminal domain	27	62	3.1e-08	Leucine-rich repeat-containing N-terminal, plant-type
	HanXRQr2_Chr12g0523401	648	Pfam	PF13855	Leucine rich repeat	81	127	8.3e-07	Leucine-rich repeat
	HanXRQr2_Chr12g0523401	648	Pfam	PF00069	Protein kinase domain	342	605	2.2e-37	Protein kinase domain
	HanXRQr2_Chr15g0711941	763	Pfam	PF07714	Protein tyrosine and serine/threonine kinase	487	750	1.4e-50	Serine-threonine/tyrosine-protein kinase, catalytic domain
	HanXRQr2_Chr15g0711941	763	Pfam	PF12819	Malectin-like domain	50	380	4.9e-32	Malectin-like domain
	HanXRQr2_Chr17g0797211	570	Pfam	PF00954	S-locus glycoprotein domain	9	117	3e-27	S-locus glycoprotein domain
	HanXRQr2_Chr17g0797211	570	Pfam	PF08276	PAN-like domain	138	204	3.1e-20	PAN/Apple domain
	HanXRQr2_Chr17g0797211	570	Pfam	PF07714	Protein tyrosine and serine/threonine kinase	281	526	5.9e-46	Serine-threonine/tyrosine-protein kinase, catalytic domain
	HanXRQr2_Chr10g0423731	1060	Pfam	PF00481	Protein phosphatase 2C	199	433	1.5e-34	PPM-type phosphatase-like domain
	HanXRQr2_Chr10g0423731	1060	Pfam	PF00069	Protein kinase domain	797	1054	1.3e-26	Protein kinase domain
	HanXRQr2_Chr12g0544141	400	Pfam	PF00069	Protein kinase domain	75	352	2.8e-45	Protein kinase domain
	HanXRQr2_Chr07g0315361	166	Pfam	PF00069	Protein kinase domain	31	163	1.2e-13	Protein kinase domain
	HanXRQr2_Chr09g0395541	928	Pfam	PF08263	Leucine rich repeat N-terminal domain	360	402	2.5e-06	Leucine-rich repeat-containing N-terminal, plant-type
	HanXRQr2_Chr09g0395541	928	Pfam	PF07714	Protein tyrosine and serine/threonine kinase	602	871	6e-44	Serine-threonine/tyrosine-protein kinase, catalytic domain
	HanXRQr2_Chr09g0395541	928	Pfam	PF12819	Malectin-like domain	43	351	5.3e-54	Malectin-like domain
	HanXRQr2_Chr04g0155751	149	Pfam	PF00069	Protein kinase domain	9	148	2.2e-18	Protein kinase domain
	HanXRQr2_Chr02g0077241	236	Pfam	PF00069	Protein kinase domain	1	193	7.3e-33	Protein kinase domain
	HanXRQr2_Chr11g0475501	388	Pfam	PF07714	Protein tyrosine and serine/threonine kinase	42	310	5.1e-49	Serine-threonine/tyrosine-protein kinase, catalytic domain
	HanXRQr2_Chr16g0762361	654	Pfam	PF01657	Salt stress response/antifungal	49	142	5e-15	Gnk2-homologous domain
	HanXRQr2_Chr16g0762361	654	Pfam	PF01657	Salt stress response/antifungal	161	251	9.6e-12	Gnk2-homologous domain
	HanXRQr2_Chr16g0762361	654	Pfam	PF00069	Protein kinase domain	345	552	3.1e-46	Protein kinase domain
	HanXRQr2_Chr09g0376561	798	Pfam	PF01453	D-mannose binding lectin	88	194	1.7e-27	Bulb-type lectin domain
	HanXRQr2_Chr09g0376561	798	Pfam	PF00069	Protein kinase domain	480	682	9e-46	Protein kinase domain
	HanXRQr2_Chr09g0376561	798	Pfam	PF08276	PAN-like domain	336	371	2.5e-05	PAN/Apple domain
	HanXRQr2_Chr11g0515531	98	Pfam	PF00069	Protein kinase domain	2	86	2.2e-16	Protein kinase domain
	HanXRQr2_Chr09g0403051	684	Pfam	PF00069	Protein kinase domain	15	276	3e-59	Protein kinase domain
	HanXRQr2_Chr14g0636981	1253	Pfam	PF13855	Leucine rich repeat	524	583	8.2e-07	Leucine-rich repeat
	HanXRQr2_Chr14g0636981	1253	Pfam	PF13855	Leucine rich repeat	613	667	2.5e-07	Leucine-rich repeat
	HanXRQr2_Chr14g0636981	1253	Pfam	PF13855	Leucine rich repeat	679	740	2.1e-07	Leucine-rich repeat
	HanXRQr2_Chr14g0636981	1253	Pfam	PF08263	Leucine rich repeat N-terminal domain	28	65	8.2e-07	Leucine-rich repeat-containing N-terminal, plant-type
	HanXRQr2_Chr14g0636981	1253	Pfam	PF00560	Leucine Rich Repeat	119	141	0.32	Leucine-rich repeat
	HanXRQr2_Chr14g0636981	1253	Pfam	PF00560	Leucine Rich Repeat	263	283	1.9	Leucine-rich repeat
	HanXRQr2_Chr14g0636981	1253	Pfam	PF00560	Leucine Rich Repeat	311	333	0.69	Leucine-rich repeat
	HanXRQr2_Chr14g0636981	1253	Pfam	PF00069	Protein kinase domain	962	1227	1.9e-43	Protein kinase domain
	HanXRQr2_Chr04g0181621	582	Pfam	PF00069	Protein kinase domain	132	394	4.7e-68	Protein kinase domain
	HanXRQr2_Chr05g0210391	819	Pfam	PF07714	Protein tyrosine and serine/threonine kinase	510	775	2.6e-44	Serine-threonine/tyrosine-protein kinase, catalytic domain
	HanXRQr2_Chr05g0210391	819	Pfam	PF00954	S-locus glycoprotein domain	213	319	2.9e-28	S-locus glycoprotein domain
	HanXRQr2_Chr05g0210391	819	Pfam	PF01453	D-mannose binding lectin	72	180	5.9e-36	Bulb-type lectin domain
	HanXRQr2_Chr05g0210391	819	Pfam	PF08276	PAN-like domain	341	407	1.1e-18	PAN/Apple domain
	HanXRQr2_Chr03g0111841	80	Pfam	PF00069	Protein kinase domain	18	77	1.4e-11	Protein kinase domain
	HanXRQr2_Chr11g0477101	683	Pfam	PF00069	Protein kinase domain	131	415	1.6e-69	Protein kinase domain
	HanXRQr2_Chr02g0079011	206	Pfam	PF07714	Protein tyrosine and serine/threonine kinase	92	173	6.5e-17	Serine-threonine/tyrosine-protein kinase, catalytic domain
	HanXRQr2_Chr07g0291801	465	Pfam	PF00069	Protein kinase domain	155	416	4.6e-44	Protein kinase domain
	HanXRQr2_Chr16g0740501	626	Pfam	PF00560	Leucine Rich Repeat	140	162	0.94	Leucine-rich repeat
	HanXRQr2_Chr16g0740501	626	Pfam	PF00560	Leucine Rich Repeat	186	207	0.034	Leucine-rich repeat
	HanXRQr2_Chr16g0740501	626	Pfam	PF07714	Protein tyrosine and serine/threonine kinase	337	601	1.5e-37	Serine-threonine/tyrosine-protein kinase, catalytic domain
	HanXRQr2_Chr16g0740501	626	Pfam	PF08263	Leucine rich repeat N-terminal domain	27	63	1.1e-06	Leucine-rich repeat-containing N-terminal, plant-type
	HanXRQr2_Chr11g0506891	854	Pfam	PF08263	Leucine rich repeat N-terminal domain	328	365	0.27	Leucine-rich repeat-containing N-terminal, plant-type
	HanXRQr2_Chr11g0506891	854	Pfam	PF08263	Leucine rich repeat N-terminal domain	31	64	5.5e-06	Leucine-rich repeat-containing N-terminal, plant-type
	HanXRQr2_Chr11g0506891	854	Pfam	PF13855	Leucine rich repeat	388	429	3.7e-07	Leucine-rich repeat
	HanXRQr2_Chr11g0506891	854	Pfam	PF00069	Protein kinase domain	509	782	1.2e-48	Protein kinase domain
	HanXRQr2_Chr01g0016681	355	Pfam	PF00069	Protein kinase domain	4	284	8.4e-66	Protein kinase domain
	HanXRQr2_Chr07g0296011	665	Pfam	PF14380	Wall-associated receptor kinase C-terminal	170	241	1.4e-13	Wall-associated receptor kinase, C-terminal
	HanXRQr2_Chr07g0296011	665	Pfam	PF00069	Protein kinase domain	354	623	4e-46	Protein kinase domain
	HanXRQr2_Chr07g0296011	665	Pfam	PF13947	Wall-associated receptor kinase galacturonan-binding	38	102	3.4e-16	Wall-associated receptor kinase, galacturonan-binding domain
	HanXRQr2_Chr15g0680941	733	Pfam	PF01657	Salt stress response/antifungal	26	115	1.2e-10	Gnk2-homologous domain
	HanXRQr2_Chr15g0680941	733	Pfam	PF01657	Salt stress response/antifungal	141	233	5e-11	Gnk2-homologous domain
	HanXRQr2_Chr15g0680941	733	Pfam	PF07714	Protein tyrosine and serine/threonine kinase	400	670	6.7e-49	Serine-threonine/tyrosine-protein kinase, catalytic domain
	HanXRQr2_Chr12g0537271	836	Pfam	PF00069	Protein kinase domain	527	791	7.5e-55	Protein kinase domain
	HanXRQr2_Chr12g0537271	836	Pfam	PF01453	D-mannose binding lectin	108	196	1.9e-19	Bulb-type lectin domain
	HanXRQr2_Chr12g0537271	836	Pfam	PF08276	PAN-like domain	366	410	0.00014	PAN/Apple domain
	HanXRQr2_Chr13g0601231	113	Pfam	PF07714	Protein tyrosine and serine/threonine kinase	6	98	1.8e-07	Serine-threonine/tyrosine-protein kinase, catalytic domain
	HanXRQr2_Chr03g0125481	452	Pfam	PF07714	Protein tyrosine and serine/threonine kinase	125	396	9.1e-46	Serine-threonine/tyrosine-protein kinase, catalytic domain
	HanXRQr2_Chr12g0551721	972	Pfam	PF00069	Protein kinase domain	679	892	4.9e-43	Protein kinase domain
	HanXRQr2_Chr12g0551721	972	Pfam	PF13855	Leucine rich repeat	452	511	7.3e-07	Leucine-rich repeat
	HanXRQr2_Chr12g0551721	972	Pfam	PF13855	Leucine rich repeat	524	582	4e-08	Leucine-rich repeat
	HanXRQr2_Chr12g0551721	972	Pfam	PF13855	Leucine rich repeat	242	298	8.9e-08	Leucine-rich repeat
	HanXRQr2_Chr12g0551721	972	Pfam	PF08263	Leucine rich repeat N-terminal domain	27	64	1.1e-06	Leucine-rich repeat-containing N-terminal, plant-type
	HanXRQr2_Chr14g0648451	433	Pfam	PF07714	Protein tyrosine and serine/threonine kinase	137	407	1.8e-45	Serine-threonine/tyrosine-protein kinase, catalytic domain
	HanXRQr2_Chr13g0618741	470	Pfam	PF00069	Protein kinase domain	141	425	1.9e-63	Protein kinase domain
	HanXRQr2_Chr17g0816411	679	Pfam	PF00139	Legume lectin domain	24	256	2.5e-60	Legume lectin domain
	HanXRQr2_Chr17g0816411	679	Pfam	PF00069	Protein kinase domain	346	611	6.3e-48	Protein kinase domain
	HanXRQr2_Chr15g0682091	518	Pfam	PF00069	Protein kinase domain	181	453	8.5e-43	Protein kinase domain
	HanXRQr2_Chr01g0014401	1018	Pfam	PF13426	PAS domain	202	298	3.8e-20	PAS domain
	HanXRQr2_Chr01g0014401	1018	Pfam	PF13426	PAS domain	508	600	2.5e-20	PAS domain
	HanXRQr2_Chr01g0014401	1018	Pfam	PF00069	Protein kinase domain	688	974	1.5e-62	Protein kinase domain
	HanXRQr2_Chr03g0109011	59	Pfam	PF00069	Protein kinase domain	3	50	8.6e-17	Protein kinase domain
	HanXRQr2_Chr03g0104671	363	Pfam	PF07714	Protein tyrosine and serine/threonine kinase	8	307	5.5e-30	Serine-threonine/tyrosine-protein kinase, catalytic domain
	HanXRQr2_Chr14g0628601	112	Pfam	PF07714	Protein tyrosine and serine/threonine kinase	48	109	9.1e-14	Serine-threonine/tyrosine-protein kinase, catalytic domain
	HanXRQr2_Chr11g0519011	151	Pfam	PF07714	Protein tyrosine and serine/threonine kinase	13	84	3.1e-07	Serine-threonine/tyrosine-protein kinase, catalytic domain
	HanXRQr2_Chr12g0527781	585	Pfam	PF00069	Protein kinase domain	437	566	4.2e-13	Protein kinase domain
	HanXRQr2_Chr12g0527781	585	Pfam	PF07714	Protein tyrosine and serine/threonine kinase	58	326	1e-52	Serine-threonine/tyrosine-protein kinase, catalytic domain
	HanXRQr2_Chr15g0703761	94	Pfam	PF07714	Protein tyrosine and serine/threonine kinase	7	92	6.1e-16	Serine-threonine/tyrosine-protein kinase, catalytic domain
	HanXRQr2_Chr06g0240961	221	Pfam	PF00069	Protein kinase domain	65	215	1.8e-31	Protein kinase domain
	HanXRQr2_Chr16g0729261	1031	Pfam	PF10409	C2 domain of PTEN tumour-suppressor protein	189	321	2.8e-22	Tensin phosphatase, C2 domain
	HanXRQr2_Chr16g0729261	1031	Pfam	PF00069	Protein kinase domain	658	927	3.7e-42	Protein kinase domain
	HanXRQr2_Chr06g0242061	286	Pfam	PF00069	Protein kinase domain	3	212	8.2e-51	Protein kinase domain
	HanXRQr2_Chr16g0762541	100	Pfam	PF00069	Protein kinase domain	1	75	3.1e-19	Protein kinase domain
	HanXRQr2_Chr04g0143511	923	Pfam	PF00560	Leucine Rich Repeat	96	118	1.9	Leucine-rich repeat
	HanXRQr2_Chr04g0143511	923	Pfam	PF08263	Leucine rich repeat N-terminal domain	28	68	7.9e-08	Leucine-rich repeat-containing N-terminal, plant-type
	HanXRQr2_Chr04g0143511	923	Pfam	PF00069	Protein kinase domain	690	888	4.2e-40	Protein kinase domain
	HanXRQr2_Chr13g0600791	506	Pfam	PF07714	Protein tyrosine and serine/threonine kinase	43	308	1.9e-48	Serine-threonine/tyrosine-protein kinase, catalytic domain
	HanXRQr2_Chr13g0600791	506	Pfam	PF08381	Transcription factor regulating root and shoot growth via Pin3	439	493	1.2e-25	Brevis radix (BRX) domain
	HanXRQr2_Chr04g0178991	300	Pfam	PF07714	Protein tyrosine and serine/threonine kinase	93	297	2.5e-47	Serine-threonine/tyrosine-protein kinase, catalytic domain
	HanXRQr2_Chr11g0476041	1016	Pfam	PF07714	Protein tyrosine and serine/threonine kinase	669	936	2.3e-48	Serine-threonine/tyrosine-protein kinase, catalytic domain
	HanXRQr2_Chr11g0476041	1016	Pfam	PF11721	Malectin domain	414	591	2.3e-35	Malectin domain
	HanXRQr2_Chr15g0698191	680	Pfam	PF01657	Salt stress response/antifungal	177	262	7e-13	Gnk2-homologous domain
	HanXRQr2_Chr15g0698191	680	Pfam	PF01657	Salt stress response/antifungal	55	150	1.9e-14	Gnk2-homologous domain
	HanXRQr2_Chr15g0698191	680	Pfam	PF00069	Protein kinase domain	358	624	1.7e-47	Protein kinase domain
	HanXRQr2_Chr15g0695721	372	Pfam	PF00069	Protein kinase domain	140	301	3.4e-32	Protein kinase domain
	HanXRQr2_Chr15g0695721	372	Pfam	PF00996	GDP dissociation inhibitor	15	87	3.5e-19	GDP dissociation inhibitor
	HanXRQr2_Chr09g0370621	1697	Pfam	PF13962	Domain of unknown function	186	299	1.2e-15	PGG domain
	HanXRQr2_Chr09g0370621	1697	Pfam	PF00069	Protein kinase domain	1173	1309	1.1e-23	Protein kinase domain
	HanXRQr2_Chr09g0370621	1697	Pfam	PF00931	NB-ARC domain	975	1146	1.2e-15	NB-ARC
	HanXRQr2_Chr09g0370621	1697	Pfam	PF07714	Protein tyrosine and serine/threonine kinase	1486	1664	5.2e-30	Serine-threonine/tyrosine-protein kinase, catalytic domain
	HanXRQr2_Chr09g0370621	1697	Pfam	PF07714	Protein tyrosine and serine/threonine kinase	1313	1483	9.1e-23	Serine-threonine/tyrosine-protein kinase, catalytic domain
	HanXRQr2_Chr09g0370621	1697	Pfam	PF07714	Protein tyrosine and serine/threonine kinase	559	678	7.9e-20	Serine-threonine/tyrosine-protein kinase, catalytic domain
	HanXRQr2_Chr11g0519361	658	Pfam	PF07714	Protein tyrosine and serine/threonine kinase	372	647	1.2e-30	Serine-threonine/tyrosine-protein kinase, catalytic domain
	HanXRQr2_Chr11g0519361	658	Pfam	PF00069	Protein kinase domain	25	299	2e-30	Protein kinase domain
	HanXRQr2_Chr11g0480081	695	Pfam	PF00139	Legume lectin domain	31	265	9.1e-61	Legume lectin domain
	HanXRQr2_Chr11g0480081	695	Pfam	PF00069	Protein kinase domain	363	633	2.5e-49	Protein kinase domain
	HanXRQr2_Chr14g0651831	648	Pfam	PF01476	LysM domain	193	232	0.0016	LysM domain
	HanXRQr2_Chr14g0651831	648	Pfam	PF00069	Protein kinase domain	376	625	4.2e-36	Protein kinase domain
	HanXRQr2_Chr07g0280241	404	Pfam	PF07714	Protein tyrosine and serine/threonine kinase	113	386	2.4e-48	Serine-threonine/tyrosine-protein kinase, catalytic domain
	HanXRQr2_Chr14g0649731	726	Pfam	PF00069	Protein kinase domain	410	677	3.6e-50	Protein kinase domain
	HanXRQr2_Chr14g0649731	726	Pfam	PF13947	Wall-associated receptor kinase galacturonan-binding	30	83	1.3e-08	Wall-associated receptor kinase, galacturonan-binding domain
	HanXRQr2_Chr14g0649731	726	Pfam	PF08488	Wall-associated kinase	157	234	0.00013	Wall-associated receptor kinase
	HanXRQr2_Chr14g0632351	819	Pfam	PF00069	Protein kinase domain	26	299	1.3e-45	Protein kinase domain
	HanXRQr2_Chr11g0506461	294	Pfam	PF00069	Protein kinase domain	13	282	7.9e-43	Protein kinase domain
	HanXRQr2_Chr11g0475331	1001	Pfam	PF11721	Malectin domain	393	574	2.3e-39	Malectin domain
	HanXRQr2_Chr11g0475331	1001	Pfam	PF07714	Protein tyrosine and serine/threonine kinase	660	929	4.7e-48	Serine-threonine/tyrosine-protein kinase, catalytic domain
	HanXRQr2_Chr11g0483601	669	Pfam	PF11721	Malectin domain	68	249	7.4e-41	Malectin domain
	HanXRQr2_Chr11g0483601	669	Pfam	PF07714	Protein tyrosine and serine/threonine kinase	337	601	1.3e-48	Serine-threonine/tyrosine-protein kinase, catalytic domain
	HanXRQr2_Chr01g0022241	1021	Pfam	PF13855	Leucine rich repeat	410	469	4.8e-09	Leucine-rich repeat
	HanXRQr2_Chr01g0022241	1021	Pfam	PF13855	Leucine rich repeat	150	205	5.3e-07	Leucine-rich repeat
	HanXRQr2_Chr01g0022241	1021	Pfam	PF13855	Leucine rich repeat	481	541	8.4e-11	Leucine-rich repeat
	HanXRQr2_Chr01g0022241	1021	Pfam	PF08263	Leucine rich repeat N-terminal domain	29	70	3.3e-09	Leucine-rich repeat-containing N-terminal, plant-type
	HanXRQr2_Chr01g0022241	1021	Pfam	PF00069	Protein kinase domain	707	979	3.5e-49	Protein kinase domain
	HanXRQr2_Chr01g0022241	1021	Pfam	PF00560	Leucine Rich Repeat	555	575	0.14	Leucine-rich repeat
	HanXRQr2_Chr12g0533481	408	Pfam	PF07714	Protein tyrosine and serine/threonine kinase	46	310	2e-47	Serine-threonine/tyrosine-protein kinase, catalytic domain
	HanXRQr2_Chr10g0453661	350	Pfam	PF00069	Protein kinase domain	28	294	1.9e-47	Protein kinase domain
	HanXRQr2_Chr11g0501851	577	Pfam	PF00069	Protein kinase domain	26	291	2.7e-41	Protein kinase domain
	HanXRQr2_Chr11g0501851	577	Pfam	PF00168	C2 domain	476	549	1.1e-05	C2 domain
	HanXRQr2_Chr11g0501851	577	Pfam	PF00168	C2 domain	314	404	0.026	C2 domain
	HanXRQr2_Chr11g0477881	788	Pfam	PF08276	PAN-like domain	349	415	9.3e-20	PAN/Apple domain
	HanXRQr2_Chr11g0477881	788	Pfam	PF00954	S-locus glycoprotein domain	220	327	1.1e-31	S-locus glycoprotein domain
	HanXRQr2_Chr11g0477881	788	Pfam	PF00069	Protein kinase domain	473	738	5.4e-45	Protein kinase domain
	HanXRQr2_Chr11g0477881	788	Pfam	PF11883	Domain of unknown function (DUF3403)	745	788	1.2e-07	S-locus receptor kinase, C-terminal
	HanXRQr2_Chr11g0477881	788	Pfam	PF01453	D-mannose binding lectin	78	187	3.2e-32	Bulb-type lectin domain
	HanXRQr2_Chr03g0137841	689	Pfam	PF13855	Leucine rich repeat	149	208	1.8e-10	Leucine-rich repeat
	HanXRQr2_Chr03g0137841	689	Pfam	PF08263	Leucine rich repeat N-terminal domain	32	73	8.1e-07	Leucine-rich repeat-containing N-terminal, plant-type
[truncated: 3,084 more rows]

## Sheet: Table S2
	Supplementary Table S2 The result of classification of HaPKs by iTak software.
	HaPKs	Pfam_ID	Pfam_Description	Protein_Length	Query_Start	Query_End	Hit_Start	Hit_End	Query_Alignment	Alignment_String	Hit_Alignment	Scores	E-value
	HanXRQr2_Chr00c001g0831771	RLK-Pelle_CrRLK1L-1	RLK-Pelle_CrRLK1L-1	256	11	206	83	262	QKKMHNLTWEKRLKICIDGAHALNYLHyeMDDKKMMIHSDIDPFRFGLYENWRAKIEDFELAVFLPPnqKDEALCKRTYFKSTWHVDPEYAKTGKLKRESDVYSFGVVMFEILCRRKAQDQiYLKQSEKGLVHVARQNFSNGTIEDIIDPILKEETskrshrpiggaNKDSLYTFLKVANQCVAESQDQRPTLKVV	+++ +l+W++rl+ici a+ l+ylh + kk +ih d+ l en+ ak+ df l+ p d++ + s ++dPey ++ +l +sdvysfGvv++e+lc r+a ++ l + + l++ a + +g++++i+d+ lk++ +++sl +f ++a++c+a++ +rp+++ v	gsdkpplsWkqrleiciGaarGlhylh..tgakktiihrdvkttnilldenfvakvadfGlsktgpe..ldqthvstavkgsfgyldPeyfrrqqlteksdvysfGvvllevlcarpainp.alpkeqvnlaewalklkkkgkldeivdeklkgki...........apeslkkfaetaekcladegvdrpsmgdv	118.6	2.5e-36
	HanXRQr2_Chr00c001g0831771	PF07714.14	Protein tyrosine kinase	256	13	209	97	259	KMHNLTWEKRLKICIDGAHALNYLHyemddKKMMIHSDIDPFRFGLYENWRAKIEDFELAVFLppNQKDEAL-CKRTYFKSTWhVDPEYAKTGKLKRESDVYSFGVVMFEILCRRKAQdqiylkqsekglvhvarqnFSNGTIEDIIDPIlkeETSKRSHRPigGANKDSLYTFLKvanQCVAESQDQRPTLKVVLNE	+ ++lt ++ l+++++ A++++yL+ +k ++H d+ l en +ki Df La + +++de +++ + W + pE k++k++ +sDv+sfGv+++Ei+++ + +++ + e++++ + +++kr ++p +++ly+++k qC++e++++Rpt+k ++++	ekekltlkdllsfalqiAkGmeyLe.....skklvHrdlaarNvLlsenkvvkisDfGLardi..ekddeykkkeeaklpvkW.mapEslkekkftsksDvWsfGvllwEiftlgeep...................ypglsneevlekl...kegkrlekp..ekcpeelyelmk...qCweedpeeRptfkelvek	54.9	4.9e-17
	HanXRQr2_Chr00c001g0831771	PF00069.22	Protein kinase domain	256	23	208	101	260	LKICIDGAHALNYLHYEMddkkmMIHSDIDPFRFGLYENWRAKIEDFELAVFLPPNQKdealcKRTYFKSTWHVDPEYAKTGKLKRESDVYSFGVVMFEILCRRKAQDQIYLKQSekgLVHVARQnfsNGTIEDIIDpilK--E-------EtskrshrpiggankdsLYTFLKVANQCVAESQDQRPTLKVVLN	ki+ +++l+ylH + +iH D+ p + + e+ Ki DF la l ++k ++++ + + + PE k+ + ++++Dv+s Gv+++e+l+++ + k++ + ++q +i +i++ + e +++++ ++++++ + +R+t + +l+	kkiakqilegleylHskg.....iiHrDlKpeNiLidekgelKitDFGlakelesssk.....ltsfvgtreYlAPEvlkeneyskkvDvWslGvilyelltgkppfsgekgkek...vekeldq...lekilkilg...etkeklpeasel................seeakdllkkllkkdpkkRltaeellq	46.2	2.5e-14
	HanXRQr2_Chr00c001g0831781	RLK-Pelle_CR4L	RLK-Pelle_CR4L	358	60	321	21	269	NTVLIKRY-PSGNKLFGEKQFLTEIEILSGgVKHPNIVNLLGFCLEASEMILIIDDFSNGFLGDYLGNL--KDKRLLTWEKRLKVCIDVAHALRYIHSemEDQTRIINRDIWIYNIGLDKNLEAKIVNFWWSIFLPPNQEDEALyLDPIGKHCYIDPEYKETCKVKRESDVYGFGVVLFEILCGRLAYDPIYLKESElglahvarrsfntgSLEELIDPLIKE-------------KIgenkfvlnrgpNKDSLHTFITIAHQCVAETQDQRPTMKVI	++v ikr + ++ e++f +E+eiLs ++h ++v+LlG+c e++e +L+++ +ng L d L + + ++ l+W++R+k+ ++va+a++y+hs +++ii rdi Ni ld+++ea++ +F +++ ++ ++e++ + ++g + y+dpey +t +++++sDvy+fGvvl e+l Gr a++ +e+e sl+e+ pli+e + + +++++ +++a +cv +++++rp+m+ +	revaikraekareskeeeeefenEleiLsk.lrhkhlvrLlGyceeeeerlLVyeymengsLddhLhgkssssevalsWktRikialgvaraieyLhs..yaeppiiHrdikssNiLldsewearlsDFglaltveeeeeskev.sklagtlgyldpeyvsteeltpksDvysfGvvlLellsGrkaiseeeeeeee..............slvewalplieegevrkvldkrlkaee...........eleavekvarvaarcvrseveerpamsev	167.5	2.6e-51
	HanXRQr2_Chr00c001g0831781	PF07714.14	Protein tyrosine kinase	358	54	325	23	260	PSSKRHNTVLIKRYPSGNKLFGEKQFLTEIEILSGGvKHPNIVNLLGFCLEASEMILIIDDFSNGFLGDYLGNLKDKRLLTWEKRLKVCIDVAHALRYIHSEMedqtrIINRDIWIYNIGLDKNLEAKIVNFWWSIFLpPNQEDEALYLDPIGKHCYIDPEYKETCKVKRESDVYGFGVVLFEILC-GRLAydpiylkeselglahvarrsfntgsLEELIDPLIKEKIgENKFVLNRgpNKDSLHTFITIAHQCVAETQDQRPTMKVIVNEL	++k++ +v +K ++++ +++fl+e++i++ khpniv+llg+c+++++++++++ ++G L ++L + ++k+ lt ++ l++++++A++++y++s+ ++ rd+ N+ l++n +ki f + + ++++ + ++ pE +++k++ +sDv+ fGv+l+Ei++ g+ +++l + + ek+ +++ l++ +++ +++ ++ +qC++e++++Rpt+k +v++l	ekekkevkvavKtlkeeateeekeefleeakimkkl.khpnivkllgvctkeepllivteyvegGdLlkfLrkkeekekltlkdllsfalqiAkGmeyLeskk.....lvHrdlaarNvLlsenkvvkisDfGLardi.ekddeykkkeeaklpvkWmapEslkekkftsksDvWsfGvllwEiftlgeep.........................ypglsneevlekl.kegkrlek..pekcpeelyelmkqCweedpeeRptfkelvekl	98.1	3.4e-30
	HanXRQr2_Chr00c001g0831781	PF00069.22	Protein kinase domain	358	61	323	26	260	TVLIKRYPSGNKLFGE-KQFLTEIEILSGgVKHPNIVNLLGFCLEASEMILIIDDFSNGFLGDYLGnlkDKRLLTWEKRLKVCIDVAHALRYIHSEMedqtrIINRDIWIYNIGLDKNLEAKIVNFWWSIFLPPNQEdealYLDPIGKHCYIDPEYKETCKVKRESDVYGFGVVLFEILCGRLAYDPIYLKESELGLAHVARRSFNTGS--------LEELidplikekigenkfvlnrgpnkdsLHTFITIAHQCVAETQDQRPTMKVIVN	+v +K+ ++ + k++l+Ei+il +khpniv+l++++ e +e++l+++ ++g l d+l +k l+ e+ k++ ++++l+y+Hs+ ii rD+ Ni +d++ e Ki+ F + l +++ + + +g + Y+ PE ++ ++++++Dv++ Gv+l+e+l+g+ + ke+ ++ +++++ +el ++++ + ++++++++ +R+t++ +++	ivAvKkikkekakkkkekkvlrEikilkk.lkhpnivrlyevfeekdelylvleyveggeladlls...rkgslseeeakkiakqilegleylHskg.....iiHrDlKpeNiLidekgelKitDFGlakelesssk....ltsfvgtreYlAPEvlkeneyskkvDvWslGvilyelltgkppfsgekgkekvekeldqlekilkilgetkeklpeasel........................seeakdllkkllkkdpkkRltaeellq	78.6	3.2e-24
	HanXRQr2_Chr00c001g0831791	RLK-Pelle_LRR-I-1	RLK-Pelle_LRR-I-1	233	15	221	59	265	QGYCDENDEKVLIYEYLSKGSLDRYLNDT----SLTWVKRLNICIDVARALDFLHGGVgkQAKVIHRDIKTENILLKNDWKAKLADFGLSLICSINQETDYIIdHACGTRGYVDPLYRQSGFLTIESDIYSFGVVLFEILCGRSTFAIhKHEGHYLPDFIKNKFEEGKHAEVVFEQIKEQIVPQSLTTFQEIAYQCLHLEREKRPTIKKVL	gyc+e+++ +L+Yey+s+gsl +l+++ +l+w +rl+i++d+a+ L++LH g + ++ihrd+K++NiLl+++ +ak+adFGls ++ ++et+ + Gt GY+dp y ++ lt +sD+ysfGvvL+e+++g+++ ++e + +++k+k+++g+ evv +++k+++ +s+++ eia +c + + ++Rpt+++v+	vgyckekkklaLvYeymsegslkehlsgkkkekvlsweerlkialdaaqGLeyLHkgc..kppiihrdvKstNiLlnekleakiadFGlsksfeeeeethvst.vvaGtlGYldpeyyetnqlteksDvysfGvvLlelitgkeaisk.eeekvsivewvkqklakgdieevvdpklkgdydvesvwkvveialscveessaeRptmsevv	192.6	6.1e-59
	HanXRQr2_Chr00c001g0831791	PF00069.22	Protein kinase domain	233	16	221	65	259	GYCDENDEKVLIYEYLSKGSLDRYLN-DTSLTWVKRLNICIDVARALDFLHggvgkQAKVIHRDIKTENILLKNDWKAKLADFGLSLICSINQEtdyiIDHACGTRGYVDPLYRQSGFLTIESDIYSFGVVLFEILCGRSTFAIHKHEGHYLPDFIKnKFE-----EgkhaevvFEQIKEQIVPQSLTTFQEIAYQCLHLEREKRPTIKKVL	+++ e+de +l+ ey+++g+l+++l+ ++sl+ + +i+ ++++l++lH ++++iHrD+K+eNiL++++ + K++DFGl+ + +++ ++ +gtr Y+ P ++ + ++D++s Gv+l+e+l+g+ f+ +k++ ++ ++ + ++ + ++ k + + +++++ ++l+ +++kR+t++++l	evfeekdelylvleyveggeladllsrkgslseeeakkiakqilegleylH.....skgiiHrDlKpeNiLidekgelKitDFGlakelesssk....ltsfvgtreYlAPEvlkeneyskkvDvWslGvilyelltgkppfsgekgkekvekeldq.lekilkilg.......etkeklpeaselseeakdllkkllkkdpkkRltaeell	110.7	5e-34
	HanXRQr2_Chr00c001g0831791	PF07714.14	Protein tyrosine kinase	233	15	223	67	259	QGYCDENDEKVLIYEYLSKGSLDRYLNDT----SLTWVKRLNICIDVARALDFLHggvgkQAKVIHRDIKTENILLKNDWKAKLADFGLSLICsINQETDYIIDHACGTRGYVDPLYRQSGFLTIESDIYSFGVVLFEILC-GRSTfaihkheghylpdfiKNKFEEGKHAEVVFEQIKEQIVPQSLTTFQEIAYQCLHLEREKRPTIKKVLVE	g c ++++ +++ ey+++G+L+++L+++ +lt + l++++++A+++++L+ + k++Hrd+ + N+Ll+++ ++k++DfGL+ ++++ + ++a ++ p +++ +t++sD++sfGv+l+Ei++ g+++ +++++ + +e + e+ + + + ++++e+ qC++ + e+Rpt+k+++ +	lgvctkeepllivteyvegGdLlkfLrkkeekekltlkdllsfalqiAkGmeyLe.....skklvHrdlaarNvLlsenkvvkisDfGLardi.ekddeykkkeeaklpvkWmapEslkekkftsksDvWsfGvllwEiftlgeep...............ypglsneevleklkegkrlekpekcpeelyelmkqCweedpeeRptfkelvek	100.5	6e-31
	HanXRQr2_Chr00c001g0831821	RLK-Pelle_CrRLK1L-1	RLK-Pelle_CrRLK1L-1	330	30	296	1	260	IIGRGGLGHVYKGQLQRSgelIKISALRLDRKHGGGVVEFWTEVSMLSDLKHPNIVSIVGFCDEQHEKIIVTTYEaKNGSLKEHLS---NPNLTWTQRLKICVGVARALSYLHydEGRDYGVIHLNINSSTILLDENWEPKLSGFKVSIKQslNRMDRVILSEPI-GTIGYMDPEIEKTKGVTHKSDVYAFGVVLFEILCGRRAYIKT--GENKFLAGLAKYHYENETIPDIIHPHLKNQmsknqISLSSLRKYSKTAYSCLKEDRAHRPHML	+iG+Gg+G+vykg+l+ + k++ r ++k g+ ef te+++ls l+h +vs++G+cde++e i+v y ++G+l+ehl +p+l+W qrl+ic+G ar l ylh g ++++ih +++++ illden+ k++ f +s ++ +++d+ +s + g+ gy+dPe +++ +t+ksdvy+fGvvl+e+lc r+a ++ e+ la a+ +++++ +i+ ++lk++ i+ +sl+k+++ta cl+++ ++rp+m	viGvGgfGkvykgelddg...tkvavkrgnpkseqglkefeteiellsklrhrhlvsliGycdeksemilvyeym.akGtlrehlygsdkpplsWkqrleiciGaarGlhylh..tgakktiihrdvkttnilldenfvakvadfGlsktg..peldqthvstavkgsfgyldPeyfrrqqlteksdvysfGvvllevlcarpainpalpkeqvnlaewalklkkkgkldeivdeklkgk.....iapeslkkfaetaekcladegvdrpsmg	220.5	2e-67
	HanXRQr2_Chr00c001g0831821	PF07714.14	Protein tyrosine kinase	330	28	266	4	241	DNIIGRGGLGHVYKGQLQ--RSGELIKISALRLDRKHGGG-VVEFWTEVSMLSDLKHPNIVSIVGFCDEQHEKIIVTTYeAKNGSLKEHLSNP----NLTWTQRLKICVGVARALSYLHYDEgrdygVIHLNINSSTILLDENWEPKLSGFKVSIKQSLNRMDrVILSEPIGTIGYMDPEIEKTKGVTHKSDVYAFGVVLFEILC-GRRAYIKTGENKFLAGLaKYHYEnETIPDIIHPHLKNQMSK	++ +G+G G+V++g+l+ ++ + +k+ l++++ ef +e++++++lkhpniv+++g+c ++++ +ivt y +++G+L+++L + +lt ++ l++++ +A++++yL+ + ++H ++ + +Ll+en k+s f ++ + + + + +e + +m pE+ k+k +t+ksDv++fGv+l+Ei++ g++ y + ++++l+ l k +++ + p+ ++++l++ m++	gkklGeGafGeVvegtlkgekekkevkvavKtlkeeateeekeefleeakimkklkhpnivkllgvctkeepllivtey.vegGdLlkfLrkkeekekltlkdllsfalqiAkGmeyLeskk.....lvHrdlaarNvLlsenkvvkisDfGLardiekddey.kkkeeaklpvkWmapEslkekkftsksDvWsfGvllwEiftlgeepypglsneevlekl.kegkr.lekpekcpeelyelmkq	112	1.9e-34
	HanXRQr2_Chr00c001g0831821	PF00069.22	Protein kinase domain	330	27	298	3	258	NDNIIGRGGLGHVYKGQLQRSGELIKISALRLDRKHGGGVVEFWTEVSMLSDLKHPNIVSIVGFCDEQHEKIIVTTYeAKNGSLKEHLS-NPNLTWTQRLKICVGVARALSYLHyDEGrdygVIHLNINSSTILLDENWEPKLSGFKVSIKQSLNRMdrviLSEPIGTIGYMDPEIEKTKGVTHKSDVYAFGVVLFEILCGRRAYI-KTGENKFLAGLAKyhyeNETIPDIIHphlK---NQMSKNQIslssLRKYSKTAYSCLKEDRAHRPHMLSI	+++ +G+G+ G Vyk+ +++g+ + + ++ +++ ++++E+++l lkhpniv +++++ e++e ++v+ y +++g+l+++ls + +l+ ++ ki+ ++++l+ylH ++g +iH + ++ iL+de+ e K++ F ++ + + + l++ +gt Y+ PE+ k++++++k+Dv++ Gv+l+e+l+g+ + ++g++k+ + l + e+i +i++ + + ++++ ++ + ++lk+d+ +R+ + ++	kleklGeGsfGkVykaveketgkivAvKkikkekakkkkekkvlrEikilkklkhpnivrlyevfeekdelylvley.veggeladllsrkgslseeeakkiakqilegleylH.skg....iiHrDlKpeNiLidekgelKitDFGlakelesssk....ltsfvgtreYlAPEvlkeneyskkvDvWslGvilyelltgkppfsgekgkekvekeldq....lekilkilg...etkeklpeasel....seeakdllkkllkkdpkkRltaeel	113.2	8.9e-35
	HanXRQr2_Chr00c001g0831831	RLK-Pelle_CR4L	RLK-Pelle_CR4L	175	2	162	123	269	IIHGNIASFKLGLDENWRTKIEDFEWAVILAPDKKDETLyKRTYFESEYhVDPEYANTGKLKRESDVYSFGVVLLEIICGRQARDQIYlKESDKGLVHVARKNFRNGTIEGMIDPTLKEDTdkkscipnrgaNKDSLHIFLKVANQCVSETQDQRPTMKVV	iiH++i s ld++w++++ DF +a+++ +++++++ ++++ +y +dpey +t++l+++sDvysfGvvlLe++ Gr+a ++ +e+++ lv++a + ++g+++ ++d+ lk+++ + ++++ +va +cv++++++rp+m+ v	iiHrdikssNiLldsewearlsDFglaltveeeeeskev.sklagtlgy.ldpeyvsteeltpksDvysfGvvlLellsGrkaiseee.eeeeeslvewalplieegevrkvldkrlkaee...........eleavekvarvaarcvrseveerpamsev	99.3	1.7e-30
	HanXRQr2_Chr00c001g0831831	PF07714.14	Protein tyrosine kinase	175	2	166	125	260	IIHGNIASFKLGLDENWRTKIEDFEWAVILapDKKDETLYKRTYFESEYHVDPEYANTGKLKRESDVYSFGVVLLEIIC-GRQArdqiylkesdkglvhvarknfrngtIEGMIDPTLKEDTDKKSCIPNRGANKDSLHiflKVANQCVSETQDQRPTMKVVLNKL	#NAME?	lvHrdlaarNvLlsenkvvkisDfGLardi..ekddeykkkeeaklpvkWmapEslkekkftsksDvWsfGvllwEiftlgeep.........................ypglsneevleklkegkrlekpekcpeely...elmkqCweedpeeRptfkelvekl	40.7	1.1e-12
	HanXRQr2_Chr00c001g0831831	PF00069.22	Protein kinase domain	175	15	164	132	260	DENWRTKIEDFEWAVILAPDKKdetlyKRTYFESEYHVDPEYANTGKLKRESDVYSFGVVLLEIICGRQARDQIylkESDKGLVHVARKNFRNGTIEGmidpTLKEDTD----KkscipnrgankdsLHIFLKVANQCVSETQDQRPTMKVVLN	de+ Ki DF a l ++k ++++ +++ + PE ++ + ++++Dv+s Gv+l+e+++g++ + ++++ + +++ ++ i g + ke+++ + ++++ ++++++++ +R+t++ +l+	dekgelKitDFGlakelesssk.....ltsfvgtreYlAPEvlkeneyskkvDvWslGvilyelltgkppfsge...kgkekvekeldqlekilkilg....etkeklpeasel.............seeakdllkkllkkdpkkRltaeellq	33.9	1.3e-10
	HanXRQr2_Chr00c001g0831841	RLK-Pelle_WAK	RLK-Pelle_WAK	269	2	216	68	261	ILVIDNFSNGFLGENLGNIKDKRLLNWENRLKICIEVAHALRYIHYEMEDQkmIINRDICSYNIGLDENFGAKIINFSWSVFLPpnQDNEAlYPKIRIDRPSYRDPQYEKTGKLKRESDVYGFGVVLFEILCGRLAYdpiykKESDKGLAFVARRSFSIGTLEEMIDPILKegigeikfvlnRGPNKDSLHTFITIAHQCVAETQDQRPTMKVVV	+lv++ +sng L + l + k+k+ l++e+rLkI ie+A+aL y+H ++ + i+ +d+ s nI Ld+n+ aK+ +f +s +l+ d++ + k+ +y dp+y +tg+l+++sDVY+FGvvL e++ ++ a+ +e+++ l+ + ++ ++l+e++d ++ + + + l++ ++a +C++++ ++RPtmk V+	mlvyefisngsLedilhgkkkksklsletrLkIAiesAeaLaylHssaskp..ilhgdvksanILLddnlvaKvsdfgasrlls..adkke.vtklvqgtlgyldpeylqtgqlteksDVYsFGvvLleLitrkkal.....seekrslvseflkaykekklrelldkeil...........eeekvevleeiaklaveClklkvekRPtmkeVa	126.9	7.7e-39
	HanXRQr2_Chr00c001g0831841	PF07714.14	Protein tyrosine kinase	269	2	143	77	212	ILVIDNFSNGFLGENLGNIKDKRLLNWENRLKICIEVAHALRYIHyemedQKMIINRDICSYNIGLDENFGAKIINFSWSVFLppNQDNEALYPKIRIDRPSYRDPQYEKTGKLKRESDVYGFGVVLFEILC-GRLAYDPIYK	++v++ ++G L + L + ++k+ l+ ++ l++++++A++++y++ +k ++ rd+++ N+ l+en +ki f + + ++d+e + + + + p k++k++ +sDv+ fGv+l+Ei++ g+ y + +	livteyvegGdLlkfLrkkeekekltlkdllsfalqiAkGmeyLe.....skklvHrdlaarNvLlsenkvvkisDfGLardi..ekddeykkkeeaklpvkWmapEslkekkftsksDvWsfGvllwEiftlgeepypglsn	46.9	1.4e-14
	HanXRQr2_Chr00c001g0831841	PF00069.22	Protein kinase domain	269	22	217	91	260	DKRLLNWENRLKICIEVAHALRYIHYEMedqkmIINRDICSYNIGLDENFGAKIINFSWSVFLPPNQDnealyPKIRIDRPSYRDPQYEKTGKLKRESDVYGFGVVLFEILCGRLAYDPIYKKESDKGLAFVARRSFSIGT--------LEEMidpilkegigeikfvlnrgpnkdsLHTFITIAHQCVAETQDQRPTMKVVVK	+k l+ e+ ki+ +++++l+y+H + ii rD+ + Ni +de+ Ki+ F + l +++ + ++ + Y+ P k+ + ++++Dv++ Gv+l+e+l+g+ + +ke+ + + +++ i + +e+ ++++ + ++++++++ +R+t++ +++	rkgslseeeakkiakqilegleylHskg.....iiHrDlKpeNiLidekgelKitDFGlakelesssk.....ltsfvgtreYlAPEvlkeneyskkvDvWslGvilyelltgkppfsgekgkekvekeldqlekilkilgetkeklpeasel........................seeakdllkkllkkdpkkRltaeellq	45.6	3.7e-14
	HanXRQr2_Chr00c001g0831851	RLK-Pelle_LRR-I-1	RLK-Pelle_LRR-I-1	526	17	282	3	265	NFIGGGGFGKVYKGNLQDGdgfKTIVAKRLDTRFGQGEQQFFSELQILLDYKHENVIGLVGYCDETDEKVLIYEYLSKGSLDRYLNHT----SLTWVKRLNICIDVARALDFLHGGVgkQAKVIHRDIKTENILLNNDWKAKLADFGLSLICSINQETDYIIdHACGTKGYVDPLYRQSGFLTIESDIYSFGVVLFEILCGRSTFEIqKREGHYLPDFIEKSFKEGKHGEVVFKQMREQIMPKSLITFQEIAYQCLHLDREKRPTTEKVL	+ +G GgfGkvykG+l+dg + + K l+++ qg+++f +e+++Ll +h+n++ lvgyc+e+++ +L+Yey+s+gsl +l+ + +l+w +rl+i++d+a+ L++LH g + ++ihrd+K++NiLln++ +ak+adFGls ++ ++et+ + Gt GY+dp y ++ lt +sD+ysfGvvL+e+++g+++ + ++e + +++++++++g+ evv +++++++ +s+ + eia +c + ++Rpt ++v+	kvlGkGgfGkvykGkledg...eevavKvlsesssqgakeflaevelLlrvhhknLvslvgyckekkklaLvYeymsegslkehlsgkkkekvlsweerlkialdaaqGLeyLHkgc..kppiihrdvKstNiLlnekleakiadFGlsksfeeeeethvst.vvaGtlGYldpeyyetnqlteksDvysfGvvLlelitgkeaisk.eeekvsivewvkqklakgdieevvdpklkgdydvesvwkvveialscveessaeRptmsevv	244.1	1.2e-74
	HanXRQr2_Chr00c001g0831851	PF00069.22	Protein kinase domain	526	13	282	1	259	FHDDNFIGGGGFGKVYKGNLQDGDgfKTIVAKRLDTRFGQGE--QQFFSELQILLDYKHENVIGLVGYCDETDEKVLIYEYLSKGSLDRYLN-HTSLTWVKRLNICIDVARALDFLHggvgkQAKVIHRDIKTENILLNNDWKAKLADFGLSLICSINQEtdyiIDHACGTKGYVDPLYRQSGFLTIESDIYSFGVVLFEILCGRSTFEIQKREGHYLPDFIE--KSFKEGKHGEVVFKQMREQimpksLITFQEIAYQCLHLDREKRPTTEKVL	+++++ +G G+fGkVyk+ ++ + k+++ K+++++ + + +++++E++il +kh+n++ l++++ e+de +l+ ey+++g+l+++l+ ++sl+ + +i+ ++++l++lH ++++iHrD+K+eNiL++++ + K++DFGl+ + +++ ++ +gt+ Y+ P ++ + ++D++s Gv+l+e+l+g+ f+ +k++ ++ ++ + k++k ++ ++ +++ +e +++++ ++l+ d++kR+t e++l	yekleklGeGsfGkVykaveketg..kivAvKkikkekakkkkekkvlrEikilkklkhpnivrlyevfeekdelylvleyveggeladllsrkgslseeeakkiakqilegleylH.....skgiiHrDlKpeNiLidekgelKitDFGlakelesssk....ltsfvgtreYlAPEvlkeneyskkvDvWslGvilyelltgkppfsgekgkekvekeldqlekilkilgetkeklpeasel.....seeakdllkkllkkdpkkRltaeell	148.9	1.1e-45
	HanXRQr2_Chr00c001g0831851	PF00069.22	Protein kinase domain	526	318	521	1	196	YHHDNIIEHGGVGIVYKGRLLWSGRLMeiAARRFDCKHGDGD--LEFLAEISALSDLKHKNLVSIIGFCDAIDEKIIVTTYGANGSLGQYLN-SLNLTWKQRLRICLGVARALSYLHYDKgrdyaILHCNINSNTILLDNNWEAKLSSFEFSIKQSLNYKdhvcPCEHAGTMGCMDPAIEKTGGVTHKSDIYSFGVVLFETLCGRKA	y+ ++ + G++G Vyk++ ++g+ + A +++ ++ + + ++l+Ei+ l lkh+n+v +++++ de ++v+ y +g+l ++l+ + +l+ ++ +i+ ++++l+ylH + i+H+ + ++ iL+d++ e K++ F ++ + + + k + gt + P + k+ ++++k+D++s Gv+l+e l+g+	yekleklGeGsfGkVykaveketgkiv..AvKkikkekakkkkekkvlrEikilkklkhpnivrlyevfeekdelylvleyveggeladllsrkgslseeeakkiakqilegleylHskg.....iiHrDlKpeNiLidekgelKitDFGlakelesssk....ltsfvgtreYlAPEvlkeneyskkvDvWslGvilyelltgkpp	79.3	2e-24
	HanXRQr2_Chr00c001g0831851	PF07714.14	Protein tyrosine kinase	526	17	285	5	260	NFIGGGGFGKVYKGNLQ--DGDGFKTIVAKRLDTRFGQG-EQQFFSELQILLDYKHENVIGLVGYCDETDEKVLIYEYLSKGSLDRYLNHT----SLTWVKRLNICIDVARALDFLHggvgkQAKVIHRDIKTENILLNNDWKAKLADFGLSLICsINQETDYIIDHACGTKGYVDPLYRQSGFLTIESDIYSFGVVLFEILC-GRSTfeiqkreghylpdfiEKSFKEGKHGEVVFKQMREQIMPKSLITFQEIAYQCLHLDREKRPTTEKVLMQL	+ +G G fG+V++g+l+ + + +++ K l+ + + +++f++e++i+ ++kh+n++ l+g c ++++ +++ ey+++G+L+++L+++ +lt + l++++++A+++++L+ + k++Hrd+ + N+Ll+++ ++k++DfGL+ ++++ + ++a ++ p +++ +t++sD++sfGv+l+Ei++ g+++ +++++ + e + ++ r + k +++e+ qC++ d e+Rpt ++++ +l	kklGeGafGeVvegtlkgekekkevkvavKtlkeeateeekeefleeakimkklkhpnivkllgvctkeepllivteyvegGdLlkfLrkkeekekltlkdllsfalqiAkGmeyLe.....skklvHrdlaarNvLlsenkvvkisDfGLardi.ekddeykkkeeaklpvkWmapEslkekkftsksDvWsfGvllwEiftlgeep...............ypglsneevleklkegkrlekpekcpeelyelmkqCweedpeeRptfkelvekl	138.9	1.1e-42
	HanXRQr2_Chr00c001g0831851	PF07714.14	Protein tyrosine kinase	526	322	518	5	203	NIIEHGGVGIVYKGRLL--WSGRLMEIAARRFDCKHGDG-DLEFLAEISALSDLKHKNLVSIIGFCDAIDEKIIVTTYGANGSLGQYLNSL----NLTWKQRLRICLGVARALSYLHYDKgrdyaILHCNINSNTILLDNNWEAKLSSFEFSIKQsLNYKDHVCPCEHAGTMGCMDPAIEKTGGVTHKSDIYSFGVVLFETLC-G	+ + +G G V++g+l + + +++a + ++ ++ + efl e++ +++lkh+n+v+++g+c ++ +ivt y ++G+L ++L++ +lt k+ l+++l +A++++yL+ k ++H ++ + +Ll++n +k+s f + + + ++ + e+ + m p + k++ +t+ksD++sfGv+l+E ++ g	kklGeGafGeVvegtlkgekekkevkvavKtlkeeateeekeefleeakimkklkhpnivkllgvctkeepllivteyvegGdLlkfLrkkeekekltlkdllsfalqiAkGmeyLeskk.....lvHrdlaarNvLlsenkvvkisDfGLardi.ekddeykkkeeaklpvkWmapEslkekkftsksDvWsfGvllwEiftlg	86.5	1.1e-26
	HanXRQr2_Chr00c001g0831881	RLK-Pelle_CR4L	RLK-Pelle_CR4L	355	60	327	16	270	HLKGQSTVVLKRY-PSGHALYGEEAFFTEIEMFTRVKHPNIVNLLGICVEDSEMVLVTENISNGYLIDYLGDV--NHMRILTWEKRLKIFIDVAHALNYLHYEMEdqKIIINRDITSYSIGLDENWGAKIVNFWVSVFLPPNQEDEALylNNRIGRPSNRDPQYEKTGRLKRESDVYSFGVVLFEILCGRRASDSIYKKKNVrglgrvarqsfcmgTLEDMIDPILKEEigENNVVLNKG----PNKDSLHTFIEIAYQCVAETQDQRPTIKVVV	+lk + +v++kr + + ee+f +E+e++++++h ++v+LlG+c+e +e +LV e ++ng L d L + ++ ++l+W++R+ki ++va+a++yLh e + ii rdi s i ld++w a++ +F +++ ++ ++e++ + ++ +g + dp+y +t++l+++sDvysfGvvl e+l Gr+a + ++++ l+++ p+++e+ e + vl+k ++ +++++ +++a +cv +++++rp+++ vv	rlkdgrevaikraekareskeeeeefenEleiLsklrhkhlvrLlGyceeeeerlLVyeymengsLddhLhgkssssevalsWktRikialgvaraieyLhsyae..ppiiHrdikssNiLldsewearlsDFglaltveeeeeskev..sklagtlgyldpeyvsteeltpksDvysfGvvlLellsGrkaiseeeeeeee..............slvewalplieeg..evrkvldkrlkaeeeleavekvarvaarcvrseveerpamsevv	169.3	7.5e-52
	HanXRQr2_Chr00c001g0831881	PF07714.14	Protein tyrosine kinase	355	53	330	17	260	KGKYEGEHLKGQSTVVLKRYPSGHALYGEEAFFTEIEMFTRVKHPNIVNLLGICVEDSEMVLVTENISNGYLIDYLGDVNHMRILTWEKRLKIFIDVAHALNYLHyemedQKIIINRDITSYSIGLDENWGAKIVNFWVSVFLppNQEDEALYLNNRIGRPSNRDPQYEKTGRLKRESDVYSFGVVLFEILC-GRRAsdsiykkknvrglgrvarqsfcmgtLEDMIDPILKEEIgENNVVLNKgpNKDSLHTFIEIAYQCVAETQDQRPTIKVVVKEL	+g+++ge+ k + +v++K +++ +e+f++e+++++++khpniv+llg+c++++++++vte +++G L ++L + ++ + lt ++ l++ +++A++++yL+ +k ++ rd+++ + l+en +ki f ++ + +++de +++ + p k+++++ +sDv+sfGv+l+Ei++ g++ ++++ + + e + +++ l+k +++ +++ e+ qC++e++++Rpt+k +v++l	egtlkgekekkevkvavKtlkeeateeekeefleeakimkklkhpnivkllgvctkeepllivteyvegGdLlkfLrkkeekekltlkdllsfalqiAkGmeyLe.....skklvHrdlaarNvLlsenkvvkisDfGLardi..ekddeykkkeeaklpvkWmapEslkekkftsksDvWsfGvllwEiftlgeep.........................ypglsneevlekl.kegkrlek..pekcpeelyelmkqCweedpeeRptfkelvekl	99.4	1.3e-30
	HanXRQr2_Chr00c001g0831881	PF00069.22	Protein kinase domain	355	57	328	17	260	EGEHLKGQSTVVLKRYPSGHALYGE-EAFFTEIEMFTRVKHPNIVNLLGICVEDSEMVLVTENISNGYLIDYLGdvNHMRiLTWEKRLKIFIDVAHALNYLHYEMedqkiIINRDITSYSIGLDENWGAKIVNFWVSVFLPPNQEdealyLNNRIGRPSNRDPQYEKTGRLKRESDVYSFGVVLFEILCGRRASDSIYKKKNVRGLGRV-ARQSFCMGtledmidpI-------LKEEigennvvlnkgpnkdsLHTFIEIAYQCVAETQDQRPTIKVVVK	++ + + + +v++K+ +a + +++++Ei+++ ++khpniv+l++++ e++e++lv+e +++g l d+l +++ l+ e+ ki+ ++++l+ylH + ii rD+ + i +de+ Ki+ F ++ l +++ l++++g + + P k+ + ++++Dv+s Gv+l+e+l+g+ + +k++v+ + + +g +e ++++++ +++++++ +R+t++ +++	kaveketgkivAvKkikkekakkkkekkvlrEikilkklkhpnivrlyevfeekdelylvleyveggeladlls..rkgs.lseeeakkiakqilegleylHskg.....iiHrDlKpeNiLidekgelKitDFGlakelesssk.....ltsfvgtreYlAPEvlkeneyskkvDvWslGvilyelltgkppfsgekgkekvekeldqlekilkilg........etkeklpeasel................seeakdllkkllkkdpkkRltaeellq	80.8	6.6e-25
	HanXRQr2_Chr00c001g0831911	RLK-Pelle_CrRLK1L-1	RLK-Pelle_CrRLK1L-1	332	30	298	1	262	IIGRGGLGHVYKGQLQQSgelITISALRLDRKHGGGVVEFWTELSMLSDLKHPNIVSIVGFCDEKHEKIIVTTYEaKNGSLKEHL---NSPNLTWTQRLKICVGVARALSYLHydEGRGYGVIHLNVNSSTILLDENWEPKLSGFKVSIKQslNRMDQVVLSEPI-GTIGYIDPEIGKTKGVTCKSDIYAFGVVLFEILCGRIAYIR--NDANRLLAPLVMQHYENETLPDIIHPDLKNQmsgyqISVRSLIIYSETAYSCLKEERSHRPYMLNI	+iG+Gg+G+vykg+l+++ +++ r ++k g+ ef te+++ls l+h +vs++G+cdek+e i+v y ++G+l+ehl ++p+l+W qrl+ic+G ar l ylh g +++ih +v+++ illden+ k++ f +s ++ +++dq +s + g+ gy+dPe +++ +t ksd+y+fGvvl+e+lc r a + la +++ ++++l +i+ ++lk++ i+ sl ++eta cl++e +rp m ++	viGvGgfGkvykgelddg...tkvavkrgnpkseqglkefeteiellsklrhrhlvsliGycdeksemilvyeym.akGtlrehlygsdkpplsWkqrleiciGaarGlhylh..tgakktiihrdvkttnilldenfvakvadfGlsktg..peldqthvstavkgsfgyldPeyfrrqqlteksdvysfGvvllevlcarpainpalpkeqvnlaewalklkkkgkldeivdeklkgk.....iapeslkkfaetaekcladegvdrpsmgdv	213.7	2.3e-65
	HanXRQr2_Chr00c001g0831911	PF07714.14	Protein tyrosine kinase	332	28	264	4	239	DNIIGRGGLGHVYKGQLQ----QSGELITISALRLDrKHGGGVVEFWTELSMLSDLKHPNIVSIVGFCDEKHEKIIVTTYeAKNGSLKEHLNSP----NLTWTQRLKICVGVARALSYLHYDEgrgygVIHLNVNSSTILLDENWEPKLSGFKVSIKQsLNRMDQVVLSEPIGTIGYIDPEIGKTKGVTCKSDIYAFGVVLFEILC-GRIAYIRNDANRLLAPLvMQHYEnETLPDIIHPDLKNQM	++ +G+G G+V++g+l+ ++ + + l+ + ++ ef +e++++++lkhpniv+++g+c ++++ +ivt y +++G+L+++L++ +lt ++ l++++ +A++++yL+ + ++H ++ + +Ll+en k+s f ++ + ++ ++++ +e + ++ pE+ k+k +t ksD+++fGv+l+Ei++ g+ y + +++++l+ l ++++ + p+ ++++l++ m	gkklGeGafGeVvegtlkgekekkevkvavKtlkee.ateeekeefleeakimkklkhpnivkllgvctkeepllivtey.vegGdLlkfLrkkeekekltlkdllsfalqiAkGmeyLeskk.....lvHrdlaarNvLlsenkvvkisDfGLardi.ekddeykkkeeaklpvkWmapEslkekkftsksDvWsfGvllwEiftlgeepypglsneevlekl.kegkr.lekpekcpeelyelm	105.2	2.3e-32
	HanXRQr2_Chr00c001g0831911	PF00069.22	Protein kinase domain	332	25	249	1	216	FHHDNIIGRGGLGHVYKGQLQQSGELITISALRLDRKHGGGVVEFWTELSMLSDLKHPNIVSIVGFCDEKHEKIIVTTYeAKNGSLKEHLN-SPNLTWTQRLKICVGVARALSYLHyDEGrgygVIHLNVNSSTILLDENWEPKLSGFKVSIKQSLNRMdqvvLSEPIGTIGYIDPEIGKTKGVTCKSDIYAFGVVLFEILCGRIAYIRNDANRLLAPLVMQHYEN	++ ++ +G+G+ G Vyk+ +++g+ + + ++ +++ ++++E+++l lkhpniv +++++ ek+e ++v+ y +++g+l+++l+ + +l+ ++ ki+ ++++l+ylH ++g +iH + ++ iL+de+ e K++ F ++ + + + l++ +gt Y+ PE+ k+++++ k+D+++ Gv+l+e+l+g+ + ++ + + ++q+++	yekleklGeGsfGkVykaveketgkivAvKkikkekakkkkekkvlrEikilkklkhpnivrlyevfeekdelylvley.veggeladllsrkgslseeeakkiakqilegleylH.skg....iiHrDlKpeNiLidekgelKitDFGlakelesssk....ltsfvgtreYlAPEvlkeneyskkvDvWslGvilyelltgkppfsgekgkekvekeldqleki	106.5	9.6e-33
	HanXRQr2_Chr00c001g0831921	RLK-Pelle_CR4L	RLK-Pelle_CR4L	395	105	366	20	269	HNEVYIKRF-FPKDDEHDEDLFFTELEVLTSVEHDNIVTLIGFCVEGFEMILVTEKCSN-VLQDYLGNV--RIMRTLTWEKRLKICIDLAHALSYLHSemEEKKMIIHGNINYARFGWDENLVAKIDDFEFAVFLPQNQNDEVLcKRTDFVSKYhVDPEYKKTGKLKRESDVYSFGVVLFEILCGRFAFDQSYLNEsEKGLVHVARQNFCNGTIEEIIDPILKEETniksynpnrgaNKDSLHTFIKVANQCVAETQDHRPAMKVV	+ev ikr+ ++ +++e+ f +Ele+L++++h+++v L+G+c+e+ e +LV e +n L+d L + + ++l+W++R+ki ++ a+a+ yLhs +++iiH++i + d++++a++ DF +a+ ++++++++ + +++ y +dpey +t++l+++sDvysfGvvl e+l Gr a++++ +e e+ lv++a + +g++++++d+ lk+e+ + +++++ ++va +cv +++++rpam+ v	grevaikraekareskeeeeefenEleiLsklrhkhlvrLlGyceeeeerlLVyeymengsLddhLhgkssssevalsWktRikialgvaraieyLhs..yaeppiiHrdikssNiLldsewearlsDFglaltveeeeeskev.sklagtlgy.ldpeyvsteeltpksDvysfGvvlLellsGrkaiseeeeee.eeslvewalplieegevrkvldkrlkaee...........eleavekvarvaarcvrseveerpamsev	161	2.6e-49
	HanXRQr2_Chr00c001g0831921	PF07714.14	Protein tyrosine kinase	395	96	367	19	257	ESSSELPKRHNEVYIKRFFPKDDEHDEDLFFTELEVLTSVEHDNIVTLIGFCVEGFEMILVTEKCSN-VLQDYLGNVRIMRTLTWEKRLKICIDLAHALSYLHSEMeekkmIIHGNINYARFGWDENLVAKIDDFEFAVFLpqNQNDEVLCKRTDFVSKYHVDPEYKKTGKLKRESDVYSFGVVLFEILC-GRFAfdqsylnesekglvhvarqnfcngtieeiIDPILKEETNIKSYNPNR-GANKDSLHTFIKVANQCVAETQDHRPAMKVVL	+ ++e k++ +v +K + + +e++++ f++e++++++++h+niv l+g+c+++ ++++vte +++ L+++L + + ++lt ++ l++++++A++++yL+s+ ++H ++ +en v+ki Df a + +++de k+++ ++ + pE k++k++ +sDv+sfGv+l+Ei++ g+ + + +ee+ k + +r ++++ +++ ++ +qC++e++++Rp +k ++	tlkgekekkevkvavKtlkeeateeekeefleeakimkklkhpnivkllgvctkeepllivteyvegGdLlkfLrkkeekekltlkdllsfalqiAkGmeyLeskk.....lvHrdlaarNvLlsenkvvkisDfGLardi..ekddeykkkeeaklpvkWmapEslkekkftsksDvWsfGvllwEiftlgeep.............................ypglsneevleklkegkrlekpekcpeelyelmkqCweedpeeRptfkelv	98	3.7e-30
	HanXRQr2_Chr00c001g0831921	PF00069.22	Protein kinase domain	395	105	367	24	259	HNEVYIKRFFPKDDEHDE-DLFFTELEVLTSVEHDNIVTLIGFCVEGFEMILVTEKCSNV-LQDYLGnvRIMRtLTWEKRLKICIDLAHALSYLHSEMeekkmIIHGNINYARFGWDENLVAKIDDFEFAVFLPQNQNdevlcKRTDFVSKYHVDPEYKKTGKLKRESDVYSFGVVLFEILCGRFAFDQSYLNESEKGLVHVarqNFCNGTIEEIIDPILKEETNIksynpnrgankdsLHTFIKVANQCVAETQDHRPAMKVVL	+++v +K++ +++++++ + +++E+++l +++h+niv+l++++ e e++lv+e +++ l+d+l r + l+ e+ ki+ ++++l+ylHs+ iiH + + + de+ + Ki DF +a l ++++ +++ ++++ + PE k+ + ++++Dv+s Gv+l+e+l+g+ f ++ +e+ + ++ + i + + l+e++++ ++++++ ++++++++ +R+ ++ +l	gkivAvKkikkekakkkkekkvlrEikilkklkhpnivrlyevfeekdelylvleyveggeladlls..rkgs.lseeeakkiakqilegleylHskg.....iiHrDlKpeNiLidekgelKitDFGlakelesssk.....ltsfvgtreYlAPEvlkeneyskkvDvWslGvilyelltgkppfsgekgkekvekeldq...lekilkilgetkeklpeasel.............seeakdllkkllkkdpkkRltaeell	82.4	2.2e-25
	HanXRQr2_Chr00c001g0831931	RLK-Pelle_LRR-I-1	RLK-Pelle_LRR-I-1	341	38	289	32	265	KKRYGEKEFLTEIEILSSgVKHYNIVNLLGFCFEESEMILVIDNFSNGFLGEYLGNRKDKRVLTWENRLKICIDVAHALRYIHYEMedQTRIIHRDICSYNIGLDENLEAKIVNFWRSVFLPPNQEDEALYlEYIGKRTYADPEYKKTGKLKRESDVYGFGVVLFEILCGRLANDPiylKESDKGLAHVARRSLSTGSLQELIDPVIKEEVgengfvlnrgpNKDSLHTFISIAHQCVAETQVQRPTMKIVV	+++ g+kefl+e+e+L+ v+h n+v+l+g+c e+++++Lv + +s+g l e+l ++k+++vl+we+rlki++d+a+ L y+H + +++iihrd+ s Ni l+e+leaki +F s ++ ++e + G Y dpey +t +l+++sDvy fGvvL+e+++g+ a + +e++ ++++++++l++g+++e++dp +k+++ + +s+ + + ia +cv+e++ +Rptm+ vv	sssqgakeflaevelLlr.vhhknLvslvgyckekkklaLvYeymsegslkehlsgkkkekvlsweerlkialdaaqGLeyLHkgc..kppiihrdvKstNiLlnekleakiadFGlsksfeeeeethvst.vvaGtlGYldpeyyetnqlteksDvysfGvvLlelitgkeaisk...eeekvsivewvkqklakgdieevvdpklkgdy...........dvesvwkvveialscveessaeRptmsevv	180.6	2.8e-55
	HanXRQr2_Chr00c001g0831931	PF07714.14	Protein tyrosine kinase	341	20	292	23	260	PSSKRHNTVLIKRYPPsGKKRYGEKEFLTEIEILSSGvKHYNIVNLLGFCFEESEMILVIDNFSNGFLGEYLGNRKDKRVLTWENRLKICIDVAHALRYIHyemedQTRIIHRDICSYNIGLDENLEAKIVNFWRSVFLpPNQEDEALYLEYIGKRTYADPEYKKTGKLKRESDVYGFGVVLFEILC-GRLAndpiylkesdkglahvarrslstgsLQELIDPVIKEEVgENGFVLNRgpNKDSLHTFISIAHQCVAETQVQRPTMKIVVKEL	++k++ +v +K ++++ ++efl+e++i+++ kh niv+llg+c +e+++++v++ ++G L ++L ++++k+ lt ++ l++++++A++++y++ + +++Hrd+++ N+ l+en +ki f + + ++++ e + pE k++k++ +sDv+ fGv+l+Ei++ g+ +++l + + e + ++g l++ +++ +++ ++ +qC++e++ +Rpt+k +v++l	ekekkevkvavKtlke.eateeekeefleeakimkkl.khpnivkllgvctkeepllivteyvegGdLlkfLrkkeekekltlkdllsfalqiAkGmeyLe.....skklvHrdlaarNvLlsenkvvkisDfGLardi.ekddeykkkeeaklpvkWmapEslkekkftsksDvWsfGvllwEiftlgeep.........................ypglsneevlekl.kegkrlek..pekcpeelyelmkqCweedpeeRptfkelvekl	107.1	5.8e-33
	HanXRQr2_Chr00c001g0831931	PF00069.22	Protein kinase domain	341	23	290	22	260	KRHNTVLIKRYPPSGKKRYGEKEFLTEIEILSSgVKHYNIVNLLGFCFEESEMILVIDNFSNGFLGEYLGnrkDKRVLTWENRLKICIDVAHALRYIHYEMedqtrIIHRDICSYNIGLDENLEAKIVNFWRSVFLPPNQEdealYLEYIGKRTYADPEYKKTGKLKRESDVYGFGVVLFEILCGRLandPIYLKESDKGLAHVARRSLSTGSLQElidpV----------IkeevgengfvlnrgpnkdsLHTFISIAHQCVAETQVQRPTMKIVVK	+++++v +K+ + +k ek++l+Ei+il + +kh niv+l++++ e++e++lv++ ++g l ++l +k +l+ e+ ki+ ++++l+y+H + iiHrD+ + Ni +de+ e Ki+ F + l +++ + +++g r+Y PE k+ + ++++Dv++ Gv+l+e+l+g+ p + +++++ ++ +++ ++ + + + ++++++ ++++++++ +R+t++ +++	etgkivAvKkikkekakkkkekkvlrEikilkk.lkhpnivrlyevfeekdelylvleyveggeladlls...rkgslseeeakkiakqilegleylHskg.....iiHrDlKpeNiLidekgelKitDFGlakelesssk....ltsfvgtreYlAPEvlkeneyskkvDvWslGvilyelltgkp...pfsgekgkekvekeldqlekilkilg....etkeklpeasel...................seeakdllkkllkkdpkkRltaeellq	89	2.1e-27
	HanXRQr2_Chr00c001g0831941	RLK-Pelle_LRR-I-1	RLK-Pelle_LRR-I-1	320	17	282	3	265	NFIGGGGFGKVYKGNLQDGdgiKTIVAKRLDTRFGQGEQQFFSELQILLEYNHENVIRLVGYCDETDEKVLIYEYLSKGSLDRYLNDT----SLTWVKRLNICIDVARALDFLHGGVgkQVKVIHRDIKTENILLKNDWKAKLADFGLSLICSINQETDYIIdHACGTRGYVDPLYRQSGFLTIESDIYSFGVVLFEILCGRSTFAIhKHEGHYLPDFIKNKFEEGKHAEVVFEQIKEQIVPQSLATFQEIAYQCLHLDREKRPTTKKVL	+ +G GgfGkvykG+l+dg + + K l+++ qg+++f +e+++Ll+ +h+n+++lvgyc+e+++ +L+Yey+s+gsl +l+++ +l+w +rl+i++d+a+ L++LH g + ++ihrd+K++NiLl+++ +ak+adFGls ++ ++et+ + Gt GY+dp y ++ lt +sD+ysfGvvL+e+++g+++ ++e + +++k+k+++g+ evv +++k+++ +s+++ eia +c + ++Rpt ++v+	kvlGkGgfGkvykGkledg...eevavKvlsesssqgakeflaevelLlrvhhknLvslvgyckekkklaLvYeymsegslkehlsgkkkekvlsweerlkialdaaqGLeyLHkgc..kppiihrdvKstNiLlnekleakiadFGlsksfeeeeethvst.vvaGtlGYldpeyyetnqlteksDvysfGvvLlelitgkeaisk.eeekvsivewvkqklakgdieevvdpklkgdydvesvwkvveialscveessaeRptmsevv	246.9	1.7e-75
	HanXRQr2_Chr00c001g0831941	PF00069.22	Protein kinase domain	320	13	282	1	259	FHDDNFIGGGGFGKVYKGNLQDGDgiKTIVAKRLDTRFGQG--EQQFFSELQILLEYNHENVIRLVGYCDETDEKVLIYEYLSKGSLDRYLN-DTSLTWVKRLNICIDVARALDFLHggvgkQVKVIHRDIKTENILLKNDWKAKLADFGLSLICSINQEtdyiIDHACGTRGYVDPLYRQSGFLTIESDIYSFGVVLFEILCGRSTFAIHKHEGHYLPDFIKnKFE-----EgkhaevvFEQIKEQIVPQSLATFQEIAYQCLHLDREKRPTTKKVL	+++++ +G G+fGkVyk+ ++ + k+++ K+++++ + e+++++E++il +++h+n++rl++++ e+de +l+ ey+++g+l+++l+ ++sl+ + +i+ ++++l++lH + ++iHrD+K+eNiL++++ + K++DFGl+ + +++ ++ +gtr Y+ P ++ + ++D++s Gv+l+e+l+g+ f+ +k++ ++ ++ + ++ + ++ k + + +++++ ++l+ d++kR+t +++l	yekleklGeGsfGkVykaveketg..kivAvKkikkekakkkkekkvlrEikilkklkhpnivrlyevfeekdelylvleyveggeladllsrkgslseeeakkiakqilegleylH.....skgiiHrDlKpeNiLidekgelKitDFGlakelesssk....ltsfvgtreYlAPEvlkeneyskkvDvWslGvilyelltgkppfsgekgkekvekeldq.lekilkilg.......etkeklpeaselseeakdllkkllkkdpkkRltaeell	154.5	2.2e-47
	HanXRQr2_Chr00c001g0831941	PF07714.14	Protein tyrosine kinase	320	17	285	5	260	NFIGGGGFGKVYKGNLQ--DGDGIKTIVAKRLDTRFGQG-EQQFFSELQILLEYNHENVIRLVGYCDETDEKVLIYEYLSKGSLDRYLNDT----SLTWVKRLNICIDVARALDFLHggvgkQVKVIHRDIKTENILLKNDWKAKLADFGLSLICsINQETDYIIDHACGTRGYVDPLYRQSGFLTIESDIYSFGVVLFEILC-GRSTfaihkheghylpdfiKNKFEEGKHAEVVFEQIKEQIVPQSLATFQEIAYQCLHLDREKRPTTKKVLMQL	+ +G G fG+V++g+l+ + + +++ K l+ + + +++f++e++i+ +++h+n+++l+g c ++++ +++ ey+++G+L+++L+++ +lt + l++++++A+++++L+ + k++Hrd+ + N+Ll+++ ++k++DfGL+ ++++ + ++a ++ p +++ +t++sD++sfGv+l+Ei++ g+++ +++++ + +e + e+ + + + ++++e+ qC++ d e+Rpt k+++ +l	kklGeGafGeVvegtlkgekekkevkvavKtlkeeateeekeefleeakimkklkhpnivkllgvctkeepllivteyvegGdLlkfLrkkeekekltlkdllsfalqiAkGmeyLe.....skklvHrdlaarNvLlsenkvvkisDfGLardi.ekddeykkkeeaklpvkWmapEslkekkftsksDvWsfGvllwEiftlgeep...............ypglsneevleklkegkrlekpekcpeelyelmkqCweedpeeRptfkelvekl	144.7	2e-44
	HanXRQr2_Chr00c001g0831951	RLK-Pelle_CrRLK1L-1	RLK-Pelle_CrRLK1L-1	347	30	293	1	262	IIEHGGVGIAYKGRLLwSGrlMEITARRFDCKHGDGDLEFLAEISALSVLKHKNLVSIIGFCDEIDEKIIVTTYEANGSLGQYLNS---LNLTWKQRLRICLGVARALSYLHydKGRDYAILHCNINSNTILLDDNWETKLSGFEFSIKQSVNDKDQVCPcEHTGTLGCVDPAIEKTGGVTHKSDIYSFGVVLFEILCERKALIHNEV--DKSLALLAKHYYEKGTLHDIIHPPLLNQIlSPQSLLIYSKVAYSCLNDDRAHRPDMHHI	+i +Gg+G ykg+l g +++ +r + k g ef +ei+ ls l+h+ lvs+iG+cde +e i+v y a+G+l ++l + +l+Wkqrl ic+G ar l ylh g +++i+h ++++ illd+n+ +k++ f +s +++ d+ +v g+ g +dP ++ +t+ksd+ysfGvvl+e+lc r+a+ + + +la a+++ +kg+l++i+ + l ++i +p+sl ++++a cl+d+ ++rp m+++	viGvGgfGkvykgeld.dg..tkvavkrgnpkseqglkefeteiellsklrhrhlvsliGycdeksemilvyeymakGtlrehlygsdkpplsWkqrleiciGaarGlhylh..tgakktiihrdvkttnilldenfvakvadfGlsktgpeldqthvst.avkgsfgyldPeyfrrqqlteksdvysfGvvllevlcarpainpalpkeqvnlaewalklkkkgkldeivdeklkgki.apeslkkfaetaekcladegvdrpsmgdv	195.9	6.3e-60
	HanXRQr2_Chr00c001g0831951	PF07714.14	Protein tyrosine kinase	347	61	297	39	260	KHGDG-DLEFLAEISALSVLKHKNLVSIIGFCDEIDEKIIVTTYEANGSLGQYLNSL----NLTWKQRLRICLGVARALSYLHYDKgrdyaILHCNINSNTILLDDNWETKLSGFEFSIKQsVNDKDQVCPCEHTGTLGCVDPAIEKTGGVTHKSDIYSFGVVLFEILCERKALihnevdkslallakhyY----EKGTLHDIIHPPLLNQIL-SPQSLliySKVAYSCLNDDRAHRPDMHHIMAKL	++ + efl e++ ++ lkh+n+v+++g+c + ++ +ivt y ++G+L ++L++ +lt k+ l+++l +A++++yL+ k ++H ++ + +Ll++n k+s f + + +d++++ e++ + + p + k++ +t+ksD++sfGv+l+Ei++ + y ++ +l+ + + l++ p++l ++ +C++ d ++Rp++++++ kl	eateeekeefleeakimkklkhpnivkllgvctkeepllivteyvegGdLlkfLrkkeekekltlkdllsfalqiAkGmeyLeskk.....lvHrdlaarNvLlsenkvvkisDfGLardi.ekddeykkkeeaklpvkWmapEslkekkftsksDvWsfGvllwEiftlgeep................ypglsneevleklkegkrlekpekcpeel...yelmkqCweedpeeRptfkelvekl	87.5	5.8e-27
	HanXRQr2_Chr00c001g0831951	PF00069.22	Protein kinase domain	347	28	295	4	260	DNIIEHGGVGIAYKGRLLWSGRLMEITARRFDCKHGDGDLEFLAEISALSVLKHKNLVSIIGFCDEIDEKIIVTTYEANGSLGQYLN-SLNLTWKQRLRICLGVARALSYLHYDKgrdyaILHCNINSNTILLDDNWETKLSGFEFSIKQSVNDKdqvcPCEHTGTLGCVDPAIEKTGGVTHKSDIYSFGVVLFEILCERKALIHNEVDKSLALLAKHYY-EKGTL-HDIIHPPLLNQIlspqsLLIYSKVAYSCLNDDRAHRPDMHHIMA	++ + G++G yk++ ++g+ + + + + + + + ++l+Ei+ l lkh+n+v +++++ e de ++v+ y +g+l ++l+ + +l+ ++ +i+ ++++l+ylH + i+H+ + ++ iL+d++ e K++ F ++ + + + k + +gt + P + k+ ++++k+D++s Gv+l+e+l+++ + +++ +++ + +++ + +l + + p +++ ++ ++l+ d+ +R+ ++++++	leklGeGsfGkVykaveketgkivAvKkikkekakkkkekkvlrEikilkklkhpnivrlyevfeekdelylvleyveggeladllsrkgslseeeakkiakqilegleylHskg.....iiHrDlKpeNiLidekgelKitDFGlakelesssk....ltsfvgtreYlAPEvlkeneyskkvDvWslGvilyelltgkppfsgekgkekvekeldqlekilkilgetkeklpeasel.....seeakdllkkllkkdpkkRltaeellq	80.6	7.9e-25
	HanXRQr2_Chr00c001g0831961	RLK-Pelle_CrRLK1L-1	RLK-Pelle_CrRLK1L-1	391	62	326	14	262	HLKGQSTVVLKRYPSgHDVYGEEEFFTEIEILTCVKHPNIVNLLGFCVEDSEMVLVTENISNGYLIDYLGNVNHmCILTWVKRLKICIDVAHALNYLHyqMEDQKIIINRHISSYSIGLDENWGAKIVDFWFSIFLPPNQEALFRNDVIGKKFYIDPQYGITGKLKRESDVYSFGVVLFEILCGRKAFDPIYMTENVRgLGPVARQSFRMGTLEGMIDPILKEETgennfvlnkgpNKDSLHTFMKIAYQCVAETQDQRPTMKVV	+l+++++v +kr + g +ef teie+l+ ++h +v l+G+c e+sem+lv e +++G l ++l + ++ l+W +rl+ici a+ l+ylh + +k ii r + + i lden+ ak+ df +s p +++ v g y+dP+y + +l +sdvysfGvvl+e+lc r+a +p e+v l a + + g+l+ ++d+ lk++ +++sl++f+++a +c+a++ +rp+m+ v	elddgtkvavkrgnp.kseqglkefeteiellsklrhrhlvsliGycdeksemilvyeymakGtlrehlygsdk.pplsWkqrleiciGaarGlhylh..tgakktiihrdvkttnilldenfvakvadfGlsktgpeldqthvstavkgsfgyldPeyfrrqqlteksdvysfGvvllevlcarpainpalpkeqvn.laewalklkkkgkldeivdeklkgki...........apeslkkfaetaekcladegvdrpsmgdv	177.6	2.5e-54
	HanXRQr2_Chr00c001g0831961	PF07714.14	Protein tyrosine kinase	391	57	330	22	260	YfdkEHLKGQSTVVLKRYPSGHDVYGEEEFFTEIEILTCVKHPNIVNLLGFCVEDSEMVLVTENISNGYLIDYLGNVNHMCILTWVKRLKICIDVAHALNYLHyqmedQKIIINRHISSYSIGLDENWGAKIVDFWFSIFLPPNQEALFRNDVIGKKFYIDPQYGITGKLKRESDVYSFGVVLFEILC-GRKAfdpiymtenvrglgpvarqsfrmgtLEGMIDPILKEETgENNFVLNKgpNKDSLHTFMKIAYQCVAETQDQRPTMKVVVKEL	e+ k + +v++K ++++ +eef++e++i++ +khpniv+llg+c++++++++vte +++G L ++L + ++ lt + l++++++A++++yL+ +k ++ r +++ + l+en +ki Df + + ++e +++ ++ p ++k++ +sDv+sfGv+l+Ei++ g++ ++g+ + + e +++ l+k +++ ++++++ qC++e++++Rpt+k +v++l	g...ekekkevkvavKtlkeeateeekeefleeakimkklkhpnivkllgvctkeepllivteyvegGdLlkfLrkkeekekltlkdllsfalqiAkGmeyLe.....skklvHrdlaarNvLlsenkvvkisDfGLardiekddeykkkeeaklpvkWmapEslkekkftsksDvWsfGvllwEiftlgeep.........................ypglsneevlekl.kegkrlek..pekcpeelyelmkqCweedpeeRptfkelvekl	100.8	5.1e-31
	HanXRQr2_Chr00c001g0831961	PF00069.22	Protein kinase domain	391	65	328	23	260	GQSTVVLKRYPSGHDVYGE-EEFFTEIEILTCVKHPNIVNLLGFCVEDSEMVLVTENISNGYLIDYLGnvNHMCiLTWVKRLKICIDVAHALNYLHYQMedqkiIINRHISSYSIGLDENWGAKIVDFWFSIFLPPNQEalfRNDVIGKKFYIDPQYGITGKLKRESDVYSFGVVLFEILCGRKAFDPIYMTENVRGlgpVARQSFRMGTLEGmidpI----------LkeetgennfvlnkgpnkdsLHTFMKIAYQCVAETQDQRPTMKVVVK	+ +v++K+ ++ + +++++Ei+il +khpniv+l++++ e++e++lv+e +++g l d+l ++++ l+ + ki+ ++++l+ylH + ii r + + i +de+ Ki+DF ++ l +++ ++++g + Y+ P + + ++++Dv+s Gv+l+e+l+g+ f +e+v+ ++q +++ + g l +++ ++ +++++++ +R+t++ +++	tgkivAvKkikkekakkkkekkvlrEikilkklkhpnivrlyevfeekdelylvleyveggeladlls..rkgs.lseeeakkiakqilegleylHskg.....iiHrDlKpeNiLidekgelKitDFGlakelesssk...ltsfvgtreYlAPEvlkeneyskkvDvWslGvilyelltgkppfsgekgkekvek...eldqlekilkilg....etkeklpeasel...................seeakdllkkllkkdpkkRltaeellq	82.5	2.1e-25
	HanXRQr2_Chr00c001g0831981	RLK-Pelle_CrRLK1L-1	RLK-Pelle_CrRLK1L-1	336	30	291	1	260	IIGRGGLGRVYKGQLQRSgelITISALRLDRKHVGGVVEFWTEVSMLSDLKHPNIVSIVGFCDDKHEKIIVTMYEAiNGSLKEHL---NSPNLTWAQRLKICVGVARALSYLHydEGRGYGVIHLNVNSFTILLDENWEPKLSGFKVSIKQslNRMDRVILSEPI-GTIGYVDPEIEKSKGVTCKSDIYAFGMVLFEILCGRRAYIRDD--ANRLLAPLVMQHYENETLHDIVHPDIRNQISKGALRRYSKTAYSCLNKDRMQRPSML	+iG+Gg+G+vykg+l+ + +++ r ++k g+ ef te+++ls l+h +vs++G+cd+k+e i+v y a +G+l+ehl ++p+l+W qrl+ic+G ar l ylh g +++ih +v++ illden+ k++ f +s ++ +++d+ +s + g+ gy+dPe +++ +t ksd+y+fG+vl+e+lc r+a + la +++ ++++l++iv ++++++i++ +l+++++ta cl+++ ++rpsm	viGvGgfGkvykgelddg...tkvavkrgnpkseqglkefeteiellsklrhrhlvsliGycdeksemilvyeyma.kGtlrehlygsdkpplsWkqrleiciGaarGlhylh..tgakktiihrdvkttnilldenfvakvadfGlsktg..peldqthvstavkgsfgyldPeyfrrqqlteksdvysfGvvllevlcarpainpalpkeqvnlaewalklkkkgkldeivdeklkgkiapeslkkfaetaekcladegvdrpsmg	216.3	3.9e-66
	HanXRQr2_Chr00c001g0831981	PF00069.22	Protein kinase domain	336	26	294	2	259	ADDKIIGRGGLGRVYKGQLQRSGELITISALRLDRKHVGGVVEFWTEVSMLSDLKHPNIVSIVGFCDDKHEKIIVTMYeAINGSLKEHLN-SPNLTWAQRLKICVGVARALSYLHyDEGrgygVIHLNVNSFTILLDENWEPKLSGFKVSIKQSLNRMdrviLSEPIGTIGYVDPEIEKSKGVTCKSDIYAFGMVLFEILCGRRAYIRDDANRLLAPLVMQHYENETLHD--IVHPDIRNQIskgaLRRYSKTAYSCLNKDRMQRPSMLTLI	+++ +G+G+ G+Vyk+ +++g+ + + ++ +++ ++++E+++l lkhpniv +++++ +k+e ++v+ y + +g+l+++l+ + +l+ ++ ki+ ++++l+ylH ++g +iH + + iL+de+ e K++ F ++ + + + l++ +gt Y+ PE+ k+++++ k+D+++ G++l+e+l+g+ + ++ + + ++q+++ + + ++ + +++ + + ++l+kd+++R+++ l+	ekleklGeGsfGkVykaveketgkivAvKkikkekakkkkekkvlrEikilkklkhpnivrlyevfeekdelylvley.veggeladllsrkgslseeeakkiakqilegleylH.skg....iiHrDlKpeNiLidekgelKitDFGlakelesssk....ltsfvgtreYlAPEvlkeneyskkvDvWslGvilyelltgkppfsgekgkekvekeldqlekilkilgetkeklpeasel....seeakdllkkllkkdpkkRltaeell	108.8	2e-33
	HanXRQr2_Chr00c001g0831981	PF07714.14	Protein tyrosine kinase	336	29	297	5	260	KIIGRGGLGRVYKGQLQ--RSG--ELITISALRLDrKHVGGVVEFWTEVSMLSDLKHPNIVSIVGFCDDKHEKIIVTMYEAiNGSLKEHLNSP----NLTWAQRLKICVGVARALSYLHYDEgrgygVIHLNVNSFTILLDENWEPKLSGFKVSIKQSLNRMDrVILSEPIGTIGYVDPEIEKSKGVTCKSDIYAFGMVLFEILC-GRRAyirddanrllaplvMQHYENETLHDIVHPDIRNQISKGALRRYSKTAYSCLNKDRMQRPSMLTLIDEL	k +G+G G+V++g+l+ ++ + + l+ + ++ ef +e++++++lkhpniv+++g+c ++++ +ivt y + +G+L+++L++ +lt + l++++ +A++++yL+ + ++H ++ + +Ll+en k+s f ++ + + + + +e + ++ pE+ k+k +t ksD+++fG++l+Ei++ g++ +++++ne++ + ++ + r + + + ++ + +C+++d +Rp++ +l+++l	kklGeGafGeVvegtlkgekekkevkvavKtlkee.ateeekeefleeakimkklkhpnivkllgvctkeepllivteyve.gGdLlkfLrkkeekekltlkdllsfalqiAkGmeyLeskk.....lvHrdlaarNvLlsenkvvkisDfGLardiekddey.kkkeeaklpvkWmapEslkekkftsksDvWsfGvllwEiftlgeep..............ypglsneevleklkegkrlekpekcpeelyelmkqCweedpeeRptfkelvekl	104.2	4.6e-32
	HanXRQr2_Chr00c001g0831991	RLK-Pelle_CR4L	RLK-Pelle_CR4L	369	79	341	21	269	NIVEIKRFLPRDDEYEKEELFFTELEMLSSIKHHNIVTLIGFCVEGFEMLLVIKKITNGHLDNYFGNI--NEMCILTWELRLKICIDVARALIYLHSQMDdkRFIIHNNIHSTAIRLDENWEAKIADFEGAVIQHLNQKDETLcKRTYFESDYhVDPEYAKTGKPKRESDVYSFGVVMFEILCGRDANDEIYlTESEDGLVHVATRKFCNGTIEDIIDPTLKEETgkkrnspirgaNEDSLYTFSKVANRCVAETQDRRPTMKVV	+ v ikr+ ++++ e+ee f +Ele+Ls+++h+++v L+G+c+e+ e lLV+ ++ng Ld+ + ++ +l+W+ R+ki ++vara+ yLhs+ + + iiH +i s+ i ld++wea+++DF a++ + +++++++ ++++ y +dpey +t++ +++sDvysfGvv+ e+l Gr a +e +e+e+ lv++a+ +g++++++d+ lk+e+ + +++ + +va rcv +++++rp+m+ v	revaikraekareskeeeeefenEleiLsklrhkhlvrLlGyceeeeerlLVyeymengsLddhLhgkssssevalsWktRikialgvaraieyLhsyae..ppiiHrdikssNiLldsewearlsDFglaltveeeeeskev.sklagtlgy.ldpeyvsteeltpksDvysfGvvlLellsGrkaiseee.eeeeeslvewalplieegevrkvldkrlkaee...........eleavekvarvaarcvrseveerpamsev	180.9	2.2e-55
	HanXRQr2_Chr00c001g0831991	PF07714.14	Protein tyrosine kinase	369	68	345	18	260	GKSKNELPNRHNIVEIKRFLPRDDEYEkEELFFTELEMLSSIKHHNIVTLIGFCVEGFEMLLVIKKITNGHLDNYFGNINEMCILTWELRLKICIDVARALIYLHSQMddkrfIIHNNIHSTAIRLDENWEAKIADFegAVIQHLNQKDETLCKRTYFESDYHVDPEYAKTGKPKRESDVYSFGVVMFEILC-GRDAndeiyltesedglvhvatrkfcngtIEDIIDPTLKEETGKKRNSPIRGANEDSLYtfsKVANRCVAETQDRRPTMKVVLKEL	g+ k+e +++ v +K + + +e e +e f++e+++++++kh+niv l+g+c+++ ++l+v++ +++G+L+++ + +e lt + l++++++A+++ yL+s+ ++H ++ + + l+en +ki+Df ++ ++++++de+ k++ + + pE k++k + +sDv+sfGv+++Ei++ g++ ++++ + ++ e ++++ + +++ly ++ ++C++e++++Rpt+k ++++l	gtlkgekekkevkvavKtlkeeateee.keefleeakimkklkhpnivkllgvctkeepllivteyvegGdLlkfLrkkeekekltlkdllsfalqiAkGmeyLeskk.....lvHrdlaarNvLlsenkvvkisDf..GLardiekddeykkkeeaklpvkWmapEslkekkftsksDvWsfGvllwEiftlgeep.........................ypglsneevleklkegkrlekpekcpeely...elmkqCweedpeeRptfkelvekl	102.4	1.6e-31
	HanXRQr2_Chr00c001g0831991	PF00069.22	Protein kinase domain	369	77	343	23	260	RHNIVEIKRFLPRDDEYEKEELFFTELEMLSSIKHHNIVTLIGFCVEGFEMLLVIKKITNGHLDNYFGniNEMCILTWELRlKICIDVARALIYLHSQMddkrfIIHNNIHSTAIRLDENWEAKIADFEGAVIQHLNQKdetlcKRTYFESDYHVDPEYAKTGKPKRESDVYSFGVVMFEILCGRdandEIYLTESEDGLVHVATRKfcNGTIEDIIDptlK--E-------EtgkkrnspirganedsLYTFSKVANRCVAETQDRRPTMKVVLK	+++iv +K++ ++++ +ke+ +++E+++l ++kh niv+l++++ e e++lv+ + +g+l+++ +++++ +e++ ki+ ++++l ylHs+ iiH + + i +de+ e Ki+DF a + ++k ++++ + + + PE k+ + ++++Dv+s Gv+++e+l+g+ +++ e+++ v+ +++ +i +i++ + e ++ ++ ++++++++ +R+t++ +l+	tgkivAvKkikkekakkkkekkvlrEikilkklkhpnivrlyevfeekdelylvleyveggeladlls..rkgslseeeak.kiakqilegleylHskg.....iiHrDlKpeNiLidekgelKitDFGlakelesssk.....ltsfvgtreYlAPEvlkeneyskkvDvWslGvilyelltgk....ppfsgekgkekvekeldq..lekilkilg...etkeklpeasel................seeakdllkkllkkdpkkRltaeellq	84.4	5.2e-26
	HanXRQr2_Chr00c001g0832001	RLK-Pelle_CrRLK1L-1	RLK-Pelle_CrRLK1L-1	331	30	297	1	262	IIGRGGFGPAYKGQLQRSgklIKIAARRLDRTHGEGHVEFWTEISALSDLKHTNLVSIIGFCNEKDEKIIITTYAANGSLQEHL---NNPNLTWTQRLRISVGVARALSYLHYDERRgyGVIHRNVNSSTILLDENWEAKLSGFEISikQAVNRMDQITLSEPI-GTIGYMDPEIGKTKGVTCKSDIYAFGVVLFEILCGRRAYIKND--ANRLLATLVMHHYEMETLPDIIQPDLKNQISKyqisvRSLRIYSETAYSCLKEERSHRPHMLNI	+iG+GgfG ykg+l+ + k+a +r +++ g ef tei+ ls l+h+ lvs+iG+c+ek+e i++ y a+G+l+ehl ++p+l+W qrl i++G ar l ylh +++ ++ihr+v+++ illden+ ak++ f +s ++ +++dq +s + g+ gy+dPe +++ +t ksd+y+fGvvl+e+lc r+a ++ + la +++ + ++l +i++++lk++i++ sl+ ++eta cl++e +rp+m ++	viGvGgfGkvykgelddg...tkvavkrgnpkseqglkefeteiellsklrhrhlvsliGycdeksemilvyeymakGtlrehlygsdkpplsWkqrleiciGaarGlhylhtgakk..tiihrdvkttnilldenfvakvadfGls..ktgpeldqthvstavkgsfgyldPeyfrrqqlteksdvysfGvvllevlcarpainpalpkeqvnlaewalklkkkgkldeivdeklkgkiap.....eslkkfaetaekcladegvdrpsmgdv	228.2	9.1e-70
	HanXRQr2_Chr00c001g0832001	PF07714.14	Protein tyrosine kinase	331	29	260	5	236	NIIGRGGFGPAYKGQLQ--RSGKLIKIAARRLDRTHGEG-HVEFWTEISALSDLKHTNLVSIIGFCNEKDEKIIITTYAANGSLQEHLNNP----NLTWTQRLRISVGVARALSYLHYDErrgygVIHRNVNSSTILLDENWEAKLSGFEISIKQaVNRMDQITLSEPIGTIGYMDPEIGKTKGVTCKSDIYAFGVVLFEILC-GRRAYIKNDANRLLATLvMHHYEMETlPDIIQPDLK	+ +G+G fG ++g+l+ ++ k +k+a + l++++ e + ef +e++ +++lkh n+v+++g+c ++++ +i+t y+++G+L+++L++ +lt ++ l++++ +A++++yL+ + ++Hr++ + +Ll+en +k+s f ++ + ++ ++ + +e + +m pE+ k+k +t ksD+++fGv+l+Ei++ g++ y + +++++l++l +++++e+ p+ ++++l+	kklGeGafGeVvegtlkgekekkevkvavKtlkeeateeekeefleeakimkklkhpnivkllgvctkeepllivteyvegGdLlkfLrkkeekekltlkdllsfalqiAkGmeyLeskk.....lvHrdlaarNvLlsenkvvkisDfGLardi.ekddeykkkeeaklpvkWmapEslkekkftsksDvWsfGvllwEiftlgeepypglsneevlekl.kegkrlek.pekcpeely	125.4	1.5e-38
	HanXRQr2_Chr00c001g0832001	PF00069.22	Protein kinase domain	331	25	298	1	259	FHDDNIIGRGGFGPAYKGQLQRSGKLIKIAARRLDRTHGEGHVEFWTEISALSDLKHTNLVSIIGFCNEKDEKIIITTYAANGSLQEHLN-NPNLTWTQRLRISVGVARALSYLHYDErrgygVIHRNVNSSTILLDENWEAKLSGFEISIKQAVNRMdqitLSEPIGTIGYMDPEIGKTKGVTCKSDIYAFGVVLFEILCGRRAYIKNDANRLLATLVMHhyeMETLPDIIQpdlK---NQISKYQIsvrsLRIYSETAYSCLKEERSHRPHMLNIV	+++++ +G+G+fG yk+ +++gk + + + +++ + + ++++Ei+ l lkh n+v ++++++ekde ++++ y+ +g+l+++l+ + +l+ ++ +i ++++l+ylH + +iHr + ++ iL+de+ e K++ F ++ + + l++ +gt Y+ PE+ k+++++ k+D+++ Gv+l+e+l+g+ + +++ + ++ +++ +e++ +i++ + + ++++ + + ++lk+++++R+ + +++	yekleklGeGsfGkVykaveketgkivAvKkikkekakkkkekkvlrEikilkklkhpnivrlyevfeekdelylvleyveggeladllsrkgslseeeakkiakqilegleylHskg.....iiHrDlKpeNiLidekgelKitDFGlakelesssk....ltsfvgtreYlAPEvlkeneyskkvDvWslGvilyelltgkppfsgekgkekvekeldq...lekilkilg...etkeklpeasel....seeakdllkkllkkdpkkRltaeell	115.3	2e-35
	HanXRQr2_Chr00c001g0832011	RLK-Pelle_LRR-XI-1	RLK-Pelle_LRR-XI-1	375	84	347	19	265	RHSAVVIKRF-LPKVDEHEEELFYTELEVLASVKHHNIVTLIGFCVESFERILVIEKFSNGFLSDYLVNVKKMhNLTWEKRLKICIDGAHALNYLHYEMddKKMMIHSYIDPSRFGLDENCRAKIEDFEFAVFLSpnQKDEALCKRTNFKSKFHVDPEYAKTGKLKRESDVYSFGVVMFEILCGRVAWDQIYLKhsEKGLVHVARQNfSNGTTDDIIDPILkeE--TSKQshnpirgankDSLYTFLKVANQCVAESQDQRPTMKVV	+ ++v++K++ k +e++e+ f +e+++l++++h+niv l+gfc ++ +++lv e +ng L+++l + kk +l We+Rlki ++ A++L Ylh ++ +++++H + +s Ld++++ak+ df++a +l+ +k+e+ + ++ s + Peya t k +++sDvYSfGvv++e+++g+ ++d+ + ++ +v++++++ ++ ++++i+D+ l + ++++ +++ + lkva +c++es ++RPtm+ v	sgevvaVKkleaakskekseksfeaevktlgkirhrnivkllgfcsseeakllvyeymengsLgellhgkkkk.eldWeaRlkiavgvAegLaYlhhdc..sppivHrDvkssniLLdsefeakvadfglakvld..ekkeseslsavagsyGYiaPeyaytlkvteksDvYSfGvvlLelvtgkkpvdeefge..svdivkwvaek.kkekveeilDekl..avseaae..........eemlkvlkvallctsespeeRPtmrev	166.1	6.9e-51
	HanXRQr2_Chr00c001g0832011	PF07714.14	Protein tyrosine kinase	375	83	350	26	259	KRHSAVVIKRFLPKVDEHEEELFYTELEVLASVKHHNIVTLIGFCVESFERILVIEKFSNGFLSDYLVNVKKMHNLTWEKRLKICIDGAHALNYLHyemddKKMMIHSYIDPSRFGLDENCRAKIEDFEFAVFLspNQKDEALCKRTNFKSKFHVDPEYAKTGKLKRESDVYSFGVVMFEILC-GRVAwdqiylkhsekglvhvarqnFSNGTTDDIIDPIlkeetSKQSHNPIRGANKDSLYTFLKvanQCVAESQDQRPTMKVVLSE	k++ v++K + + +e+e+e f +e++++ ++kh+niv l+g+c+++ + ++v+e ++G L+++L + ++ ++lt ++ l+++++ A++++yL+ +k ++H + l+en +ki Df a + +++de k+++ + + pE k++k++ +sDv+sfGv+++Ei++ g+ +++ ++ ++++ + +++ + + +++ly+++k qC++e++++Rpt+k ++++	kkevkvavKtlkeeateeekeefleeakimkklkhpnivkllgvctkeepllivteyvegGdLlkfLrkkeekekltlkdllsfalqiAkGmeyLe.....skklvHrdlaarNvLlsenkvvkisDfGLardi..ekddeykkkeeaklpvkWmapEslkekkftsksDvWsfGvllwEiftlgeep....................ypglsneevlekl.....kegkrlekpekcpeelyelmk...qCweedpeeRptfkelvek	103.9	5.5e-32
	HanXRQr2_Chr00c001g0832011	PF00069.22	Protein kinase domain	375	77	349	16	260	SKCKLFKRHSAVVIKRFLPKVDEHEE-ELFYTELEVLASVKHHNIVTLIGFCVESFERILVIEKFSNGFLSDYLVnvKKMHnLTWEKRLKICIDGAHALNYLHYEMddkkmMIHSYIDPSRFGLDENCRAKIEDFEFAVFLSPNQKdealcKRTNFKSKFHVDPEYAKTGKLKRESDVYSFGVVMFEILCGRVAWDQIYLKHSEKGLVHVARQN--------FSNGTTDDIidpilkeetskqshnpirgankdsLYTFLKVANQCVAESQDQRPTMKVVLS	k++ +++ v++K++ + +++++ + + +E+++l+++kh niv+l++++ e+ e++lv+e ++g l d+l +k++ l+ e+ ki+ +++l+ylH + +iH + p+ + +de+ Ki DF +a l+ ++k +++ ++ + PE k+ + ++++Dv+s Gv+++e+l+g+ + + k++ + ++ + ++ + +++ +++++ ++++++ + +R+t++ +l+	ykaveketgkivAvKkikkekakkkkekkvlrEikilkklkhpnivrlyevfeekdelylvleyveggeladlls..rkgs.lseeeakkiakqilegleylHskg.....iiHrDlKpeNiLidekgelKitDFGlakelesssk.....ltsfvgtreYlAPEvlkeneyskkvDvWslGvilyelltgkppfsgekgkekvekeldqlekilkilgetkeklpeasel........................seeakdllkkllkkdpkkRltaeellq	85.2	3e-26
	HanXRQr2_Chr00c001g0832031	RLK-Pelle_CR4L	RLK-Pelle_CR4L	388	75	361	10	270	VQLYRAELEHYdkenysskryNTVIIKRYpSDRRPKYSGEKHFVTEIEILSSVvKNPHIVNLLGFCVEDSEMILVIDNFSNGFLGEYLKNL--KDKRVLTWEKRLKICIDVAHGLHYIHCQMEdqKMIINRDIRSYTIGLDENWGAKIVSFGKSIFLPPNQEDKALypKSCIGRSSYIDPQYEKTGKLKRESDVYGFGVVLFEILCGRLANDPIYLKESDkglapvarqrfsigTLEEMIDPIIKEETAKNTFV--LNSGPNKDSLHTFISIARQCVVETQDQRPTMKVVV	++y+++l++ ++v ikr +++r + + e++f +E+eiLs++ ++ h+v+LlG+c+e +e +LV++ +ng L + L++ + +++l+W++R+ki ++va++++y+h++ e ++ii rdi+s i ld++w a++ Fg ++ ++ ++e+k + ++++g +y+dp+y +t++l+++sDvy+fGvvl e+l Gr a + +e++ l+e+ p+i+e+++++ + l++ ++ +++++ +++a +cv +++++rp+m+ vv	gsvykgrlkdg..........revaikra.ekareskeeeeefenEleiLskl.rhkhlvrLlGyceeeeerlLVyeymengsLddhLhgkssssevalsWktRikialgvaraieyLhsyae..ppiiHrdikssNiLldsewearlsDFglaltveeeeeskev..sklagtlgyldpeyvsteeltpksDvysfGvvlLellsGrkaiseeeeeeee..............slvewalplieegevrkvldkrlkaeeeleavekvarvaarcvrseveerpamsevv	180.2	3.7e-55
	HanXRQr2_Chr00c001g0832031	PF07714.14	Protein tyrosine kinase	388	77	364	15	260	LYRAELEHydkenYSSKRYNTVIIKRYPSDRRPKYsgEKHFVTEIEILSSVvKNPHIVNLLGFCVEDSEMILVIDNFSNGFLGEYLKNLKDKRVLTWEKRLKICIDVAHGLHYIHcqmedQKMIINRDIRSYTIGLDENWGAKIVSFGKSIFLppNQEDKALYPKSCIGRSSYIDPQYEKTGKLKRESDVYGFGVVLFEILC-GRLAndpiylkesdkglapvarqrfsigtLEEMIDPIIKEETaKNTFVLNsgPNKDSLHTFISIARQCVVETQDQRPTMKVVVNEL	++++l++ ++k+ +v++K ++ + + +++f++e++i++++ k+p+iv+llg+c++++++++v++ ++G L ++L++ ++k+ lt ++ l++++++A+G++y++ +k ++ rd+++ + l+en +ki fG + + +++d+ +++ + ++ p k++k++ +sDv+ fGv+l+Ei++ g+ ++++ + + e k+ l+ +++ +++ ++ +qC+ e++++Rpt+k +v++l	Vvegtlkg.....ekekkevkvavKtlkeeateee..keefleeakimkkl.khpnivkllgvctkeepllivteyvegGdLlkfLrkkeekekltlkdllsfalqiAkGmeyLe.....skklvHrdlaarNvLlsenkvvkisDfGLardi..ekddeykkkeeaklpvkWmapEslkekkftsksDvWsfGvllwEiftlgeep.........................ypglsneevlekl.kegkrle..kpekcpeelyelmkqCweedpeeRptfkelvekl	98.1	3.2e-30
	HanXRQr2_Chr00c001g0832031	PF00069.22	Protein kinase domain	388	94	362	23	260	RYNTVIIKRYPSDRRPKYSGeKHFVTEIEILSSVVkNPHIVNLLGFCVEDSEMILVIDNFSNGFLGEYLKnlkDKRVLTWEKRLKICIDVAHGLHYIHCQMedqkmIINRDIRSYTIGLDENWGAKIVSFGKSIFLPPNQEdkalyPKSCIGRSSYIDPQYEKTGKLKRESDVYGFGVVLFEILCGRLandPIYLKESDKGLAPVARQRFSIGTLEEmidpI--IKEETAKNTfvlnsgpnkdsLHTFISIARQCVVETQDQRPTMKVVVN	+ ++v +K+ +++ k + k++++Ei+il ++ p+iv+l++++ e++e++lv++ ++g l ++l+ +k +l+ e+ ki+ +++gl+y+H++ ii rD+ + i +de+ Ki+ FG + l +++ +s +g + Y+ P k+ + ++++Dv++ Gv+l+e+l+g+ p + +++++ + ++q ++i + + k ++a++ ++++++ ++++ +++ +R+t++ +++	tgkivAvKkikkekakkkke.kkvlrEikilkklk.hpnivrlyevfeekdelylvleyveggeladlls...rkgslseeeakkiakqilegleylHskg.....iiHrDlKpeNiLidekgelKitDFGlakelesssk.....ltsfvgtreYlAPEvlkeneyskkvDvWslGvilyelltgkp...pfsgekgkekvekeldqlekilkilg....etkeklpeasel...........seeakdllkkllkkdpkkRltaeellq	81.7	3.6e-25
	HanXRQr2_Chr00c001g0832041	RLK-Pelle_LRR-I-1	RLK-Pelle_LRR-I-1	318	17	282	3	265	NCIGGGGFGRVYKGNLQDGdgfKTIVAKRLDMGFGQGEQQFLSELQILLDYKHENIIGLVGYCDEMDEKVIIYEYASRGSLDKYLNDA----SLTWVKRLNICIDVARALYFFHGGGgkQAKVIHRDIKSANILLNHDWKAKLGDFGLSLISPLTHETDYVIdHACGTAGYLDPVYRKSGFLTIESDIYSFGVVLFEMLCGRSTfIINKHEGHYLPDFIRNKFDEGKHDEVVFKQIREHIEPKSLTTFQKVAYMCLHHEREERPTTNEVL	+++G GgfG vykG+l+dg + + K l+ qg+++fl+e+++Ll +h+n++ lvgyc+e ++ +++Yey s+gsl ++l++ +l+w +rl+i++d+a+ L + H g + ++ihrd+Ks+NiLln++ +ak+ dFGls ++ ++et+ + + Gt+GYldp y ++ lt +sD+ysfGvvL+e+++g+++ i +++e + +++++k+++g+ +evv ++++++++ +s+++ ++a +c +++ +eRpt +ev+	kvlGkGgfGkvykGkledg...eevavKvlsesssqgakeflaevelLlrvhhknLvslvgyckekkklaLvYeymsegslkehlsgkkkekvlsweerlkialdaaqGLeyLHkgc..kppiihrdvKstNiLlnekleakiadFGlsksfeeeeethvst.vvaGtlGYldpeyyetnqlteksDvysfGvvLlelitgkea.iskeeekvsivewvkqklakgdieevvdpklkgdydvesvwkvveialscveessaeRptmsevv	235.7	4.5e-72
	HanXRQr2_Chr00c001g0832041	PF07714.14	Protein tyrosine kinase	318	16	285	4	260	DNCIGGGGFGRVYKGNLQ--DGDGFKTIVAKRLDMGFGQG-EQQFLSELQILLDYKHENIIGLVGYCDEMDEKVIIYEYASRGSLDKYLNDA----SLTWVKRLNICIDVARALYFFHggggkQAKVIHRDIKSANILLNHDWKAKLGDFGLSLISpLTHETDYVIDHACGTAGYLDPVYRKSGFLTIESDIYSFGVVLFEMLC-GRSTfiinkheghylpdfiRNKFDEGKHDEVVFKQIREHIEPKSLTTFQKVAYMCLHHEREERPTTNEVLMQL	++ +G G fG+V++g+l+ + + +++ K l+ + + +++fl+e++i+ ++kh+ni+ l+g c + ++ +i+ ey++ G+L+k+L++ +lt + l++++++A+++ + + + k++Hrd+ + N+Ll+++ ++k++DfGL+ ++++ ++ ++a ++ p k++ +t++sD++sfGv+l+E+++ g+++ +++++ + e + ++ r + k ++++++ C++++ eeRpt +e++ +l	gkklGeGafGeVvegtlkgekekkevkvavKtlkeeateeekeefleeakimkklkhpnivkllgvctkeepllivteyvegGdLlkfLrkkeekekltlkdllsfalqiAkGmeyLe.....skklvHrdlaarNvLlsenkvvkisDfGLardi.ekddeykkkeeaklpvkWmapEslkekkftsksDvWsfGvllwEiftlgeep...............ypglsneevleklkegkrlekpekcpeelyelmkqCweedpeeRptfkelvekl	134.2	3.2e-41
	HanXRQr2_Chr00c001g0832041	PF00069.22	Protein kinase domain	318	13	282	1	259	FHNDNCIGGGGFGRVYKGNLQDGDgfKTIVAKRLDMGFGQGE--QQFLSELQILLDYKHENIIGLVGYCDEMDEKVIIYEYASRGSLDKYLN-DASLTWVKRLNICIDVARALYFFHGGGgkqakVIHRDIKSANILLNHDWKAKLGDFGLSLISPLTHEtdyvIDHACGTAGYLDPVYRKSGFLTIESDIYSFGVVLFEMLCGRSTFIINKHEGHYLPDFIR-----NKFDEGKHDEVVFKQIrehiepksLTTFQKVAYMCLHHEREERPTTNEVL	+++++ +G G+fG+Vyk+ ++ + k+++ K+++ + + +++l+E++il +kh+ni+ l++++ e de +++ ey++ g+l+++l+ + sl+ + +i+ ++++l + H g +iHrD+K++NiL++++ + K++DFGl+ +++ ++ +gt Yl P k+ + ++D++s Gv+l+e+l+g+ f +k++ ++ ++ + + ++e k + + +++ +++++ +l+ ++++R+t +e+l	yekleklGeGsfGkVykaveketg..kivAvKkikkekakkkkekkvlrEikilkklkhpnivrlyevfeekdelylvleyveggeladllsrkgslseeeakkiakqilegleylHskg.....iiHrDlKpeNiLidekgelKitDFGlakelesssk....ltsfvgtreYlAPEvlkeneyskkvDvWslGvilyelltgkppfsgekgkekvekeldqlekilkilgetkeklpeasel........seeakdllkkllkkdpkkRltaeell	134.1	3.7e-41
	HanXRQr2_Chr00c001g0832051	RLK-Pelle_CrRLK1L-1	RLK-Pelle_CrRLK1L-1	329	32	293	3	262	QHDAIGTTYKGQLlwsGKEMKIAARRFDCKHMEGDLKFLNEISVLYDFKHTNLVSIIGFSDEKDEKIIITTYEATGTLGQYI---NSPNLTWKQRLRICVGLAHALSYLHydEGCDYGIIHCNITSDTILLDENGEAKLSGFEFSIKQSVnYKDQVCPCEHTGTVGCVDPTIEKTGGVTHKSDIYSFGVVLFEILCERKALIHNVADR--SLPQLAKYHYEKRTLHDIIHPHLLNQIlSPQSLLIYSQVAYSCLSDDRAHRPDMHHI	+ +G+ ykg+l ++ k+a +r + k g +f +ei++l ++h+ lvs+iG+ dek+e i++ y a+Gtl +++ ++p+l+Wkqrl ic+G a+ l ylh g +++iih ++ + illden ak++ f +s +++ +++ g+ g +dP ++ +t+ksd+ysfGvvl+e+lc r+a+ +++ +l + a+ +k++l++i+ ++l ++i +p+sl ++++a cl+d+ ++rp m+++	GvGgfGkvykgel...ddgtkvavkrgnpkseqglkefeteiellsklrhrhlvsliGycdeksemilvyeymakGtlrehlygsdkpplsWkqrleiciGaarGlhylh..tgakktiihrdvkttnilldenfvakvadfGlsktgpe.ldqthvstavkgsfgyldPeyfrrqqlteksdvysfGvvllevlcarpainpalpkeqvnlaewalklkkkgkldeivdeklkgki.apeslkkfaetaekcladegvdrpsmgdv	184.3	2.2e-56
	HanXRQr2_Chr00c001g0832051	PF07714.14	Protein tyrosine kinase	329	34	297	10	260	DAIGTTYKGQLL--WSGKEMKIAARRFDCKHMEG-DLKFLNEISVLYDFKHTNLVSIIGFSDEKDEKIIITTYEATGTLGQYINSP----NLTWKQRLRICVGLAHALSYLHYDEgcdygIIHCNITSDTILLDENGEAKLSGFEFSIKQsVNYKDQVCPCEHTGTVGCVDPTIEKTGGVTHKSDIYSFGVVLFEILCERKALihnvadrslpqlakyhY----EKRTLHDIIHPHLLNQILS-PQSLliySQVAYSCLSDDRAHRPDMHHIVAKL	a G+ ++g+l + ke+k+a + ++ +++e +fl+e++++ ++kh n+v+++g+ ++++ +i+t y + G+L +++++ +lt k+ l++++ +A++++yL+ + ++H ++++ +Ll+en +k+s f + + + ++++ e++ v + p + k++ +t+ksD++sfGv+l+Ei++ + y ++++l+ + + + l++ + p++l ++ +C++ d ++Rp+++++v kl	GafGeVvegtlkgekekkevkvavKtlkeeateeekeefleeakimkklkhpnivkllgvctkeepllivteyvegGdLlkfLrkkeekekltlkdllsfalqiAkGmeyLeskk.....lvHrdlaarNvLlsenkvvkisDfGLardi.ekddeykkkeeaklpvkWmapEslkekkftsksDvWsfGvllwEiftlgeep................ypglsneevleklkegkrlekpekcpeel...yelmkqCweedpeeRptfkelvekl	94	6.1e-29
	HanXRQr2_Chr00c001g0832051	PF00069.22	Protein kinase domain	329	52	295	26	260	KIAARRFDCKHMEGD--LKFLNEISVLYDFKHTNLVSIIGFSDEKDEKIIITTYEATGTLGQYIN-SPNLTWKQRLRICVGLAHALSYLHyDEGcdygIIHCNITSDTILLDENGEAKLSGFEFSIKQSVNYKdqvcPCEHTGTVGCVDPTIEKTGGVTHKSDIYSFGVVLFEILCERKALIHNVADR-SLPQLAKYHYEKRTLHD-IIHPHLLNQIlspqsLLIYSQVAYSCLSDDRAHRPDMHHIVA	++A +++ ++++ + k+l+Ei++l +kh n+v ++++ ekde ++++ y +g+l ++++ + +l+ ++ +i+ ++++l+ylH ++g iiH+ + ++ iL+de+ge K++ F ++ + + + k + +gt + P + k+ ++++k+D++s Gv+l+e+l+++ + ++ + +l + + ++l++ + + +++ ++ ++l+ d+ +R+ ++++++	ivAvKkikkekakkkkekkvlrEikilkklkhpnivrlyevfeekdelylvleyveggeladllsrkgslseeeakkiakqilegleylH.skg....iiHrDlKpeNiLidekgelKitDFGlakelesssk....ltsfvgtreYlAPEvlkeneyskkvDvWslGvilyelltgkppfsgekgkekvekeldqlekilkilgetkeklpeasel.....seeakdllkkllkkdpkkRltaeellq	77.5	6.8e-24
	HanXRQr2_Chr00c001g0832061	RLK-Pelle_CrRLK1L-1	RLK-Pelle_CrRLK1L-1	358	69	329	19	262	DIVVIKRYTSG-NQcfGEEERFTEIEMLSSVEHPNIVTLIGFCIEDSEMILVIENVSNGYLRNYLRNdNDMRILTWEKRLKICIEVANALEHLHSEMedQKMIIHRDICSCNIGLDENWRAKIDGFGDCVFLPPyQEDEAVYIKWRGRSPYIDPEYEKTNKLKRESDVYSFGIVLLEILCGRVADDPLYMKESdKGLGPVARQSFSTGTLEDMIDPILKEETseynfvlkrgpKKESLHTFMKIAYQCVAETQDQRPTMKVV	v +kr + +q g +e teie+ls + h +v+liG+c e+semilv e +++G lr++l + +d l+W++rl+ici a l++lh+ + +k iihrd+ + ni lden+ ak+ fG p ++ v + +g y+dPey ++++l +sdvysfG+vlle+lc r a +p ke l a + +g+l++++d+ lk++ ++esl++f+++a +c+a++ +rp+m+ v	tkvavkrgnpkseq..glkefeteiellsklrhrhlvsliGycdeksemilvyeymakGtlrehlyg.sdkpplsWkqrleiciGaarGlhylhtga..kktiihrdvkttnilldenfvakvadfGlsktgpe.ldqthvstavkgsfgyldPeyfrrqqlteksdvysfGvvllevlcarpainpalpkeq.vnlaewalklkkkgkldeivdeklkgki...........apeslkkfaetaekcladegvdrpsmgdv	191.4	1.6e-58
	HanXRQr2_Chr00c001g0832061	PF07714.14	Protein tyrosine kinase	358	63	333	23	260	EHPKGHDIVVIKRYTSGNQCFGEEERFTEIEMLSSVEHPNIVTLIGFCIEDSEMILVIENVSNGYLRNYLRNDNDMRILTWEKRLKICIEVANALEHLHSEMedqkmIIHRDICSCNIGLDENWRAKIDGFGDCVFLppYQ-EDEAVYIKWRGRSPYIDPEYEKTNKLKRESDVYSFGIVLLEILC-GRVAddplymkesdkglgpvarqsfstgtledmIDPILKEETSEYNFVLKRGPKK-ESLHTFMKIAYQCVAETQDQRPTMKVVVKEL	e+ k + v++K +++++ +ee ++e++++++++hpniv l+g+c++++++++v+e v++G L+++Lr++++ + lt ++ l++++++A+++e+L+s+ ++Hrd+++ N+ l+en +ki fG + + ++ ++ + + + + ++ pE k++k++ +sDv+sfG++l Ei++ g+ + + +ee+ e+ kr +k+ + ++++++ qC++e++++Rpt+k +v++l	ekekkevkvavKtlkeeateeekeefleeakimkklkhpnivkllgvctkeepllivteyvegGdLlkfLrkkeekekltlkdllsfalqiAkGmeyLeskk.....lvHrdlaarNvLlsenkvvkisDfGLardi..ekddeykkkeeaklpvkWmapEslkekkftsksDvWsfGvllwEiftlgeep.............................ypglsneevleklkegkrlekpekcpeelyelmkqCweedpeeRptfkelvekl	120.8	4e-37
	HanXRQr2_Chr00c001g0832061	PF00069.22	Protein kinase domain	358	67	331	23	260	GHDIVVIKRYTSGNQCFGE-EERFTEIEMLSSVEHPNIVTLIGFCIEDSEMILVIENVSNGYLRNYLRndNDMRiLTWEKRLKICIEVANALEHLHSEMedqkmIIHRDICSCNIGLDENWRAKIDGFGDCVFLPPYQEdeavYIKWRGRSPYIDPEYEKTNKLKRESDVYSFGIVLLEILCGRVaddPLYMKESDKGLGPVARQSFSTGTLEDmidpilkE----------EtseynfvlkrgpkkesLHTFMKIAYQCVAETQDQRPTMKVVVK	++iv++K+ ++ + ++ ++Ei++l +++hpniv+l++++ e++e++lv+e v++g l ++l+ +++ l+ e+ ki+ +++++le+lHs+ iiHrD+ + Ni +de+ Ki FG + l ++ + + g + Y+ PE k+n+ ++++Dv+s G++l+e+l+g+ p++ +++++ ++q +++ + + e +++ ++ +++++++ +R+t++ +++	tgkivAvKkikkekakkkkekkvlrEikilkklkhpnivrlyevfeekdelylvleyveggeladlls..rkgs.lseeeakkiakqilegleylHskg.....iiHrDlKpeNiLidekgelKitDFGlakelesssk....ltsfvgtreYlAPEvlkeneyskkvDvWslGvilyelltgkp...pfsgekgkekvekeldqlekilkilg.......etkeklpeasel................seeakdllkkllkkdpkkRltaeellq	101.9	2.4e-31
	HanXRQr2_Chr00c001g0832091	RLK-Pelle_CrRLK1L-1	RLK-Pelle_CrRLK1L-1	323	30	298	1	262	IIGRGGLGHVYKGQLQQSgelITISALRLDRKHGGGVVEFWTELSMLSDLKHPNIVSIVGFCDEKHEKIIVTTYEaKNGSLKEHL---NSPNLTWTQRLKICVGVARALSYLHydEGRGYGVIHLNVNSSTILLDENWEPKLSGFKVSIKQslNRMDQVVLSEPI-GTIGYIDPEIGKTKGVTCKSDIYAFGVVLFEILCGRIAYIR--NDANRLLAPLVMQHYENETLPDIIHPDLKNQmsgyqISVRSLIIYSETAYSCLKEERSHRPYMLNI	+iG+Gg+G+vykg+l+++ +++ r ++k g+ ef te+++ls l+h +vs++G+cdek+e i+v y ++G+l+ehl ++p+l+W qrl+ic+G ar l ylh g +++ih +v+++ illden+ k++ f +s ++ +++dq +s + g+ gy+dPe +++ +t ksd+y+fGvvl+e+lc r a + la +++ ++++l +i+ ++lk++ i+ sl ++eta cl++e +rp m ++	viGvGgfGkvykgelddg...tkvavkrgnpkseqglkefeteiellsklrhrhlvsliGycdeksemilvyeym.akGtlrehlygsdkpplsWkqrleiciGaarGlhylh..tgakktiihrdvkttnilldenfvakvadfGlsktg..peldqthvstavkgsfgyldPeyfrrqqlteksdvysfGvvllevlcarpainpalpkeqvnlaewalklkkkgkldeivdeklkgk.....iapeslkkfaetaekcladegvdrpsmgdv	213.9	2.1e-65
	HanXRQr2_Chr00c001g0832091	PF07714.14	Protein tyrosine kinase	323	28	264	4	239	DNIIGRGGLGHVYKGQLQ----QSGELITISALRLDrKHGGGVVEFWTELSMLSDLKHPNIVSIVGFCDEKHEKIIVTTYeAKNGSLKEHLNSP----NLTWTQRLKICVGVARALSYLHYDEgrgygVIHLNVNSSTILLDENWEPKLSGFKVSIKQsLNRMDQVVLSEPIGTIGYIDPEIGKTKGVTCKSDIYAFGVVLFEILC-GRIAYIRNDANRLLAPLvMQHYEnETLPDIIHPDLKNQM	++ +G+G G+V++g+l+ ++ + + l+ + ++ ef +e++++++lkhpniv+++g+c ++++ +ivt y +++G+L+++L++ +lt ++ l++++ +A++++yL+ + ++H ++ + +Ll+en k+s f ++ + ++ ++++ +e + ++ pE+ k+k +t ksD+++fGv+l+Ei++ g+ y + +++++l+ l ++++ + p+ ++++l++ m	gkklGeGafGeVvegtlkgekekkevkvavKtlkee.ateeekeefleeakimkklkhpnivkllgvctkeepllivtey.vegGdLlkfLrkkeekekltlkdllsfalqiAkGmeyLeskk.....lvHrdlaarNvLlsenkvvkisDfGLardi.ekddeykkkeeaklpvkWmapEslkekkftsksDvWsfGvllwEiftlgeepypglsneevlekl.kegkr.lekpekcpeelyelm	105.3	2.1e-32
	HanXRQr2_Chr00c001g0832091	PF00069.22	Protein kinase domain	323	25	249	1	216	FHHDNIIGRGGLGHVYKGQLQQSGELITISALRLDRKHGGGVVEFWTELSMLSDLKHPNIVSIVGFCDEKHEKIIVTTYeAKNGSLKEHLN-SPNLTWTQRLKICVGVARALSYLHyDEGrgygVIHLNVNSSTILLDENWEPKLSGFKVSIKQSLNRMdqvvLSEPIGTIGYIDPEIGKTKGVTCKSDIYAFGVVLFEILCGRIAYIRNDANRLLAPLVMQHYEN	++ ++ +G+G+ G Vyk+ +++g+ + + ++ +++ ++++E+++l lkhpniv +++++ ek+e ++v+ y +++g+l+++l+ + +l+ ++ ki+ ++++l+ylH ++g +iH + ++ iL+de+ e K++ F ++ + + + l++ +gt Y+ PE+ k+++++ k+D+++ Gv+l+e+l+g+ + ++ + + ++q+++	yekleklGeGsfGkVykaveketgkivAvKkikkekakkkkekkvlrEikilkklkhpnivrlyevfeekdelylvley.veggeladllsrkgslseeeakkiakqilegleylH.skg....iiHrDlKpeNiLidekgelKitDFGlakelesssk....ltsfvgtreYlAPEvlkeneyskkvDvWslGvilyelltgkppfsgekgkekvekeldqleki	106.6	8.8e-33
	HanXRQr2_Chr00c001g0832101	RLK-Pelle_CR4L	RLK-Pelle_CR4L	395	105	366	20	269	HNEVYIKRF-FPKDDEHDEDLFFTELEVLTSVEHDNIVTLIGFCVEGFEMILVTEKCSN-VLQDYLGNV--RIMRTLTWEKRLKICIDLAHALSYLHSemEEKKMIIHGNINYARFGWDENLVAKIDDFEFAVFLPQNQNDEVLcKRTDFVSKYhVDPEYKKTGKLKRESDVYSFGVVLFEILCGRFAFDQSYLNEsEKGLVHVARQNFCNGTIEEIIDPILKEETniksynpnrgaNKDSLHTFIKVANQCVAETQDHRPAMKVV	+ev ikr+ ++ +++e+ f +Ele+L++++h+++v L+G+c+e+ e +LV e +n L+d L + + ++l+W++R+ki ++ a+a+ yLhs +++iiH++i + d++++a++ DF +a+ ++++++++ + +++ y +dpey +t++l+++sDvysfGvvl e+l Gr a++++ +e e+ lv++a + +g++++++d+ lk+e+ + +++++ ++va +cv +++++rpam+ v	grevaikraekareskeeeeefenEleiLsklrhkhlvrLlGyceeeeerlLVyeymengsLddhLhgkssssevalsWktRikialgvaraieyLhs..yaeppiiHrdikssNiLldsewearlsDFglaltveeeeeskev.sklagtlgy.ldpeyvsteeltpksDvysfGvvlLellsGrkaiseeeeee.eeslvewalplieegevrkvldkrlkaee...........eleavekvarvaarcvrseveerpamsev	161	2.6e-49
	HanXRQr2_Chr00c001g0832101	PF07714.14	Protein tyrosine kinase	395	96	367	19	257	ESSSELPKRHNEVYIKRFFPKDDEHDEDLFFTELEVLTSVEHDNIVTLIGFCVEGFEMILVTEKCSN-VLQDYLGNVRIMRTLTWEKRLKICIDLAHALSYLHSEMeekkmIIHGNINYARFGWDENLVAKIDDFEFAVFLpqNQNDEVLCKRTDFVSKYHVDPEYKKTGKLKRESDVYSFGVVLFEILC-GRFAfdqsylnesekglvhvarqnfcngtieeiIDPILKEETNIKSYNPNR-GANKDSLHTFIKVANQCVAETQDHRPAMKVVL	+ ++e k++ +v +K + + +e++++ f++e++++++++h+niv l+g+c+++ ++++vte +++ L+++L + + ++lt ++ l++++++A++++yL+s+ ++H ++ +en v+ki Df a + +++de k+++ ++ + pE k++k++ +sDv+sfGv+l+Ei++ g+ + + +ee+ k + +r ++++ +++ ++ +qC++e++++Rp +k ++	tlkgekekkevkvavKtlkeeateeekeefleeakimkklkhpnivkllgvctkeepllivteyvegGdLlkfLrkkeekekltlkdllsfalqiAkGmeyLeskk.....lvHrdlaarNvLlsenkvvkisDfGLardi..ekddeykkkeeaklpvkWmapEslkekkftsksDvWsfGvllwEiftlgeep.............................ypglsneevleklkegkrlekpekcpeelyelmkqCweedpeeRptfkelv	98	3.7e-30
	HanXRQr2_Chr00c001g0832101	PF00069.22	Protein kinase domain	395	105	367	24	259	HNEVYIKRFFPKDDEHDE-DLFFTELEVLTSVEHDNIVTLIGFCVEGFEMILVTEKCSNV-LQDYLGnvRIMRtLTWEKRLKICIDLAHALSYLHSEMeekkmIIHGNINYARFGWDENLVAKIDDFEFAVFLPQNQNdevlcKRTDFVSKYHVDPEYKKTGKLKRESDVYSFGVVLFEILCGRFAFDQSYLNESEKGLVHVarqNFCNGTIEEIIDPILKEETNIksynpnrgankdsLHTFIKVANQCVAETQDHRPAMKVVL	+++v +K++ +++++++ + +++E+++l +++h+niv+l++++ e e++lv+e +++ l+d+l r + l+ e+ ki+ ++++l+ylHs+ iiH + + + de+ + Ki DF +a l ++++ +++ ++++ + PE k+ + ++++Dv+s Gv+l+e+l+g+ f ++ +e+ + ++ + i + + l+e++++ ++++++ ++++++++ +R+ ++ +l	gkivAvKkikkekakkkkekkvlrEikilkklkhpnivrlyevfeekdelylvleyveggeladlls..rkgs.lseeeakkiakqilegleylHskg.....iiHrDlKpeNiLidekgelKitDFGlakelesssk.....ltsfvgtreYlAPEvlkeneyskkvDvWslGvilyelltgkppfsgekgkekvekeldq...lekilkilgetkeklpeasel.............seeakdllkkllkkdpkkRltaeell	82.4	2.2e-25
	HanXRQr2_Chr00c001g0832111	RLK-Pelle_LRR-I-1	RLK-Pelle_LRR-I-1	341	38	289	32	265	KKRYGEKEFLTEIEILSSgVKHYNIVNLLGFCFEESEMILVIDNFSNGFLGEYLGNRKDKRVLTWENRLKICIDVAHALRYIHYEMedQTRIIHRDICSYNIGLDENLEAKIVNFWRSVFLPPNQEDEALYlEYIGKRTYADPEYKKTGKLKRESDVYGFGVVLFEILCGRLANDPiylKESDKGLAHVARRSLSTGSLQELIDPVIKEEVgengfvlnrgpNKDSLHTFISIAHQCVAETQVQRPTMKIVV	+++ g+kefl+e+e+L+ v+h n+v+l+g+c e+++++Lv + +s+g l e+l ++k+++vl+we+rlki++d+a+ L y+H + +++iihrd+ s Ni l+e+leaki +F s ++ ++e + G Y dpey +t +l+++sDvy fGvvL+e+++g+ a + +e++ ++++++++l++g+++e++dp +k+++ + +s+ + + ia +cv+e++ +Rptm+ vv	sssqgakeflaevelLlr.vhhknLvslvgyckekkklaLvYeymsegslkehlsgkkkekvlsweerlkialdaaqGLeyLHkgc..kppiihrdvKstNiLlnekleakiadFGlsksfeeeeethvst.vvaGtlGYldpeyyetnqlteksDvysfGvvLlelitgkeaisk...eeekvsivewvkqklakgdieevvdpklkgdy...........dvesvwkvveialscveessaeRptmsevv	180.6	2.8e-55
	HanXRQr2_Chr00c001g0832111	PF07714.14	Protein tyrosine kinase	341	20	292	23	260	PSSKRHNTVLIKRYPPsGKKRYGEKEFLTEIEILSSGvKHYNIVNLLGFCFEESEMILVIDNFSNGFLGEYLGNRKDKRVLTWENRLKICIDVAHALRYIHyemedQTRIIHRDICSYNIGLDENLEAKIVNFWRSVFLpPNQEDEALYLEYIGKRTYADPEYKKTGKLKRESDVYGFGVVLFEILC-GRLAndpiylkesdkglahvarrslstgsLQELIDPVIKEEVgENGFVLNRgpNKDSLHTFISIAHQCVAETQVQRPTMKIVVKEL	++k++ +v +K ++++ ++efl+e++i+++ kh niv+llg+c +e+++++v++ ++G L ++L ++++k+ lt ++ l++++++A++++y++ + +++Hrd+++ N+ l+en +ki f + + ++++ e + pE k++k++ +sDv+ fGv+l+Ei++ g+ +++l + + e + ++g l++ +++ +++ ++ +qC++e++ +Rpt+k +v++l	ekekkevkvavKtlke.eateeekeefleeakimkkl.khpnivkllgvctkeepllivteyvegGdLlkfLrkkeekekltlkdllsfalqiAkGmeyLe.....skklvHrdlaarNvLlsenkvvkisDfGLardi.ekddeykkkeeaklpvkWmapEslkekkftsksDvWsfGvllwEiftlgeep.........................ypglsneevlekl.kegkrlek..pekcpeelyelmkqCweedpeeRptfkelvekl	107.1	5.8e-33
	HanXRQr2_Chr00c001g0832111	PF00069.22	Protein kinase domain	341	23	290	22	260	KRHNTVLIKRYPPSGKKRYGEKEFLTEIEILSSgVKHYNIVNLLGFCFEESEMILVIDNFSNGFLGEYLGnrkDKRVLTWENRLKICIDVAHALRYIHYEMedqtrIIHRDICSYNIGLDENLEAKIVNFWRSVFLPPNQEdealYLEYIGKRTYADPEYKKTGKLKRESDVYGFGVVLFEILCGRLandPIYLKESDKGLAHVARRSLSTGSLQElidpV----------IkeevgengfvlnrgpnkdsLHTFISIAHQCVAETQVQRPTMKIVVK	+++++v +K+ + +k ek++l+Ei+il + +kh niv+l++++ e++e++lv++ ++g l ++l +k +l+ e+ ki+ ++++l+y+H + iiHrD+ + Ni +de+ e Ki+ F + l +++ + +++g r+Y PE k+ + ++++Dv++ Gv+l+e+l+g+ p + +++++ ++ +++ ++ + + + ++++++ ++++++++ +R+t++ +++	etgkivAvKkikkekakkkkekkvlrEikilkk.lkhpnivrlyevfeekdelylvleyveggeladlls...rkgslseeeakkiakqilegleylHskg.....iiHrDlKpeNiLidekgelKitDFGlakelesssk....ltsfvgtreYlAPEvlkeneyskkvDvWslGvilyelltgkp...pfsgekgkekvekeldqlekilkilg....etkeklpeasel...................seeakdllkkllkkdpkkRltaeellq	89	2.1e-27
	HanXRQr2_Chr00c001g0832121	RLK-Pelle_LRR-I-1	RLK-Pelle_LRR-I-1	320	17	282	3	265	NFIGGGGFGKVYKGNLQDGdgiKTIVAKRLDTRFGQGEQQFFSELQILLEYNHENVIRLVGYCDETDEKVLIYEYLSKGSLDRYLNDT----SLTWVKRLNICIDVARALDFLHGGVgkQVKVIHRDIKTENILLKNDWKAKLADFGLSLICSINQETDYIIdHACGTRGYVDPLYRQSGFLTIESDIYSFGVVLFEILCGRSTFAIhKHEGHYLPDFIKNKFEEGKHAEVVFEQIKEQIVPQSLATFQEIAYQCLHLDREKRPTTKKVL	+ +G GgfGkvykG+l+dg + + K l+++ qg+++f +e+++Ll+ +h+n+++lvgyc+e+++ +L+Yey+s+gsl +l+++ +l+w +rl+i++d+a+ L++LH g + ++ihrd+K++NiLl+++ +ak+adFGls ++ ++et+ + Gt GY+dp y ++ lt +sD+ysfGvvL+e+++g+++ ++e + +++k+k+++g+ evv +++k+++ +s+++ eia +c + ++Rpt ++v+	kvlGkGgfGkvykGkledg...eevavKvlsesssqgakeflaevelLlrvhhknLvslvgyckekkklaLvYeymsegslkehlsgkkkekvlsweerlkialdaaqGLeyLHkgc..kppiihrdvKstNiLlnekleakiadFGlsksfeeeeethvst.vvaGtlGYldpeyyetnqlteksDvysfGvvLlelitgkeaisk.eeekvsivewvkqklakgdieevvdpklkgdydvesvwkvveialscveessaeRptmsevv	246.9	1.7e-75
	HanXRQr2_Chr00c001g0832121	PF00069.22	Protein kinase domain	320	13	282	1	259	FHDDNFIGGGGFGKVYKGNLQDGDgiKTIVAKRLDTRFGQG--EQQFFSELQILLEYNHENVIRLVGYCDETDEKVLIYEYLSKGSLDRYLN-DTSLTWVKRLNICIDVARALDFLHggvgkQVKVIHRDIKTENILLKNDWKAKLADFGLSLICSINQEtdyiIDHACGTRGYVDPLYRQSGFLTIESDIYSFGVVLFEILCGRSTFAIHKHEGHYLPDFIKnKFE-----EgkhaevvFEQIKEQIVPQSLATFQEIAYQCLHLDREKRPTTKKVL	+++++ +G G+fGkVyk+ ++ + k+++ K+++++ + e+++++E++il +++h+n++rl++++ e+de +l+ ey+++g+l+++l+ ++sl+ + +i+ ++++l++lH + ++iHrD+K+eNiL++++ + K++DFGl+ + +++ ++ +gtr Y+ P ++ + ++D++s Gv+l+e+l+g+ f+ +k++ ++ ++ + ++ + ++ k + + +++++ ++l+ d++kR+t +++l	yekleklGeGsfGkVykaveketg..kivAvKkikkekakkkkekkvlrEikilkklkhpnivrlyevfeekdelylvleyveggeladllsrkgslseeeakkiakqilegleylH.....skgiiHrDlKpeNiLidekgelKitDFGlakelesssk....ltsfvgtreYlAPEvlkeneyskkvDvWslGvilyelltgkppfsgekgkekvekeldq.lekilkilg.......etkeklpeaselseeakdllkkllkkdpkkRltaeell	154.5	2.2e-47
	HanXRQr2_Chr00c001g0832121	PF07714.14	Protein tyrosine kinase	320	17	285	5	260	NFIGGGGFGKVYKGNLQ--DGDGIKTIVAKRLDTRFGQG-EQQFFSELQILLEYNHENVIRLVGYCDETDEKVLIYEYLSKGSLDRYLNDT----SLTWVKRLNICIDVARALDFLHggvgkQVKVIHRDIKTENILLKNDWKAKLADFGLSLICsINQETDYIIDHACGTRGYVDPLYRQSGFLTIESDIYSFGVVLFEILC-GRSTfaihkheghylpdfiKNKFEEGKHAEVVFEQIKEQIVPQSLATFQEIAYQCLHLDREKRPTTKKVLMQL	+ +G G fG+V++g+l+ + + +++ K l+ + + +++f++e++i+ +++h+n+++l+g c ++++ +++ ey+++G+L+++L+++ +lt + l++++++A+++++L+ + k++Hrd+ + N+Ll+++ ++k++DfGL+ ++++ + ++a ++ p +++ +t++sD++sfGv+l+Ei++ g+++ +++++ + +e + e+ + + + ++++e+ qC++ d e+Rpt k+++ +l	kklGeGafGeVvegtlkgekekkevkvavKtlkeeateeekeefleeakimkklkhpnivkllgvctkeepllivteyvegGdLlkfLrkkeekekltlkdllsfalqiAkGmeyLe.....skklvHrdlaarNvLlsenkvvkisDfGLardi.ekddeykkkeeaklpvkWmapEslkekkftsksDvWsfGvllwEiftlgeep...............ypglsneevleklkegkrlekpekcpeelyelmkqCweedpeeRptfkelvekl	144.7	2e-44
	HanXRQr2_Chr00c001g0832131	RLK-Pelle_CrRLK1L-1	RLK-Pelle_CrRLK1L-1	347	30	293	1	262	IIEHGGVGIAYKGRLLwSGrlMEITARRFDCKHGDGDLEFLAEISALSVLKHKNLVSIIGFCDEIDEKIIVTTYEANGSLGQYLNS---LNLTWKQRLRICLGVARALSYLHydKGRDYAILHCNINSNTILLDDNWETKLSGFEFSIKQSVNDKDQVCPcEHTGTLGCVDPAIEKTGGVTHKSDIYSFGVVLFEILCERKALIHNEV--DKSLALLAKHYYEKGTLHDIIHPPLLNQIlSPQSLLIYSKVAYSCLNDDRAHRPDMHHI	+i +Gg+G ykg+l g +++ +r + k g ef +ei+ ls l+h+ lvs+iG+cde +e i+v y a+G+l ++l + +l+Wkqrl ic+G ar l ylh g +++i+h ++++ illd+n+ +k++ f +s +++ d+ +v g+ g +dP ++ +t+ksd+ysfGvvl+e+lc r+a+ + + +la a+++ +kg+l++i+ + l ++i +p+sl ++++a cl+d+ ++rp m+++	viGvGgfGkvykgeld.dg..tkvavkrgnpkseqglkefeteiellsklrhrhlvsliGycdeksemilvyeymakGtlrehlygsdkpplsWkqrleiciGaarGlhylh..tgakktiihrdvkttnilldenfvakvadfGlsktgpeldqthvst.avkgsfgyldPeyfrrqqlteksdvysfGvvllevlcarpainpalpkeqvnlaewalklkkkgkldeivdeklkgki.apeslkkfaetaekcladegvdrpsmgdv	195.9	6.3e-60
	HanXRQr2_Chr00c001g0832131	PF07714.14	Protein tyrosine kinase	347	61	297	39	260	KHGDG-DLEFLAEISALSVLKHKNLVSIIGFCDEIDEKIIVTTYEANGSLGQYLNSL----NLTWKQRLRICLGVARALSYLHYDKgrdyaILHCNINSNTILLDDNWETKLSGFEFSIKQsVNDKDQVCPCEHTGTLGCVDPAIEKTGGVTHKSDIYSFGVVLFEILCERKALihnevdkslallakhyY----EKGTLHDIIHPPLLNQIL-SPQSLliySKVAYSCLNDDRAHRPDMHHIMAKL	++ + efl e++ ++ lkh+n+v+++g+c + ++ +ivt y ++G+L ++L++ +lt k+ l+++l +A++++yL+ k ++H ++ + +Ll++n k+s f + + +d++++ e++ + + p + k++ +t+ksD++sfGv+l+Ei++ + y ++ +l+ + + l++ p++l ++ +C++ d ++Rp++++++ kl	eateeekeefleeakimkklkhpnivkllgvctkeepllivteyvegGdLlkfLrkkeekekltlkdllsfalqiAkGmeyLeskk.....lvHrdlaarNvLlsenkvvkisDfGLardi.ekddeykkkeeaklpvkWmapEslkekkftsksDvWsfGvllwEiftlgeep................ypglsneevleklkegkrlekpekcpeel...yelmkqCweedpeeRptfkelvekl	87.5	5.8e-27
	HanXRQr2_Chr00c001g0832131	PF00069.22	Protein kinase domain	347	28	295	4	260	DNIIEHGGVGIAYKGRLLWSGRLMEITARRFDCKHGDGDLEFLAEISALSVLKHKNLVSIIGFCDEIDEKIIVTTYEANGSLGQYLN-SLNLTWKQRLRICLGVARALSYLHYDKgrdyaILHCNINSNTILLDDNWETKLSGFEFSIKQSVNDKdqvcPCEHTGTLGCVDPAIEKTGGVTHKSDIYSFGVVLFEILCERKALIHNEVDKSLALLAKHYY-EKGTL-HDIIHPPLLNQIlspqsLLIYSKVAYSCLNDDRAHRPDMHHIMA	++ + G++G yk++ ++g+ + + + + + + + ++l+Ei+ l lkh+n+v +++++ e de ++v+ y +g+l ++l+ + +l+ ++ +i+ ++++l+ylH + i+H+ + ++ iL+d++ e K++ F ++ + + + k + +gt + P + k+ ++++k+D++s Gv+l+e+l+++ + +++ +++ + +++ + +l + + p +++ ++ ++l+ d+ +R+ ++++++	leklGeGsfGkVykaveketgkivAvKkikkekakkkkekkvlrEikilkklkhpnivrlyevfeekdelylvleyveggeladllsrkgslseeeakkiakqilegleylHskg.....iiHrDlKpeNiLidekgelKitDFGlakelesssk....ltsfvgtreYlAPEvlkeneyskkvDvWslGvilyelltgkppfsgekgkekvekeldqlekilkilgetkeklpeasel.....seeakdllkkllkkdpkkRltaeellq	80.6	7.9e-25
	HanXRQr2_Chr00c001g0832141	RLK-Pelle_CrRLK1L-1	RLK-Pelle_CrRLK1L-1	433	62	326	14	262	HLKGQSTVVLKRYPSgHDVYGEEEFFTEIEILTCVKHPNIVNLLGFCVEDSEMVLVTENISNGYLIDYLGNVNHmCILTWVKRLKICIDVAHALNYLHyqMEDQKIIINRHISSYSIGLDENWGAKIVDFWFSIFLPPNQEALFRNDVIGKKFYIDPQYGITGKLKRESDVYSFGVVLFEILCGRKAFDPIYMTENVRgLGPVARQSFRMGTLEGMIDPILKEETgennfvlnkgpNKDSLHTFMKIAYQCVAETQDQRPTMKVV	+l+++++v +kr + g +ef teie+l+ ++h +v l+G+c e+sem+lv e +++G l ++l + ++ l+W +rl+ici a+ l+ylh + +k ii r + + i lden+ ak+ df +s p +++ v g y+dP+y + +l +sdvysfGvvl+e+lc r+a +p e+v l a + + g+l+ ++d+ lk++ +++sl++f+++a +c+a++ +rp+m+ v	elddgtkvavkrgnp.kseqglkefeteiellsklrhrhlvsliGycdeksemilvyeymakGtlrehlygsdk.pplsWkqrleiciGaarGlhylh..tgakktiihrdvkttnilldenfvakvadfGlsktgpeldqthvstavkgsfgyldPeyfrrqqlteksdvysfGvvllevlcarpainpalpkeqvn.laewalklkkkgkldeivdeklkgki...........apeslkkfaetaekcladegvdrpsmgdv	177.2	3.4e-54
	HanXRQr2_Chr00c001g0832141	PF07714.14	Protein tyrosine kinase	433	57	330	22	260	YfdkEHLKGQSTVVLKRYPSGHDVYGEEEFFTEIEILTCVKHPNIVNLLGFCVEDSEMVLVTENISNGYLIDYLGNVNHMCILTWVKRLKICIDVAHALNYLHyqmedQKIIINRHISSYSIGLDENWGAKIVDFWFSIFLPPNQEALFRNDVIGKKFYIDPQYGITGKLKRESDVYSFGVVLFEILC-GRKAfdpiymtenvrglgpvarqsfrmgtLEGMIDPILKEETgENNFVLNKgpNKDSLHTFMKIAYQCVAETQDQRPTMKVVVKEL	e+ k + +v++K ++++ +eef++e++i++ +khpniv+llg+c++++++++vte +++G L ++L + ++ lt + l++++++A++++yL+ +k ++ r +++ + l+en +ki Df + + ++e +++ ++ p ++k++ +sDv+sfGv+l+Ei++ g++ ++g+ + + e +++ l+k +++ ++++++ qC++e++++Rpt+k +v++l	g...ekekkevkvavKtlkeeateeekeefleeakimkklkhpnivkllgvctkeepllivteyvegGdLlkfLrkkeekekltlkdllsfalqiAkGmeyLe.....skklvHrdlaarNvLlsenkvvkisDfGLardiekddeykkkeeaklpvkWmapEslkekkftsksDvWsfGvllwEiftlgeep.........................ypglsneevlekl.kegkrlek..pekcpeelyelmkqCweedpeeRptfkelvekl	100.3	6.9e-31
	HanXRQr2_Chr00c001g0832141	PF00069.22	Protein kinase domain	433	65	328	23	260	GQSTVVLKRYPSGHDVYGE-EEFFTEIEILTCVKHPNIVNLLGFCVEDSEMVLVTENISNGYLIDYLGnvNHMCiLTWVKRLKICIDVAHALNYLHYQMedqkiIINRHISSYSIGLDENWGAKIVDFWFSIFLPPNQEalfRNDVIGKKFYIDPQYGITGKLKRESDVYSFGVVLFEILCGRKAFDPIYMTENVRGlgpVARQSFRMGTLEGmidpI----------LkeetgennfvlnkgpnkdsLHTFMKIAYQCVAETQDQRPTMKVVVK	+ +v++K+ ++ + +++++Ei+il +khpniv+l++++ e++e++lv+e +++g l d+l ++++ l+ + ki+ ++++l+ylH + ii r + + i +de+ Ki+DF ++ l +++ ++++g + Y+ P + + ++++Dv+s Gv+l+e+l+g+ f +e+v+ ++q +++ + g l +++ ++ +++++++ +R+t++ +++	tgkivAvKkikkekakkkkekkvlrEikilkklkhpnivrlyevfeekdelylvleyveggeladlls..rkgs.lseeeakkiakqilegleylHskg.....iiHrDlKpeNiLidekgelKitDFGlakelesssk...ltsfvgtreYlAPEvlkeneyskkvDvWslGvilyelltgkppfsgekgkekvek...eldqlekilkilg....etkeklpeasel...................seeakdllkkllkkdpkkRltaeellq	82.1	2.7e-25
	HanXRQr2_Chr00c001g0832171	RLK-Pelle_CrRLK1L-1	RLK-Pelle_CrRLK1L-1	453	30	298	1	262	IIGRGGLGHVYKGQLQRSgelIKISALRLDRKHGGGVVEFWTEVSMLSNLKHPNIVSIVGFCDEQHEKIIVTTYEaKNGSLKEHLS---NPNLTWTQRLKISVGVAHALSYLHydEGRGYGVIHLNINSSTILLDENWEPKLSGFKVSIKQslNRMDQVVLSEPI-GTIGYLDPEIEKSKGVTCKSDIYAFGVVLFEILCGRRAYIRND--ANRLLAPLVMQHYENDTLPDIIHPDLKNQmsgyqISVRSFRTYSETAYSCLKEERSHRPHMLSI	+iG+Gg+G+vykg+l+ + k++ r ++k g+ ef te+++ls+l+h +vs++G+cde++e i+v y ++G+l+ehl +p+l+W qrl+i++G a+ l ylh g +++ih +++++ illden+ k++ f +s ++ +++dq +s + g+ gyldPe +++ +t ksd+y+fGvvl+e+lc r+a + + la +++ ++++l +i+ ++lk++ i+ s+++++eta cl++e +rp+m +	viGvGgfGkvykgelddg...tkvavkrgnpkseqglkefeteiellsklrhrhlvsliGycdeksemilvyeym.akGtlrehlygsdkpplsWkqrleiciGaarGlhylh..tgakktiihrdvkttnilldenfvakvadfGlsktg..peldqthvstavkgsfgyldPeyfrrqqlteksdvysfGvvllevlcarpainpalpkeqvnlaewalklkkkgkldeivdeklkgk.....iapeslkkfaetaekcladegvdrpsmgdv	210.6	2.1e-64
	HanXRQr2_Chr00c001g0832171	PF07714.14	Protein tyrosine kinase	453	28	264	4	239	DNIIGRGGLGHVYKGQLQ--RSGELIKISALRLDRKHGGG-VVEFWTEVSMLSNLKHPNIVSIVGFCDEQHEKIIVTTYeAKNGSLKEHLSNP----NLTWTQRLKISVGVAHALSYLHYDEgrgygVIHLNINSSTILLDENWEPKLSGFKVSIKQsLNRMDQVVLSEPIGTIGYLDPEIEKSKGVTCKSDIYAFGVVLFEILC-GRRAyirndanrllaplvM-------------QHYEnDTLPDIIHPDLKNQM	++ +G+G G+V++g+l+ ++ + +k+ l++++ ef +e++++++lkhpniv+++g+c ++++ +ivt y +++G+L+++L + +lt ++ l++++ +A++++yL+ + ++H ++ + +Ll+en k+s f ++ + ++ ++++ +e + ++ pE+ k+k +t ksD+++fGv+l+Ei++ g++ + ++++ + p+ ++++l++ m	gkklGeGafGeVvegtlkgekekkevkvavKtlkeeateeekeefleeakimkklkhpnivkllgvctkeepllivtey.vegGdLlkfLrkkeekekltlkdllsfalqiAkGmeyLeskk.....lvHrdlaarNvLlsenkvvkisDfGLardi.ekddeykkkeeaklpvkWmapEslkekkftsksDvWsfGvllwEiftlgeep..............ypglsneevleklkegkr.lekpekcpeelyelm	104	5.3e-32
	HanXRQr2_Chr00c001g0832171	PF07714.14	Protein tyrosine kinase	453	377	449	23	95	KLFKRHNAIVIKRFLPKVDELEEELFFTELEVLASAKHHNIVTLIGFCVEGFERILVTEKFSNGSLGDYLGNA	+ k++ +++K + + +e e+e f++e++++ + kh+niv l+g+c+++ + ++vte ++G+L ++L +	ekekkevkvavKtlkeeateeekeefleeakimkklkhpnivkllgvctkeepllivteyvegGdLlkfLrkk	37.2	1.3e-11
	HanXRQr2_Chr00c001g0832171	PF00069.22	Protein kinase domain	453	25	300	1	260	FHHDNIIGRGGLGHVYKGQLQRSGELIKISALRLDRKHGGGVVEFWTEVSMLSNLKHPNIVSIVGFCDEQHEKIIVTTYeAKNGSLKEHLS-NPNLTWTQRLKISVGVAHALSYLHyDEGrgygVIHLNINSSTILLDENWEPKLSGFKVSIKQSLNRMdqvvLSEPIGTIGYLDPEIEKSKGVTCKSDIYAFGVVLFEILCGRRAYIRNDANRLLAPLVMQHYENDTLPDiihpdlK---N------QmsgyqisvrsFRTYSETAYSCLKEERSHRPHMLSIVN	++ ++ +G+G+ G Vyk+ +++g+ + + ++ +++ ++++E+++l +lkhpniv +++++ e++e ++v+ y +++g+l+++ls + +l+ ++ ki ++++l+ylH ++g +iH + ++ iL+de+ e K++ F ++ + + + l++ +gt Yl PE+ k+++++ k+D+++ Gv+l+e+l+g+ + ++ + + ++q+++ + + + + ++ + ++lk+++++R+ + ++++	yekleklGeGsfGkVykaveketgkivAvKkikkekakkkkekkvlrEikilkklkhpnivrlyevfeekdelylvley.veggeladllsrkgslseeeakkiakqilegleylH.skg....iiHrDlKpeNiLidekgelKitDFGlakelesssk....ltsfvgtreYlAPEvlkeneyskkvDvWslGvilyelltgkppfsgekgkekvekeldqlekilkilg......etkeklpeasel..........seeakdllkkllkkdpkkRltaeellq	105.7	1.7e-32
	HanXRQr2_Chr00c001g0832181	RLK-Pelle_CR4L	RLK-Pelle_CR4L	197	5	167	121	269	KMMIHSDIDPFRFGLYENWRAKIEDFELAVFLPPNQKDEALckRTYFKSTWHVDPEYAKTGKLKRESDVYSFGVVMFEILCRRKAQDQIYlKQSEKGLVHVARQNFSNGTIEDIIDPILKEETskrshrpiggaNKDSLYTFLKVANQCVAESQDQRPTLKVV	+++iH di + l ++w+a++ DF la+ ++ +++++ + ++ + +dpey +t++l+++sDvysfGvv+ e+l rka ++ +++e+ lv++a + ++g++++++d+ lk+e+ + +++ + +va +cv +++++rp+++ v	ppiiHrdikssNiLldsewearlsDFglaltveeeeeskev..sklagtlgyldpeyvsteeltpksDvysfGvvlLellsGrkaiseee.eeeeeslvewalplieegevrkvldkrlkaee...........eleavekvarvaarcvrseveerpamsev	87.4	7.1e-27
	HanXRQr2_Chr00c001g0832181	PF07714.14	Protein tyrosine kinase	197	5	170	123	259	KMMIHSDIDPFRFGLYENWRAKIEDFELAVFLppNQKDEAL-CKRTYFKSTWhVDPEYAKTGKLKRESDVYSFGVVMFEILCRRKAQdqiylkqsekglvhvarqnFSNGTIEDIIDPIlkeETSKRSHRPigGANKDSLYTFLKvanQCVAESQDQRPTLKVVLNE	k ++H d+ l en +ki Df La + +++de +++ + W + pE k++k++ +sDv+sfGv+++Ei+++ + +++ + e++++ + +++kr ++p +++ly+++k qC++e++++Rpt+k ++++	kklvHrdlaarNvLlsenkvvkisDfGLardi..ekddeykkkeeaklpvkW.mapEslkekkftsksDvWsfGvllwEiftlgeep...................ypglsneevlekl...kegkrlekp..ekcpeelyelmk...qCweedpeeRptfkelvek	42.8	2.5e-13
	HanXRQr2_Chr00c001g0832181	PF00069.22	Protein kinase domain	197	6	169	118	260	MMIHSDIDPFRFGLYENWRAKIEDFELAVFLPPNQKdealcKRTYFKSTWHVDPEYAKTGKLKRESDVYSFGVVMFEILCRRKAQDQIYLKQSekgLVHVARQnfsNGTIEDIIDpilK--E-------EtskrshrpiggankdsLYTFLKVANQCVAESQDQRPTLKVVLN	+iH D+ p + + e+ Ki DF la l ++k ++++ + + + PE k+ + ++++Dv+s Gv+++e+l+++ + k++ + ++q +i +i++ + e +++++ ++++++ + +R+t + +l+	giiHrDlKpeNiLidekgelKitDFGlakelesssk.....ltsfvgtreYlAPEvlkeneyskkvDvWslGvilyelltgkppfsgekgkek...vekeldq...lekilkilg...etkeklpeasel................seeakdllkkllkkdpkkRltaeellq	39.4	2.8e-12
	HanXRQr2_Chr00c001g0832231	RLK-Pelle_CR4L	RLK-Pelle_CR4L	358	60	321	21	269	NTVLIKRY-PSGNKLFGEKQFLTEIEILSGgVKHPNIVNLLGFCLEASEMILIIDDFSNGFLGDYLGNL--KDKRLLTWEKRLKVCIDVAHALRYIHSemEDQTRIINRDIWIYNIGLDKNLEAKIVNFWWSIFLPPNQEDEALyLDPIGKHCYIDPEYKETCKVKRESDVYGFGVVLFEILCGRLAYDPIYLKESElglahvarrsfntgSLEELIDPLIKE-------------KIgenkfvlnrgpNKDSLHTFITIAHQCVAETQDQRPTMKVI	++v ikr + ++ e++f +E+eiLs ++h ++v+LlG+c e++e +L+++ +ng L d L + + ++ l+W++R+k+ ++va+a++y+hs +++ii rdi Ni ld+++ea++ +F +++ ++ ++e++ + ++g + y+dpey +t +++++sDvy+fGvvl e+l Gr a++ +e+e sl+e+ pli+e + + +++++ +++a +cv +++++rp+m+ +	revaikraekareskeeeeefenEleiLsk.lrhkhlvrLlGyceeeeerlLVyeymengsLddhLhgkssssevalsWktRikialgvaraieyLhs..yaeppiiHrdikssNiLldsewearlsDFglaltveeeeeskev.sklagtlgyldpeyvsteeltpksDvysfGvvlLellsGrkaiseeeeeeee..............slvewalplieegevrkvldkrlkaee...........eleavekvarvaarcvrseveerpamsev	167.5	2.6e-51
	HanXRQr2_Chr00c001g0832231	PF07714.14	Protein tyrosine kinase	358	54	325	23	260	PSSKRHNTVLIKRYPSGNKLFGEKQFLTEIEILSGGvKHPNIVNLLGFCLEASEMILIIDDFSNGFLGDYLGNLKDKRLLTWEKRLKVCIDVAHALRYIHSEMedqtrIINRDIWIYNIGLDKNLEAKIVNFWWSIFLpPNQEDEALYLDPIGKHCYIDPEYKETCKVKRESDVYGFGVVLFEILC-GRLAydpiylkeselglahvarrsfntgsLEELIDPLIKEKIgENKFVLNRgpNKDSLHTFITIAHQCVAETQDQRPTMKVIVNEL	++k++ +v +K ++++ +++fl+e++i++ khpniv+llg+c+++++++++++ ++G L ++L + ++k+ lt ++ l++++++A++++y++s+ ++ rd+ N+ l++n +ki f + + ++++ + ++ pE +++k++ +sDv+ fGv+l+Ei++ g+ +++l + + ek+ +++ l++ +++ +++ ++ +qC++e++++Rpt+k +v++l	ekekkevkvavKtlkeeateeekeefleeakimkkl.khpnivkllgvctkeepllivteyvegGdLlkfLrkkeekekltlkdllsfalqiAkGmeyLeskk.....lvHrdlaarNvLlsenkvvkisDfGLardi.ekddeykkkeeaklpvkWmapEslkekkftsksDvWsfGvllwEiftlgeep.........................ypglsneevlekl.kegkrlek..pekcpeelyelmkqCweedpeeRptfkelvekl	98.1	3.4e-30
	HanXRQr2_Chr00c001g0832231	PF00069.22	Protein kinase domain	358	61	323	26	260	TVLIKRYPSGNKLFGE-KQFLTEIEILSGgVKHPNIVNLLGFCLEASEMILIIDDFSNGFLGDYLGnlkDKRLLTWEKRLKVCIDVAHALRYIHSEMedqtrIINRDIWIYNIGLDKNLEAKIVNFWWSIFLPPNQEdealYLDPIGKHCYIDPEYKETCKVKRESDVYGFGVVLFEILCGRLAYDPIYLKESELGLAHVARRSFNTGS--------LEELidplikekigenkfvlnrgpnkdsLHTFITIAHQCVAETQDQRPTMKVIVN	+v +K+ ++ + k++l+Ei+il +khpniv+l++++ e +e++l+++ ++g l d+l +k l+ e+ k++ ++++l+y+Hs+ ii rD+ Ni +d++ e Ki+ F + l +++ + + +g + Y+ PE ++ ++++++Dv++ Gv+l+e+l+g+ + ke+ ++ +++++ +el ++++ + ++++++++ +R+t++ +++	ivAvKkikkekakkkkekkvlrEikilkk.lkhpnivrlyevfeekdelylvleyveggeladlls...rkgslseeeakkiakqilegleylHskg.....iiHrDlKpeNiLidekgelKitDFGlakelesssk....ltsfvgtreYlAPEvlkeneyskkvDvWslGvilyelltgkppfsgekgkekvekeldqlekilkilgetkeklpeasel........................seeakdllkkllkkdpkkRltaeellq	78.6	3.2e-24
	HanXRQr2_Chr00c001g0832251	RLK-Pelle_LRR-I-1	RLK-Pelle_LRR-I-1	306	29	294	3	265	NFIGGGGFGKVYKGNLQDGdgiKTIVAKRLDTRFGQGEQQFFSELQILLEYNHENVIRLVGYCDENDEKVLIYEYLSKGSLDRYLNDT----SLTWVKRLNICIDVARALDFLHGGVgkQAKVIHRDIKTENILLKNDWKAKLADFGLSLICSINQETDYIIdHACGTRGYVDPLYRQSGFLTIESDIYSFGVVLFEILCGRSTFAIhKHEGHYLPDFIKNKFEEGKHAEVVFEQIKEQIVPQSLTTFQEIAYQCLHLEREKRPTIKKVL	+ +G GgfGkvykG+l+dg + + K l+++ qg+++f +e+++Ll+ +h+n+++lvgyc+e+++ +L+Yey+s+gsl +l+++ +l+w +rl+i++d+a+ L++LH g + ++ihrd+K++NiLl+++ +ak+adFGls ++ ++et+ + Gt GY+dp y ++ lt +sD+ysfGvvL+e+++g+++ ++e + +++k+k+++g+ evv +++k+++ +s+++ eia +c + + ++Rpt+++v+	kvlGkGgfGkvykGkledg...eevavKvlsesssqgakeflaevelLlrvhhknLvslvgyckekkklaLvYeymsegslkehlsgkkkekvlsweerlkialdaaqGLeyLHkgc..kppiihrdvKstNiLlnekleakiadFGlsksfeeeeethvst.vvaGtlGYldpeyyetnqlteksDvysfGvvLlelitgkeaisk.eeekvsivewvkqklakgdieevvdpklkgdydvesvwkvveialscveessaeRptmsevv	250.3	1.5e-76
	HanXRQr2_Chr00c001g0832251	PF00069.22	Protein kinase domain	306	26	294	2	259	HHDNFIGGGGFGKVYKGNLQDGDgiKTIVAKRLDTRFGQG--EQQFFSELQILLEYNHENVIRLVGYCDENDEKVLIYEYLSKGSLDRYLN-DTSLTWVKRLNICIDVARALDFLHggvgkQAKVIHRDIKTENILLKNDWKAKLADFGLSLICSINQEtdyiIDHACGTRGYVDPLYRQSGFLTIESDIYSFGVVLFEILCGRSTFAIHKHEGHYLPDFIKnKFE-----EgkhaevvFEQIKEQIVPQSLTTFQEIAYQCLHLEREKRPTIKKVL	+ ++ +G G+fGkVyk+ ++ + k+++ K+++++ + e+++++E++il +++h+n++rl++++ e+de +l+ ey+++g+l+++l+ ++sl+ + +i+ ++++l++lH ++++iHrD+K+eNiL++++ + K++DFGl+ + +++ ++ +gtr Y+ P ++ + ++D++s Gv+l+e+l+g+ f+ +k++ ++ ++ + ++ + ++ k + + +++++ ++l+ +++kR+t++++l	ekleklGeGsfGkVykaveketg..kivAvKkikkekakkkkekkvlrEikilkklkhpnivrlyevfeekdelylvleyveggeladllsrkgslseeeakkiakqilegleylH.....skgiiHrDlKpeNiLidekgelKitDFGlakelesssk....ltsfvgtreYlAPEvlkeneyskkvDvWslGvilyelltgkppfsgekgkekvekeldq.lekilkilg.......etkeklpeaselseeakdllkkllkkdpkkRltaeell	154.6	2.1e-47
	HanXRQr2_Chr00c001g0832251	PF07714.14	Protein tyrosine kinase	306	28	296	4	259	DNFIGGGGFGKVYKGNLQ--DGDGIKTIVAKRLDTRFGQG-EQQFFSELQILLEYNHENVIRLVGYCDENDEKVLIYEYLSKGSLDRYLNDT----SLTWVKRLNICIDVARALDFLHggvgkQAKVIHRDIKTENILLKNDWKAKLADFGLSLICsINQETDYIIDHACGTRGYVDPLYRQSGFLTIESDIYSFGVVLFEILC-GRSTfaihkheghylpdfiKNKFEEGKHAEVVFEQIKEQIVPQSLTTFQEIAYQCLHLEREKRPTIKKVLVE	++ +G G fG+V++g+l+ + + +++ K l+ + + +++f++e++i+ +++h+n+++l+g c ++++ +++ ey+++G+L+++L+++ +lt + l++++++A+++++L+ + k++Hrd+ + N+Ll+++ ++k++DfGL+ ++++ + ++a ++ p +++ +t++sD++sfGv+l+Ei++ g+++ +++++ + +e + e+ + + + ++++e+ qC++ + e+Rpt+k+++ +	gkklGeGafGeVvegtlkgekekkevkvavKtlkeeateeekeefleeakimkklkhpnivkllgvctkeepllivteyvegGdLlkfLrkkeekekltlkdllsfalqiAkGmeyLe.....skklvHrdlaarNvLlsenkvvkisDfGLardi.ekddeykkkeeaklpvkWmapEslkekkftsksDvWsfGvllwEiftlgeep...............ypglsneevleklkegkrlekpekcpeelyelmkqCweedpeeRptfkelvek	146.7	5.1e-45
	HanXRQr2_Chr00c001g0832341	RLK-Pelle_CrRLK1L-1	RLK-Pelle_CrRLK1L-1	673	30	298	1	262	IIGRGGLGHVYKGQLQRSgelIKISALRLDRKHGGGVVEFWTEVSMLSDLKHPNIVSIVGFCDDKHEKIIVTTYEaKNGSLKEHLS---NPNLTWTQRLKICVGVARALSYLHcdEGRGYGVIHLNVNSSTILLDENWEPKLSGFKVSIKQslNRMDQVFLSEPI-GTIGYIDPEIGKTKGVTCKSDIYAFGVVLFEILCGRRAYIRND--ANRFLAPLVMQHYENETLPDIIHPDLKNQmsgfqISVRSLRTYSEMAYSCLKEERSHRPHMLNI	+iG+Gg+G+vykg+l+ + k++ r ++k g+ ef te+++ls l+h +vs++G+cd+k+e i+v y ++G+l+ehl +p+l+W qrl+ic+G ar l ylh g +++ih +v+++ illden+ k++ f +s ++ +++dq ++s + g+ gy+dPe +++ +t ksd+y+fGvvl+e+lc r+a + + la +++ ++++l +i+ ++lk++ i+ sl++++e+a cl++e +rp+m ++	viGvGgfGkvykgelddg...tkvavkrgnpkseqglkefeteiellsklrhrhlvsliGycdeksemilvyeym.akGtlrehlygsdkpplsWkqrleiciGaarGlhylh..tgakktiihrdvkttnilldenfvakvadfGlsktg..peldqthvstavkgsfgyldPeyfrrqqlteksdvysfGvvllevlcarpainpalpkeqvnlaewalklkkkgkldeivdeklkgk.....iapeslkkfaetaekcladegvdrpsmgdv	214.8	1.1e-65
	HanXRQr2_Chr00c001g0832341	PF07714.14	Protein tyrosine kinase	673	28	301	4	259	DNIIGRGGLGHVYKGQLQ--RSGELIKISALRLDRKHGGG-VVEFWTEVSMLSDLKHPNIVSIVGFCDDKHEKIIVTTYeAKNGSLKEHLSNP----NLTWTQRLKICVGVARALSYLHCDEgrgygVIHLNVNSSTILLDENWEPKLSGFKVSIKQsLNRMDQVFLSEPIGTIGYIDPEIGKTKGVTCKSDIYAFGVVLFEILC-GRRAyirndanrflaplvMQHYENETLPDIIhpDLKNQmsgFQISVRSLRTYSEMAYSCLKEERSHRPHMLNIVNE	++ +G+G G+V++g+l+ ++ + +k+ l++++ ef +e++++++lkhpniv+++g+c ++++ +ivt y +++G+L+++L + +lt ++ l++++ +A++++yL+ + ++H ++ + +Ll+en k+s f ++ + ++ +++ +e + ++ pE+ k+k +t ksD+++fGv+l+Ei++ g++ +++++ne++ + + + +++ + ++ e+ +C++e+ ++Rp++ ++v++	gkklGeGafGeVvegtlkgekekkevkvavKtlkeeateeekeefleeakimkklkhpnivkllgvctkeepllivtey.vegGdLlkfLrkkeekekltlkdllsfalqiAkGmeyLeskk.....lvHrdlaarNvLlsenkvvkisDfGLardi.ekddeykkkeeaklpvkWmapEslkekkftsksDvWsfGvllwEiftlgeep..............ypglsneevlekl..kegkr...lekpekcpeelyelmkqCweedpeeRptfkelvek	102.8	1.3e-31
	HanXRQr2_Chr00c001g0832341	PF07714.14	Protein tyrosine kinase	673	372	649	17	260	EGISKSKLFKRHDAVVIKRFLLEVDELEEELFFTELEVLASVKHHNIVTLIGFCVEGFEMILVTEKFSNGSLGDYLGNAKKMHNLTWEKRLKICIDGVHALNYLHyemadKKMMIHSDIDPFRFGLYENWRAKIQDFELAVFLppNQKDEAL-CKRTYFKSTWhVDPEYVKTGKLKRESDVYSFGVVMFEILC-GRRAqdqiylkqsekglvhvarqnfsngtIEDIIDPILKEETGKQSHSPIRRANKDSLYTFLKvanQCVAETQDQRPTMKAVLNEL	eg+ k++ k++ v++K + e +e e+e f++e++++ ++kh+niv l+g+c+++ ++++vte ++G+L ++L + ++ ++lt ++ l+++++ ++++yL+ +k ++H d+ l en +ki Df La + +++de +++ + W + pE +k++k++ +sDv+sfGv+++Ei++ g++ ++++ + + e ++ + + + +++ly+++k qC++e++++Rpt+k+++++l	egtlkgekekkevkvavKtlkeeateeekeefleeakimkklkhpnivkllgvctkeepllivteyvegGdLlkfLrkkeekekltlkdllsfalqiAkGmeyLe.....skklvHrdlaarNvLlsenkvvkisDfGLardi..ekddeykkkeeaklpvkW.mapEslkekkftsksDvWsfGvllwEiftlgeep.........................ypglsneevleklkegkrlekpekcpeelyelmk...qCweedpeeRptfkelvekl	108.4	2.3e-33
	HanXRQr2_Chr00c001g0832341	PF00069.22	Protein kinase domain	673	25	300	1	260	FHHDNIIGRGGLGHVYKGQLQRSGELIKISALRLDRKHGGGVVEFWTEVSMLSDLKHPNIVSIVGFCDDKHEKIIVTTYeAKNGSLKEHLS-NPNLTWTQRLKICVGVARALSYLHCDEgrgygVIHLNVNSSTILLDENWEPKLSGFKVSIKQSLNRMdqvfLSEPIGTIGYIDPEIGKTKGVTCKSDIYAFGVVLFEILCGRRAYIRNDANRFLAPLVMQhyeNETLPDIIHpdlK--------N-QmsgfqisvrsLRTYSEMAYSCLKEERSHRPHMLNIVN	++ ++ +G+G+ G Vyk+ +++g+ + + ++ +++ ++++E+++l lkhpniv +++++ +k+e ++v+ y +++g+l+++ls + +l+ ++ ki+ ++++l+ylH+ + +iH + ++ iL+de+ e K++ F ++ + + + l++ +gt Y+ PE+ k+++++ k+D+++ Gv+l+e+l+g+ + ++ + + ++q e++ +i++ + + ++ ++ ++lk+++++R+ + ++++	yekleklGeGsfGkVykaveketgkivAvKkikkekakkkkekkvlrEikilkklkhpnivrlyevfeekdelylvley.veggeladllsrkgslseeeakkiakqilegleylHskg.....iiHrDlKpeNiLidekgelKitDFGlakelesssk....ltsfvgtreYlAPEvlkeneyskkvDvWslGvilyelltgkppfsgekgkekvekeldq...lekilkilg...etkeklpeasel..........seeakdllkkllkkdpkkRltaeellq	107.2	5.8e-33
	HanXRQr2_Chr00c001g0832341	PF00069.22	Protein kinase domain	673	381	647	22	260	KRHDAVVIKRFLLEVDELEE-ELFFTELEVLASVKHHNIVTLIGFCVEGFEMILVTEKFSNGSLGDYLGnaKKMHnLTWEKRLKICIDGVHALNYLHYEMadkkmMIHSDIDPFRFGLYENWRAKIQDFELAVFLPPNQKdealcKRTYFKSTWHVDPEYVKTGKLKRESDVYSFGVVMFEILCGRRAQDQIYLKQSekgLVHVARQnfsNGTIEDIIDpilkE----------EtgkqshspirrankdsLYTFLKVANQCVAETQDQRPTMKAVLN	++++ v++K++ e ++ ++ + +++E+++l+++kh niv+l++++ e e++lv+e ++g+l d+l +k++ l+ e+ ki+ +++l+ylH + +iH D+ p + + e+ Ki DF la l ++k ++++ + + + PE +k+ + ++++Dv+s Gv+++e+l+g+ + k++ + ++q +i +i++ e +++++ ++++++++ +R+t++ +l+	etgkivAvKkikkekakkkkekkvlrEikilkklkhpnivrlyevfeekdelylvleyveggeladlls..rkgs.lseeeakkiakqilegleylHskg.....iiHrDlKpeNiLidekgelKitDFGlakelesssk.....ltsfvgtreYlAPEvlkeneyskkvDvWslGvilyelltgkppfsgekgkek...vekeldq...lekilkilg....etkeklpeasel................seeakdllkkllkkdpkkRltaeellq	92.5	1.8e-28
	HanXRQr2_Chr00c001g0832351	RLK-Pelle_LRR-I-1	RLK-Pelle_LRR-I-1	543	251	516	3	265	NWIGGGGFGKVYKGNLQHGdgfKTIVAKRLDTRFGQGEQQFLSELQILLDYKHENVIGLVGYCDENDEKVIVYEYASRGSLDRYLNDS----SLTWVKRLNICIDVARALDFLHGGGgkQAKVIHRDIKSDNILLNHDWKAKLADFGLSLISPLTHETDYVFdHACGTLGYLDPGYRKSGFLTIESDIYSFGVVLFEMLCGRSTFIThKHEGHYLSDFIRNKFDKGKQDEVVFQQIREQMEPKSLTTFQKIAYQCLHHEREERPTTKEVL	+ +G GgfGkvykG+l++g + + K l+++ qg+++fl+e+++Ll +h+n++ lvgyc+e+++ ++vYey s+gsl +l+++ +l+w +rl+i++d+a+ L++LH g + ++ihrd+Ks NiLln++ +ak+adFGls ++ ++et+ + + GtlGYldp y ++ lt +sD+ysfGvvL+e+++g+++ + ++e +++++++k++kg+ +evv ++++++++ +s+++ +ia +c +++ +eRpt +ev+	kvlGkGgfGkvykGkledg...eevavKvlsesssqgakeflaevelLlrvhhknLvslvgyckekkklaLvYeymsegslkehlsgkkkekvlsweerlkialdaaqGLeyLHkgc..kppiihrdvKstNiLlnekleakiadFGlsksfeeeeethvst.vvaGtlGYldpeyyetnqlteksDvysfGvvLlelitgkeaisk.eeekvsivewvkqklakgdieevvdpklkgdydvesvwkvveialscveessaeRptmsevv	245	6.7e-75
	HanXRQr2_Chr00c001g0832351	PF07714.14	Protein tyrosine kinase	543	2	219	77	260	ILVIDNFSNGFLVEYLENFKDKRVLTWEKRLKICIDVAHGLHYIHSQMedqkmIINRDICSGNIGLDENLGAKIVDFWFSVFLppNQEDEALYFESYSGRLGYIDPEYKNTYKLKRESDVYGFGIVLFEILC-GRLAndpiyhkesdiglahvarrifstgsLEELIDPIIKEEVgENNFVLNRgpNKDSLHTFTTIAHQCVAETQDQRPKMEVIVNEL	++v++ ++G L ++L++ ++k+ lt ++ l++++++A+G++y++s+ ++ rd+++ N+ l+en +ki Df + + +++de e+ ++ ++ pE ++ k++ +sDv+ fG++l+Ei++ g+ +++l + + e + +++ l++ +++ ++++++ +qC++e++++Rp+++ +v++l	livteyvegGdLlkfLrkkeekekltlkdllsfalqiAkGmeyLeskk.....lvHrdlaarNvLlsenkvvkisDfGLardi..ekddeykkkeeaklpvkWmapEslkekkftsksDvWsfGvllwEiftlgeep.........................ypglsneevlekl.kegkrlek..pekcpeelyelmkqCweedpeeRptfkelvekl	69.4	1.9e-21
	HanXRQr2_Chr00c001g0832351	PF07714.14	Protein tyrosine kinase	543	250	519	4	260	DNWIGGGGFGKVYKGNLQ--HGDGFKTIVAKRLDTRFGQG-EQQFLSELQILLDYKHENVIGLVGYCDENDEKVIVYEYASRGSLDRYLNDS----SLTWVKRLNICIDVARALDFLHggggkQAKVIHRDIKSDNILLNHDWKAKLADFGLSLISpLTHETDYVFDHACGTLGYLDPGYRKSGFLTIESDIYSFGVVLFEMLC-GRSTfithkheghylsdfiRNKFDKGKQDEVVFQQIREQMEPKSLTTFQKIAYQCLHHEREERPTTKEVLMQL	++ +G G fG+V++g+l+ + + +++ K l+ + + +++fl+e++i+ ++kh+n++ l+g c ++++ +iv ey++ G+L+++L+++ +lt + l++++++A+++++L+ + k++Hrd+ + N+Ll+++ ++k++DfGL+ ++++ ++ ++a + ++ p k++ +t++sD++sfGv+l+E+++ g+++ +++++ + e + ++ r ++ k ++++++ qC++++ eeRpt ke++ +l	gkklGeGafGeVvegtlkgekekkevkvavKtlkeeateeekeefleeakimkklkhpnivkllgvctkeepllivteyvegGdLlkfLrkkeekekltlkdllsfalqiAkGmeyLe.....skklvHrdlaarNvLlsenkvvkisDfGLardi.ekddeykkkeeaklpvkWmapEslkekkftsksDvWsfGvllwEiftlgeep...............ypglsneevleklkegkrlekpekcpeelyelmkqCweedpeeRptfkelvekl	144.4	2.4e-44
	HanXRQr2_Chr00c001g0832351	PF00069.22	Protein kinase domain	543	2	217	74	260	ILVIDNFSNGFLVEYLEnfkDKRVLTWEKRLKICIDVAHGLHYIHSQMedqkmIINRDICSGNIGLDENLGAKIVDFWFSVFLPPNQEdealyFESYSGRLGYIDPEYKNTYKLKRESDVYGFGIVLFEILCGRLandPIYHKESDIGLAHVARRIFSTGSLEElidpIIKE-------EvgennfvlnrgpnkdsLHTFTTIAHQCVAETQDQRPKMEVIVN	+lv++ ++g l ++l+ +k +l+ e+ ki+ +++gl+y+Hs+ ii rD+ + Ni +de+ Ki+DF ++ l +++ ++s+ g Y+ PE ++ + ++++Dv++ G++l+e+l+g+ p ++++++ ++ +++++++ + + ke ++++ + ++++++++ +R+ +e +++	ylvleyveggeladlls...rkgslseeeakkiakqilegleylHskg.....iiHrDlKpeNiLidekgelKitDFGlakelesssk.....ltsfvgtreYlAPEvlkeneyskkvDvWslGvilyelltgkp...pfsgekgkekvekeldqlekilkilg....etkeklpeasel................seeakdllkkllkkdpkkRltaeellq	58.3	4.9e-18
	HanXRQr2_Chr00c001g0832351	PF00069.22	Protein kinase domain	543	248	516	2	259	HNDNWIGGGGFGKVYKGNLQHGDgfKTIVAKRLDTRFGQGEQ--QFLSELQILLDYKHENVIGLVGYCDENDEKVIVYEYASRGSLDRYLN-DSSLTWVKRLNICIDVARALDFLHGGGgkqakVIHRDIKSDNILLNHDWKAKLADFGLSLISPLTHEtdyvFDHACGTLGYLDPGYRKSGFLTIESDIYSFGVVLFEMLCGRSTFITHKHEGHYLSDFIR-NKFDKGKQdevvfQ-Q--------IreqmepksLTTFQKIAYQCLHHEREERPTTKEVL	++++ +G G+fGkVyk+ ++ + k+++ K+++++ + ++ ++l+E++il +kh+n++ l++++ e+de ++v ey++ g+l+++l+ ++sl+ + +i+ ++++l++lH g +iHrD+K++NiL++++ + K++DFGl+ +++ +++ +gt Yl P k+ + ++D++s Gv+l+e+l+g+ f +k++ ++ +++ + k+ k + + + + +++++ ++l+ ++++R+t +e+l	ekleklGeGsfGkVykaveketg..kivAvKkikkekakkkkekkvlrEikilkklkhpnivrlyevfeekdelylvleyveggeladllsrkgslseeeakkiakqilegleylHskg.....iiHrDlKpeNiLidekgelKitDFGlakelesssk....ltsfvgtreYlAPEvlkeneyskkvDvWslGvilyelltgkppfsgekgkekvekeldqlekilkilg.....etkeklpeasel........seeakdllkkllkkdpkkRltaeell	146.4	6.5e-45
	HanXRQr2_Chr00c001g0832361	RLK-Pelle_LRR-I-1	RLK-Pelle_LRR-I-1	351	33	294	7	265	HDGISTTYKGRLLwsgKLMKIAAQRFDCRHVEGDLKFLNEISVLADFKHTNLVSIIGFSDEKDEKIIITTYEATGSLEQYINSP----NLTWKQRLRICVGLAQALSYLHydEGCDYGIIHCKITSDTILLDANGEAKLSGFEFSIKQSVNYKDQVCPcEHTGTMGYVDPAIEKTGGVTHKSDIYSFGVVLFETLCGRKALIQNEAEMSLAQLAKYHYEKGTLHDIIHPPLLNQiLFPQSLLIYSKVAYSCLNDDRALRPDMHHIV	+ g + ykG+l + ++a + + ++ +g+ +fl+e+++L +h+nLvs++g+++ek++ +++ y + gsl++++++ +l+w++rl+i++ aq L yLH +gc+ iih + s iLl+++ eak++ F +s + + + + +v +Gt+GY+dp +t +t+ksD+ysfGvvL+e ++g++a+ ++e ++s+++ +k + +kg +++++ p l ++ +s+ ++a sc ++ a Rp m+++v	kGgfGkvykGkle...dgeevavKvlsesssqgakeflaevelLlrvhhknLvslvgyckekkklaLvYeymsegslkehlsgkkkekvlsweerlkialdaaqGLeyLH..kgckppiihrdvKstNiLlnekleakiadFGlsksfeeeeethvst.vvaGtlGYldpeyyetnqlteksDvysfGvvLlelitgkeaiskeeekvsivewvkqklakgdieevvdpklkgd.ydvesvwkvveialscveessaeRptmsevv	181.1	2e-55
	HanXRQr2_Chr00c001g0832361	PF07714.14	Protein tyrosine kinase	351	66	245	45	219	DLKFLNEISVLADFKHTNLVSIIGFSDEKDEKIIITTYEATGSLEQYINSP----NLTWKQRLRICVGLAQALSYLHYDEgcdygIIHCKITSDTILLDANGEAKLSGFEFSIKQsVNYKDQVCPCEHTGTMGYVDPAIEKTGGVTHKSDIYSFGVVLFETLC-GRKAliqnEAEMSLAQLAKYH	+fl+e++++ ++kh n+v+++g+ ++++ +i+t y + G+L++++++ +lt k+ l++++ +A++++yL+ + ++H +++ +Ll+ n +k+s f + + + ++++ e++ + ++ p + k++ +t+ksD++sfGv+l+E ++ g++ +++s ++++++	keefleeakimkklkhpnivkllgvctkeepllivteyvegGdLlkfLrkkeekekltlkdllsfalqiAkGmeyLeskk.....lvHrdlaarNvLlsenkvvkisDfGLardi.ekddeykkkeeaklpvkWmapEslkekkftsksDvWsfGvllwEiftlgeep....ypglsneevlekl	87.2	7e-27
	HanXRQr2_Chr00c001g0832361	PF00069.22	Protein kinase domain	351	66	294	42	259	DLKFLNEISVLADFKHTNLVSIIGFSDEKDEKIIITTYEATGSLEQYIN-SPNLTWKQRLRICVGLAQALSYLHyDEGcdygIIHCKITSDTILLDANGEAKLSGFEFSIKQSVNYKdqvcPCEHTGTMGYVDPAIEKTGGVTHKSDIYSFGVVLFETLCGRKALIQ-NEA---EMSLAQLAKYHYEKGtlHDIIHPPLLNQIlfpqsLLIYSKVAYSCLNDDRALRPDMHHIV	+ k+l+Ei++l+ +kh n+v ++++ ekde ++++ y +g+l+++++ + +l+ ++ +i+ ++++l+ylH ++g iiH+ + ++ iL+d +ge K++ F ++ + + + k + +gt Y+ P + k+ ++++k+D++s Gv+l+e l+g+ + + ++ e+ l ql k g + + p +++ ++ ++l+ d+ R+ +++++	ekkvlrEikilkklkhpnivrlyevfeekdelylvleyveggeladllsrkgslseeeakkiakqilegleylH.skg....iiHrDlKpeNiLidekgelKitDFGlakelesssk....ltsfvgtreYlAPEvlkeneyskkvDvWslGvilyelltgkppfsgekgkekvekeldqlekilkilg..etkeklpeasel.....seeakdllkkllkkdpkkRltaeell	86.8	9.9e-27
	HanXRQr2_Chr00c001g0832371	RLK-Pelle_LRR-I-1	RLK-Pelle_LRR-I-1	135	1	100	165	265	MGCVDPAIEKTGGVTHKSDIYSFGVVLFEILCGRKALIQ--SDRSLAQMAKYGYENGTLHDIIHPHLLNQiLSPQSLLIYSKVAYYCLNDDRAHRPDMHHIV	+G +dp +t +t+ksD+ysfGvvL+e+++g++a+ + ++ s+++++k ++g +++++ p+l ++ + +s+ ++a c ++ a+Rp m+++v	lGYldpeyyetnqlteksDvysfGvvLlelitgkeaiskeeekvsivewvkqklakgdieevvdpklkgd.ydvesvwkvveialscveessaeRptmsevv	67.3	1e-20
	HanXRQr2_Chr00c001g0832371	PF07714.14	Protein tyrosine kinase	135	12	103	181	260	GGVTHKSDIYSFGVVLFEILC-GRKAliqsdrslaqmakygYENGT----LHDIIHPHLLNQILSpQSLLIySKVAYYCLNDDRAHRPDMHHIVAKL	+ +t+ksD++sfGv+l+Ei++ g++ y++ + l+ + + + l++ + + + ++ C++ d ++Rp+++++v kl	kkftsksDvWsfGvllwEiftlgeep...............ypglsneevleklkegkrlekpek.cpeel.yelmkqCweedpeeRptfkelvekl	27.3	1.3e-08
	HanXRQr2_Chr00c001g0832391	RLK-Pelle_CrRLK1L-1	RLK-Pelle_CrRLK1L-1	695	30	293	1	262	IIGRGGLGRVYKGQLQRSgelIKISALRLDRKHGGGVVEFWTEVSMLSDLKHPNIVSIVGFCDEQHEKIIVTTYEaKNGSLKEHLS---NPNLTWTQRLKISVDVARALSYLHynEGRGYGVIHLNINSSTILLDENWEPKLSGFKVSIKQslNRMNQVILSEPI-GTIGYVDPEIEKTKGVTYKSDIYSFGVVLFEILCGRKAFVPNDAN--RLLAPLAIYHYEKKMLKEIIHPALWNQMSPHSLKRYSKVAYSCINGERRNRMDTNNI	+iG+Gg+G+vykg+l+ + k++ r ++k g+ ef te+++ls l+h +vs++G+cde++e i+v y ++G+l+ehl +p+l+W qrl+i++ ar l ylh g +++ih +++++ illden+ k++ f +s ++ ++++q +s + g+ gy+dPe +++ +t ksd+ysfGvvl+e+lc r+a p+ ++ la a+ +k++l+ei+ ++l ++++p+slk+++++a c++ e +r +++	viGvGgfGkvykgelddg...tkvavkrgnpkseqglkefeteiellsklrhrhlvsliGycdeksemilvyeym.akGtlrehlygsdkpplsWkqrleiciGaarGlhylh..tgakktiihrdvkttnilldenfvakvadfGlsktg..peldqthvstavkgsfgyldPeyfrrqqlteksdvysfGvvllevlcarpainpalpkeqvnlaewalklkkkgkldeivdeklkgkiapeslkkfaetaekcladegvdrpsmgdv	212.4	6e-65
	HanXRQr2_Chr00c001g0832391	PF07714.14	Protein tyrosine kinase	695	29	297	5	260	NIIGRGGLGRVYKGQLQ--RSGELIKISALRLDRKHGGG-VVEFWTEVSMLSDLKHPNIVSIVGFCDEQHEKIIVTTYeAKNGSLKEHLSNP----NLTWTQRLKISVDVARALSYLHYNEgrgygVIHLNINSSTILLDENWEPKLSGFKVSIKQsLNRMNQVILSEPIGTIGYVDPEIEKTKGVTYKSDIYSFGVVLFEILC-GRKAfvpndanrllaplaIYHYEKKMLKEIIHPALWNQMSPHSLKRYSKVAYSCINGERRNRMDTNNIVNEL	+ +G+G G+V++g+l+ ++ + +k+ l++++ ef +e++++++lkhpniv+++g+c ++++ +ivt y +++G+L+++L + +lt ++ l++++++A++++yL+ ++ ++H ++ + +Ll+en k+s f ++ + ++ +++ +e + ++ pE+ k+k +t ksD++sfGv+l+Ei++ g++ + +++++ + e ++ ++ + ++ ++ +C++ + ++R + +++v++l	kklGeGafGeVvegtlkgekekkevkvavKtlkeeateeekeefleeakimkklkhpnivkllgvctkeepllivtey.vegGdLlkfLrkkeekekltlkdllsfalqiAkGmeyLeskk.....lvHrdlaarNvLlsenkvvkisDfGLardi.ekddeykkkeeaklpvkWmapEslkekkftsksDvWsfGvllwEiftlgeep..............ypglsneevleklkegkrlekpekcpeelyelmkqCweedpeeRptfkelvekl	103.9	5.7e-32
	HanXRQr2_Chr00c001g0832391	PF07714.14	Protein tyrosine kinase	695	364	500	22	153	GEPLKRHNIVLIKRILSRDDEQGEGVFFTELEMLTSVKHHNIITLLGFCVEGSEMILVTENVSNRFLGDHLGNVNDMRILTWEKRLKICIDVAHALNYLHSEMeaqkiVINRDIKSDNIGLDENLRAKIVEFGFSSG	ge k++ v +K + ++ +e+ + f++e+++++++kh+ni+ llg+c++++++++vte v++ L ++L + ++ + lt ++ l++++++A++++yL+s+ ++ rd+ + N+ l+en +ki fG ++	gekekkevkvavKtlkeeateeekeefleeakimkklkhpnivkllgvctkeepllivteyvegGdLlkfLrkkeekekltlkdllsfalqiAkGmeyLeskk.....lvHrdlaarNvLlsenkvvkisDfGLard	71.2	5.3e-22
	HanXRQr2_Chr00c001g0832391	PF07714.14	Protein tyrosine kinase	695	500	606	181	260	GTLKRESDVYSFGVILFEILC-GRLAydpiyvnegdkglvsvarqsyntgtLENIIDHIIMEEIGESSFipNKGPNKGSLEIYiEIANRCVAATQAERPTMKVVVKEL	++++ +sDv+sfGv+l+Ei++ g+ ++++ ++ ++e + e+ + p+k + e+y e+ ++C++++++eRpt+k +v++l	kkftsksDvWsfGvllwEiftlgeep.........................ypglsneevleklkegkr..lekpekcpeely.elmkqCweedpeeRptfkelvekl	22.1	5.1e-07
	HanXRQr2_Chr00c001g0832391	PF00069.22	Protein kinase domain	695	27	294	3	259	DDNIIGRGGLGRVYKGQLQRSGELIKISALRLDRKHGGGVVEFWTEVSMLSDLKHPNIVSIVGFCDEQHEKIIVTTYeAKNGSLKEHLS-NPNLTWTQRLKISVDVARALSYLHYNEgrgygVIHLNINSSTILLDENWEPKLSGFKVSIKQSLNRMnqviLSEPIGTIGYVDPEIEKTKGVTYKSDIYSFGVVLFEILCGRKAFVPNDANR-LLAPLAIYHYEKKML-KEIIHPALWNQMsphsLKRYSKVAYSCINGERRNRMDTNNIV	+++ +G+G+ G+Vyk+ +++g+ + + ++ +++ ++++E+++l lkhpniv +++++ e++e ++v+ y +++g+l+++ls + +l+ ++ ki ++++l+ylH ++ +iH + ++ iL+de+ e K++ F ++ + + + l++ +gt Y+ PE+ k+++++ k+D++s Gv+l+e+l+g+ f ++ + + l + k+l ++ + + ++++ + ++ ++++ ++++R+ ++++	kleklGeGsfGkVykaveketgkivAvKkikkekakkkkekkvlrEikilkklkhpnivrlyevfeekdelylvley.veggeladllsrkgslseeeakkiakqilegleylHskg.....iiHrDlKpeNiLidekgelKitDFGlakelesssk....ltsfvgtreYlAPEvlkeneyskkvDvWslGvilyelltgkppfsgekgkekvekeldqlekilkilgetkeklpeasel....seeakdllkkllkkdpkkRltaeell	107.1	6.2e-33
	HanXRQr2_Chr00c001g0832391	PF00069.22	Protein kinase domain	695	368	499	22	146	KRHNIVLIKRILSRDDEQGE-GVFFTELEMLTSVKHHNIITLLGFCVEGSEMILVTENVSNRFLGDHLGnvNDMRiLTWEKRLKICIDVAHALNYLHSEMeaqkiVINRDIKSDNIGLDENLRAKIVEFGFSS	++++iv +K+i +++++ + +++E+++l ++kh ni++l++++ e +e++lv+e v++ l d+l +++ l+ e+ ki+ ++++l+ylHs+ +i rD+K++Ni +de+ Ki+ FG+++	etgkivAvKkikkekakkkkekkvlrEikilkklkhpnivrlyevfeekdelylvleyveggeladlls..rkgs.lseeeakkiakqilegleylHskg.....iiHrDlKpeNiLidekgelKitDFGlak	67.1	1e-20
	HanXRQr2_Chr00c001g0832401	RLK-Pelle_LRR-I-1	RLK-Pelle_LRR-I-1	590	261	526	3	265	NFIGGGGFGKVYKGNLHDGdgiKTIVAKRLDTRFGQGEQQFFSELQILLEYNHENVVRLVGYCDETDEKVLIYEYLSKGSLDRYLNDT----SLTWVKRLNICIDIARALDFLHEGVgkQAKVIHRDIKTENILLNNDWKAKLADFGLSLICSINQETDYIIdHACGTRGYVDPLYRQSGFLTIESDIYSFGIVLFEILCGRSTFAIhKHEGHYLPDFIKNNFEEGKHAEVVFEQIREQIVPQSLTTFQEIAYQCLHLEREKRPTTKKVL	+ +G GgfGkvykG+l+dg + + K l+++ qg+++f +e+++Ll+ +h+n+v+lvgyc+e+++ +L+Yey+s+gsl +l+++ +l+w +rl+i++d a+ L++LH+g + ++ihrd+K++NiLln++ +ak+adFGls ++ ++et+ + Gt GY+dp y ++ lt +sD+ysfG+vL+e+++g+++ ++e + +++k+++++g+ evv +++++++ +s+++ eia +c + + ++Rpt ++v+	kvlGkGgfGkvykGkledg...eevavKvlsesssqgakeflaevelLlrvhhknLvslvgyckekkklaLvYeymsegslkehlsgkkkekvlsweerlkialdaaqGLeyLHkgc..kppiihrdvKstNiLlnekleakiadFGlsksfeeeeethvst.vvaGtlGYldpeyyetnqlteksDvysfGvvLlelitgkeaisk.eeekvsivewvkqklakgdieevvdpklkgdydvesvwkvveialscveessaeRptmsevv	246.1	3e-75
	HanXRQr2_Chr00c001g0832401	PF07714.14	Protein tyrosine kinase	590	1	229	66	260	MLGFCFEESEMILVIDNFSNGFLGEYLVNLKDKRVLTWENRLKICIDVAHALRYIHyemedQKMIINHDIYRYNIGLDENFEAKIVNFWWSVFLppNQEDEALYLNNGICRLCYIDPEYEKTHKLKKESDVYGFGVVLFEILC-GKLAddpiylkesdiglahvarrsfstrsLEEMIDPVIKEEIgENKFVLNRgpNKDSLHTFITIAHQCVAETQDQRPTMKIIVKEL	+lg+c +e+++++v++ ++G L ++L + ++k+ lt ++ l++++++A++++y++ +k ++ d+ N+ l+en +ki f + + +++de +++ +++ ++ pE k++k++++sDv+ fGv+l+Ei++ g+ ++++ + + e + +++ l++ +++ +++ ++ +qC++e++++Rpt+k +v++l	llgvctkeepllivteyvegGdLlkfLrkkeekekltlkdllsfalqiAkGmeyLe.....skklvHrdlaarNvLlsenkvvkisDfGLardi..ekddeykkkeeaklpvkWmapEslkekkftsksDvWsfGvllwEiftlgeep.........................ypglsneevlekl.kegkrlek..pekcpeelyelmkqCweedpeeRptfkelvekl	68.5	3.6e-21
	HanXRQr2_Chr00c001g0832401	PF07714.14	Protein tyrosine kinase	590	261	528	5	259	NFIGGGGFGKVYKGNLH--DGDGIKTIVAKRLDTRFGQG-EQQFFSELQILLEYNHENVVRLVGYCDETDEKVLIYEYLSKGSLDRYLNDT----SLTWVKRLNICIDIARALDFLHEgvgkqAKVIHRDIKTENILLNNDWKAKLADFGLSLICsINQETDYIIDHACGTRGYVDPLYRQSGFLTIESDIYSFGIVLFEILC-GRSTfaihkheghylpdfiKNNFEEGKHAEVVFEQIREQIVPQSLTTFQEIAYQCLHLEREKRPTTKKVLVE	+ +G G fG+V++g+l+ + + +++ K l+ + + +++f++e++i+ +++h+n+v+l+g c ++++ +++ ey+++G+L+++L+++ +lt + l+++++iA+++++L++ k++Hrd+ + N+Ll+++ ++k++DfGL+ ++++ + ++a ++ p +++ +t++sD++sfG++l+Ei++ g+++ +++++ + +e + e+ r + + ++++e+ qC++ + e+Rpt k+++ +	kklGeGafGeVvegtlkgekekkevkvavKtlkeeateeekeefleeakimkklkhpnivkllgvctkeepllivteyvegGdLlkfLrkkeekekltlkdllsfalqiAkGmeyLes.....kklvHrdlaarNvLlsenkvvkisDfGLardi.ekddeykkkeeaklpvkWmapEslkekkftsksDvWsfGvllwEiftlgeep...............ypglsneevleklkegkrlekpekcpeelyelmkqCweedpeeRptfkelvek	144.4	2.5e-44
	HanXRQr2_Chr00c001g0832401	PF00069.22	Protein kinase domain	590	2	227	64	260	LGFCFEESEMILVIDNFSNGFLGEYLVnlkDKRVLTWENRLKICIDVAHALRYIHYEMedqkmIINHDIYRYNIGLDENFEAKIVNFWWSVFLPPNQEdealyLNNGICRLCYIDPEYEKTHKLKKESDVYGFGVVLFEILCGKLaddPIYLKESDIGLAHVARRSFSTRSLEEmidpvikeE----------IgenkfvlnrgpnkdsLHTFITIAHQCVAETQDQRPTMKIIVK	++++ e++e++lv++ ++g l ++l +k +l+ e+ ki+ ++++l+y+H + ii D+ Ni +de+ e Ki+ F + l +++ l++ ++ Y+ PE k+++ +k++Dv++ Gv+l+e+l+gk p + ++++ ++ +++ ++++ + + e + ++++ + ++++++++ +R+t++ +++	yevfeekdelylvleyveggeladlls...rkgslseeeakkiakqilegleylHskg.....iiHrDlKpeNiLidekgelKitDFGlakelesssk.....ltsfvgtreYlAPEvlkeneyskkvDvWslGvilyelltgkp...pfsgekgkekvekeldqlekilkilg........etkeklpeasel...............seeakdllkkllkkdpkkRltaeellq	49.2	2.9e-15
	HanXRQr2_Chr00c001g0832401	PF00069.22	Protein kinase domain	590	257	526	1	259	FHDDNFIGGGGFGKVYKGNLHDGDgiKTIVAKRLDTRFGQGE--QQFFSELQILLEYNHENVVRLVGYCDETDEKVLIYEYLSKGSLDRYLN-DTSLTWVKRLNICIDIARALDFLHegvgkQAKVIHRDIKTENILLNNDWKAKLADFGLSLICSINQEtdyiIDHACGTRGYVDPLYRQSGFLTIESDIYSFGIVLFEILCGRSTFAIHKHEGHYLPDFIK--NNFEEGKhaevvFEQIREQIVPQSLTTFQEIAYQCLHLEREKRPTTKKVL	+++++ +G G+fGkVyk+ ++ + k+++ K+++++ + + +++++E++il +++h+n+vrl++++ e+de +l+ ey+++g+l+++l+ ++sl+ + +i+ i+++l++lH ++++iHrD+K+eNiL++++ + K++DFGl+ + +++ ++ +gtr Y+ P ++ + ++D++s G++l+e+l+g+ f+ +k++ ++ ++ + + ++ + ++ + + +++++ ++l+ +++kR+t +++l	yekleklGeGsfGkVykaveketg..kivAvKkikkekakkkkekkvlrEikilkklkhpnivrlyevfeekdelylvleyveggeladllsrkgslseeeakkiakqilegleylH.....skgiiHrDlKpeNiLidekgelKitDFGlakelesssk....ltsfvgtreYlAPEvlkeneyskkvDvWslGvilyelltgkppfsgekgkekvekeldqlekilkilg.....etkeklpeaselseeakdllkkllkkdpkkRltaeell	151.2	2.2e-46
	HanXRQr2_Chr00c001g0832431	RLK-Pelle_CrRLK1L-1	RLK-Pelle_CrRLK1L-1	132	1	129	43	170	MLSDLRHPNIVSMVGFCDENHEKIIVTMYEaKNGSLKEHLS---NPNLTWTQRLKICVGVARALSYLHYYQRrgYGVIHLNVNSSTILLDENWEPKLSGFKVSIKQslNRMDQVFLSEPI-GTIGYLDPEIEK	+ls lrh +vs++G+cde++e i+v y ++G+l+ehl +p+l+W qrl+ic+G ar l ylh ++ +++ih +v+++ illden+ k++ f +s ++ +++dq ++s + g+ gyldPe +	llsklrhrhlvsliGycdeksemilvyeym.akGtlrehlygsdkpplsWkqrleiciGaarGlhylhtgak..ktiihrdvkttnilldenfvakvadfGlsktg..peldqthvstavkgsfgyldPeyfr	117.3	6e-36
	HanXRQr2_Chr00c001g0832431	PF00069.22	Protein kinase domain	132	1	127	51	168	MLSDLRHPNIVSMVGFCDENHEKIIVTMYeAKNGSLKEHLS-NPNLTWTQRLKICVGVARALSYLHYYQrrgygVIHLNVNSSTILLDENWEPKLSGFKVSIKQSLNRMdqvfLSEPIGTIGYLDPEI	+l l+hpniv +++++ e++e ++v+ y +++g+l+++ls + +l+ ++ ki+ ++++l+ylH + +iH + ++ iL+de+ e K++ F ++ + + + l++ +gt Yl PE+	ilkklkhpnivrlyevfeekdelylvley.veggeladllsrkgslseeeakkiakqilegleylHskg.....iiHrDlKpeNiLidekgelKitDFGlakelesssk....ltsfvgtreYlAPEv	50.9	9.1e-16
	HanXRQr2_Chr00c001g0832431	PF07714.14	Protein tyrosine kinase	132	1	103	54	154	MLSDLRHPNIVSMVGFCDENHEKIIVTMYeAKNGSLKEHLSNP----NLTWTQRLKICVGVARALSYLHYYQrrgygVIHLNVNSSTILLDENWEPKLSGFKVSIKQ	++++l+hpniv+++g+c ++++ +ivt y +++G+L+++L + +lt ++ l++++ +A++++yL+ + ++H ++ + +Ll+en k+s f ++ +	imkklkhpnivkllgvctkeepllivtey.vegGdLlkfLrkkeekekltlkdllsfalqiAkGmeyLeskk.....lvHrdlaarNvLlsenkvvkisDfGLardi	49.7	1.9e-15
	HanXRQr2_Chr00c001g0832441	RLK-Pelle_WAK	RLK-Pelle_WAK	243	2	216	68	261	VLVTEKFFNRNLSDYLGNVNDMYILTWEKRLKICIDIAQALIYLHNEMEDKkmIIHGNIKSHKFGIDENWVAKIEDFEFAVFLPPNQKDeamCERARFKSKYYLDPEYVKTGKLNRESDVYSFGVVLLEILCGKYADdqiflKKSEEGLVHVARGNFCNGTIKETIDPILKeetrkmsyisnRGANKDSLHTFLEVANQCVAKTKDQRPTMTVVL	+lv+e + n++L+d+l + ++ + l++e+rLkI i++A+aL ylH ++ + i+hg++ks+ +d+n vaK+ df + +l+ ++k+ + ++ yldpey++tg+l+++sDVYsFGvvLle++ +k a +++++ lv+ + +++ +e +d ++ + ++ + l++ ++a +C++++ ++RPtm+ V+	mlvyefisngsLedilhgkkkksklsletrLkIAiesAeaLaylHssaskp..ilhgdvksanILLddnlvaKvsdfgasrllsadkke...vtklvqgtlgyldpeylqtgqlteksDVYsFGvvLleLitrkkal.....seekrslvseflkaykekklrelldkeil...........eeekvevleeiaklaveClklkvekRPtmkeVa	137.2	5.6e-42
	HanXRQr2_Chr00c001g0832441	PF07714.14	Protein tyrosine kinase	243	2	219	77	260	VLVTEKFFNRNLSDYLGNVNDMYILTWEKRLKICIDIAQALIYLHNemedkKMIIHGNIKSHKFGIDENWVAKIEDFEFAVFLppNQKDEAMCERARFKSKYYLDPEYVKTGKLNRESDVYSFGVVLLEILC-GKYAddqiflkkseeglvhvargnfcngtiketIDPILKEETRKMSYISNRG-ANKDSLHTFLEVANQCVAKTKDQRPTMTVVLNEL	++vte + +L+++L + ++ lt ++ l+++++iA+++ yL++ k ++H ++ + ++en v+ki Df a + +++de ++ + + ++ pE +k++k++ +sDv+sfGv+l Ei++ g+ + + +ee+ ++ ++r ++++ +++ e+ +qC+++++++Rpt++ ++++l	livteyvegGdLlkfLrkkeekekltlkdllsfalqiAkGmeyLes.....kklvHrdlaarNvLlsenkvvkisDfGLardi..ekddeykkkeeaklpvkWmapEslkekkftsksDvWsfGvllwEiftlgeep.............................ypglsneevleklkegkrlekpekcpeelyelmkqCweedpeeRptfkelvekl	70.7	7.3e-22
	HanXRQr2_Chr00c001g0832441	PF00069.22	Protein kinase domain	243	2	217	74	260	VLVTEKFFNRNLSDYLGnvNDMYiLTWEKRLKICIDIAQALIYLHNEMedkkmIIHGNIKSHKFGIDENWVAKIEDFEFAVFLPPNQKdeamcERARFKSKYYLDPEYVKTGKLNRESDVYSFGVVLLEILCGKyaddQIFLKKSEEGLVHVARGNfcN---GTIKEtidpILKEETRKMSYIsnrgankdsLHTFLEVANQCVAKTKDQRPTMTVVLN	+lv+e + +l d+l +++ l+ e+ ki+ i+++l ylH++ iiH +K++ + ide+ + Ki DF +a l ++k + + +++Yl PE +k+ + +++Dv+s Gv+l+e+l+gk ++f +++++ v+ + i + ke++++ s + ++++++ +++++k++ +R+t++ +l+	ylvleyveggeladlls..rkgs.lseeeakkiakqilegleylHskg.....iiHrDlKpeNiLidekgelKitDFGlakelesssk.....ltsfvgtreYlAPEvlkeneyskkvDvWslGvilyelltgk....ppfsgekgkekvekeldq..lekilkilg....etkeklpeasel.........seeakdllkkllkkdpkkRltaeellq	63.4	1.4e-19
	HanXRQr2_Chr00c008g0832691	RLK-Pelle_CrRLK1L-1	RLK-Pelle_CrRLK1L-1	649	30	298	1	262	IIGRGGLGHVYKGQLQRSgelIKISALRLDRKHGGGVVEFWTEVSMLSDLKHPNIVSIVGFCDDKHEKIIVTTYEaKNGSLKEHLS---NPNLTWTQRLKICVGVARALSYLHcdEGRGYGVIHLNVNSSTILLDENWEPKLSGFKVSIKQslNRMDQVFLSEPI-GTIGYIDPEIGKTKGVTCKSDIYAFGVVLFEILCGRRAYIRND--ANRFLAPLVMQHYENETLPDIIHPDLKNQmsgfqISVRSLRTYSEMAYSCLKEERSHRPHMLNI	+iG+Gg+G+vykg+l+ + k++ r ++k g+ ef te+++ls l+h +vs++G+cd+k+e i+v y ++G+l+ehl +p+l+W qrl+ic+G ar l ylh g +++ih +v+++ illden+ k++ f +s ++ +++dq ++s + g+ gy+dPe +++ +t ksd+y+fGvvl+e+lc r+a + + la +++ ++++l +i+ ++lk++ i+ sl++++e+a cl++e +rp+m ++	viGvGgfGkvykgelddg...tkvavkrgnpkseqglkefeteiellsklrhrhlvsliGycdeksemilvyeym.akGtlrehlygsdkpplsWkqrleiciGaarGlhylh..tgakktiihrdvkttnilldenfvakvadfGlsktg..peldqthvstavkgsfgyldPeyfrrqqlteksdvysfGvvllevlcarpainpalpkeqvnlaewalklkkkgkldeivdeklkgk.....iapeslkkfaetaekcladegvdrpsmgdv	214.9	1e-65
	HanXRQr2_Chr00c008g0832691	PF07714.14	Protein tyrosine kinase	649	28	301	4	259	DNIIGRGGLGHVYKGQLQ--RSGELIKISALRLDRKHGGG-VVEFWTEVSMLSDLKHPNIVSIVGFCDDKHEKIIVTTYeAKNGSLKEHLSNP----NLTWTQRLKICVGVARALSYLHCDEgrgygVIHLNVNSSTILLDENWEPKLSGFKVSIKQsLNRMDQVFLSEPIGTIGYIDPEIGKTKGVTCKSDIYAFGVVLFEILC-GRRAyirndanrflaplvMQHYENETLPDIIhpDLKNQmsgFQISVRSLRTYSEMAYSCLKEERSHRPHMLNIVNE	++ +G+G G+V++g+l+ ++ + +k+ l++++ ef +e++++++lkhpniv+++g+c ++++ +ivt y +++G+L+++L + +lt ++ l++++ +A++++yL+ + ++H ++ + +Ll+en k+s f ++ + ++ +++ +e + ++ pE+ k+k +t ksD+++fGv+l+Ei++ g++ +++++ne++ + + + +++ + ++ e+ +C++e+ ++Rp++ ++v++	gkklGeGafGeVvegtlkgekekkevkvavKtlkeeateeekeefleeakimkklkhpnivkllgvctkeepllivtey.vegGdLlkfLrkkeekekltlkdllsfalqiAkGmeyLeskk.....lvHrdlaarNvLlsenkvvkisDfGLardi.ekddeykkkeeaklpvkWmapEslkekkftsksDvWsfGvllwEiftlgeep..............ypglsneevlekl..kegkr...lekpekcpeelyelmkqCweedpeeRptfkelvek	102.9	1.2e-31
	HanXRQr2_Chr00c008g0832691	PF07714.14	Protein tyrosine kinase	649	372	625	17	260	EGISKSKLFKRHDAVVIKRFLLEVDELEEELFFTELEVLASVKHHNIVTLIGFCVEGFEMILVTEKFSNGSLGDYLGNAKKMHNLTWEKRLKICIDGVHALNYLHyemadKKMMIHSDIDPFRFGLYENWRAKIQDFELAVFLppNQKDEAL-CKRTYFKSTWhVDPEYVKTAQdqiYLKQSEK---GLVHVARQNFSNGTIEDIIDPILKEETGKQSHSPIRRANKDSLYTFLKvanQCVAETQDQRPTMKAVLNEL	eg+ k++ k++ v++K + e +e e+e f++e++++ ++kh+niv l+g+c+++ ++++vte ++G+L ++L + ++ ++lt ++ l+++++ ++++yL+ +k ++H d+ l en +ki Df La + +++de +++ + W + pE +k+ + + ++s G + ++++ +++++ + + e ++ + + + +++ly+++k qC++e++++Rpt+k+++++l	egtlkgekekkevkvavKtlkeeateeekeefleeakimkklkhpnivkllgvctkeepllivteyvegGdLlkfLrkkeekekltlkdllsfalqiAkGmeyLe.....skklvHrdlaarNvLlsenkvvkisDfGLardi..ekddeykkkeeaklpvkW.mapEslkekk...ftsksDvWsfGvllwEiftlgeepypglsneevleklkegkrlekpekcpeelyelmk...qCweedpeeRptfkelvekl	70.1	1.2e-21
	HanXRQr2_Chr00c008g0832691	PF00069.22	Protein kinase domain	649	25	300	1	260	FHHDNIIGRGGLGHVYKGQLQRSGELIKISALRLDRKHGGGVVEFWTEVSMLSDLKHPNIVSIVGFCDDKHEKIIVTTYeAKNGSLKEHLS-NPNLTWTQRLKICVGVARALSYLHCDEgrgygVIHLNVNSSTILLDENWEPKLSGFKVSIKQSLNRMdqvfLSEPIGTIGYIDPEIGKTKGVTCKSDIYAFGVVLFEILCGRRAYIRNDANRFLAPLVMQhyeNETLPDIIHpdlK--------N-QmsgfqisvrsLRTYSEMAYSCLKEERSHRPHMLNIVN	++ ++ +G+G+ G Vyk+ +++g+ + + ++ +++ ++++E+++l lkhpniv +++++ +k+e ++v+ y +++g+l+++ls + +l+ ++ ki+ ++++l+ylH+ + +iH + ++ iL+de+ e K++ F ++ + + + l++ +gt Y+ PE+ k+++++ k+D+++ Gv+l+e+l+g+ + ++ + + ++q e++ +i++ + + ++ ++ ++lk+++++R+ + ++++	yekleklGeGsfGkVykaveketgkivAvKkikkekakkkkekkvlrEikilkklkhpnivrlyevfeekdelylvley.veggeladllsrkgslseeeakkiakqilegleylHskg.....iiHrDlKpeNiLidekgelKitDFGlakelesssk....ltsfvgtreYlAPEvlkeneyskkvDvWslGvilyelltgkppfsgekgkekvekeldq...lekilkilg...etkeklpeasel..........seeakdllkkllkkdpkkRltaeellq	107.3	5.3e-33
	HanXRQr2_Chr00c008g0832691	PF00069.22	Protein kinase domain	649	381	622	22	259	KRHDAVVIKRFLLEVDELEE-ELFFTELEVLASVKHHNIVTLIGFCVEGFEMILVTEKFSNGSLGDYLGnaKKMHnLTWEKRLKICIDGVHALNYLHYEMadkkmMIHSDIDPFRFGLYENWRAKIQDFELAVFLPPNQKdealcKRTYFKSTWHVDPEYVktaQDQIYLKQSE---KGLVHVA----RQNFS----NGTIEDIIDP---ILKEETgkqSHSPIRRANKDSLYTFLKVANQCVAETQDQRPTMKAVL	++++ v++K++ e ++ ++ + +++E+++l+++kh niv+l++++ e e++lv+e ++g+l d+l +k++ l+ e+ ki+ +++l+ylH + +iH D+ p + + e+ Ki DF la l ++k ++++ + + + PE + +++ y k++ G++ + ++ fs + ++e ++d ilk + + + +++ +++++ ++++++++ +R+t++ +l	etgkivAvKkikkekakkkkekkvlrEikilkklkhpnivrlyevfeekdelylvleyveggeladlls..rkgs.lseeeakkiakqilegleylHskg.....iiHrDlKpeNiLidekgelKitDFGlakelesssk.....ltsfvgtreYlAPEvl...keneyskkvDvWslGvilyelltgkppfsgekgkekvekeldqlekilkilg...etkeklpeaselseeakdllkkllkkdpkkRltaeell	58.7	3.8e-18
	HanXRQr2_Chr00c008g0832701	RLK-Pelle_LRR-III	RLK-Pelle_LRR-III	118	24	110	30	117	VTSALEKRVSYRIEILsGGVKHPNIVTLLGFVVEDSEMILVIDNFSNGFLVSIWKT--SKTNVVLTWEKRLKICIDVAHGLHYIHSQME	v++a +k+ + ++e+l g ++Hpn+v+l ++ ++ E +lv+d ++ng L s+ + s++++ l+we+rlki+++va+Gl+y+h++ e	vaaaerkefeeeveal.gklrHpnvvplrayyyskdEkLlvydyvpngsLasllhgsrsssrtpldwearlkialgvarGlaylheese	62.1	3.9e-19
	HanXRQr2_Chr00c008g0832701	PF07714.14	Protein tyrosine kinase	118	30	108	46	123	KRVSYRIEILSGGvKHPNIVTLLGFVVEDSEMILVIDNFSNGFLVSIWKTSKTNVVLTWEKRLKICIDVAHGLHYIHSQ	+++ ++i++ khpniv llg++++++++++v++ ++G L + ++++++ lt ++ l++++++A+G++y++s+	eefleeakimkkl.khpnivkllgvctkeepllivteyvegGdLlkfLrkkeekekltlkdllsfalqiAkGmeyLesk	40.4	1.4e-12
	HanXRQr2_Chr00c008g0832701	PF00069.22	Protein kinase domain	118	30	108	43	117	KRVSYRIEILSgGVKHPNIVTLLGFVVEDSEMILVIDNFSNGFLVSIWKtskTNVVLTWEKRLKICIDVAHGLHYIHSQ	k+v i+il +khpniv+l++++ e++e++lv++ ++g l ++ + ++++l+ e+ ki+ +++gl+y+Hs+	kkvlrEikilk.klkhpnivrlyevfeekdelylvleyveggeladlls...rkgslseeeakkiakqilegleylHsk	31.8	5.7e-10
	HanXRQr2_Chr00c009g0832741	RLK-Pelle_CrRLK1L-1	RLK-Pelle_CrRLK1L-1	387	32	297	2	263	IGRGGFGKVYKGEVSHSkgqSMVAIKRLDCRHGQGAPEFLKEITTLSRYCHENLISLLGFCHQEDEMILVYEYASRGSLDRYL---NSPLLTWTQRLKICLDVAKGLSYLHdpRETHQRLIHCDVKSSNILLDEQWNAKVSDFGLSVMGPANEQYSVIVILaAGTPGYCDPQYAMTHTLTKESDVYSLGVVLFEVLCGRLCCTYSnGCVQQILVPTWIESYEEKKLYDIIFKDPTIQPLEQSALKTFSNIAYRCLKESREDRPKMAEVV	iG+GgfGkvykge++++ + va+kr + + qg ef ei+ ls+ h+ l+sl+G+c++++emilvyey ++G+l +l ++p l+W qrl+ic+ a+Gl ylh +++ +ih dvk++nillde++ akv+dfGls +gp+ +q v + + g+ gy dP+y +++lt++sdvys+Gvvl+evlc r + + +q+ + w ++++k+ d i + + +++++lk+f+++a +cl+++ drp+m++v+	iGvGgfGkvykgelddg...tkvavkrgnpkseqglkefeteiellsklrhrhlvsliGycdeksemilvyeymakGtlrehlygsdkpplsWkqrleiciGaarGlhylh..tgakktiihrdvkttnilldenfvakvadfGlsktgpeldqthvstav.kgsfgyldPeyfrrqqlteksdvysfGvvllevlcarpainpa.lpkeqvnlaewalklkkkgkldeivdeklkgkiapeslkkfaetaekcladegvdrpsmgdvl	257.2	1.3e-78
	HanXRQr2_Chr00c009g0832741	PF07714.14	Protein tyrosine kinase	387	29	300	4	260	NNCIGRGGFGKVYKGEVS--HSKGQSMVAIKRLDCRHGQG-APEFLKEITTLSRYCHENLISLLGFCHQEDEMILVYEYASRGSLDRYLNSP----LLTWTQRLKICLDVAKGLSYLHDprethQRLIHCDVKSSNILLDEQWNAKVSDFGLSVMGPANEQYsVIVILAAGTPGYCDPQYAMTHTLTKESDVYSLGVVLFEVLC-GRLCctysngcvqqilvptwIESYEEKKLYDIIfKDPTIQPLEQSALKTFSNIAYRCLKESREDRPKMAEVVTEL	++ +G+G fG+V++g+++ ++k + va+K l+ ++ + efl+e+++++++ h+n+++llg+c +e+++++v ey++ G+L+++L++ lt ++ l+++l++AkG++yL++ ++l+H d+ + N+Ll+e+ +k+sDfGL+ +++y + a ++ p +++++t++sDv+s Gv+l+E+++ g+ +++++++++++ + k+ + + +++ +++ ++ +C++e+ e+Rp+++e+v++l	gkklGeGafGeVvegtlkgekekkevkvavKtlkeeateeekeefleeakimkklkhpnivkllgvctkeepllivteyvegGdLlkfLrkkeekekltlkdllsfalqiAkGmeyLes.....kklvHrdlaarNvLlsenkvvkisDfGLardiekddey.kkkeeaklpvkWmapEslkekkftsksDvWsfGvllwEiftlgeep................ypglsneevlekl.kegkrlekpekcpeelyelmkqCweedpeeRptfkelvekl	154.5	2.1e-47
	HanXRQr2_Chr00c009g0832741	PF00069.22	Protein kinase domain	387	29	297	4	259	NNCIGRGGFGKVYKGevSHSKGQSMVAIKRLDCRHGQGAPE--FLKEITTLSRYCHENLISLLGFCHQEDEMILVYEYASRGSLDRYLN-SPLLTWTQRLKICLDVAKGLSYLHDPRethqrLIHCDVKSSNILLDEQWNAKVSDFGLSVMGPANEQysviVILAAGTPGYCDPQYAMTHTLTKESDVYSLGVVLFEVLCGRLCCTYSNGCV------QQILVPTWIESyeekklyDIIFKDPTIQPLeqsaLKTFSNIAYRCLKESREDRPKMAEVV	++ +G+G+fGkVyk+ +++ + +vA+K+++ ++ + e +l+Ei+ l ++ h+n++ l+++++++de++lv ey++ g+l+++l+ + l+ ++ ki+ +++gl+ylH+ + +iH+D+K++NiL+de+ + K++DFGl+ +++ + gt+ Y+ P ++ +k++Dv+slGv+l+e+l+g+ + ++g +q+ ++i + +k p+ + l +++ ++ ++lk+ +++R+ ++e++	leklGeGsfGkVyka..veketgkivAvKkikkekakkkkekkvlrEikilkklkhpnivrlyevfeekdelylvleyveggeladllsrkgslseeeakkiakqilegleylHskg.....iiHrDlKpeNiLidekgelKitDFGlakelesssk....ltsfvgtreYlAPEvlkeneyskkvDvWslGvilyelltgkppfsgekgkekvekeldqlekilkilg.......etkeklpeasel....seeakdllkkllkkdpkkRltaeell	146.3	7.2e-45
	HanXRQr2_Chr00c016g0832891	RLK-Pelle_RLCK-IXb	RLK-Pelle_RLCK-IXb	700	413	663	2	252	KIGEGGYGPVYKCHLDHTLVAVKVLRSDAAEGKAQFQQEVEVLCCIRHPHMVLLLGACPEYGCLVYEYMRNGSLDDCLFRKNKIPPLSWQHRFRIAAEICSGLLFLHQTKPEPIVHRDLKPANILLDRNFVSKIADVGLARLVPPSVQDSMTQYLMTSAAGTFCYIDPEYQQTGMLGVKSDVYSLGVMFLQLITAKPPMGLTHLVDEAIKNGTFAETLDPGVPDWPVEEALGFAKLCLLCTELRRKDRPDL	kiGeggyg+vYk++ldht vavkvl++d+++g+++fqqevevl +irHp++vlLlGacpe+g+LvYey+ nGsL+d+L+rk++ +plsW++r+riaaei+s+LlfLH++kpepivHrdlkpanilld+n+vsk++dvGlarl++ +v++++t++ +ts+agt++yidpeyq+tg+l +ksDvy+lG+++Lql+t+k+p+gl++ v+ea+++++++e ld+ + dwpveea +akl l c+elrrkdRPdl	kiGeggygkvYkgkldhtevavkvlkedslqgekefqqevevlskirHpnlvlLlGacpeagaLvYeylpnGsLedrLlrkknskplsWeervriaaeiasaLlfLHsakpepivHrdlkpanilldenlvsklsdvGlarllkeavaeaatelketslagtlayidpeyqrtgeltpksDvyalGiilLqlltgksplglakkveealekkklkevldksagdwpveeaeklaklalrcaelrrkdRPdl	388	1.6e-118
	HanXRQr2_Chr00c016g0832891	PF00069.22	Protein kinase domain	700	409	639	2	229	SVDRKIGEGGYGPVYKCH--LDHTLVAVKVLRSDAAEGKA--QFQQEVEVLCCIRHPHMVLLLGACP--EYGCLVYEYMRNGSLDDCLFRKNKippLSWQHRFRIAAEICSGLLFLHQTKpepIVHRDLKPANILLDRNFVSKIADVGLARLVPPSVQdsmtqylMTSAAGTFCYIDPEYQQTGMLGVKSDVYSLGVMFLQLITAKPPMG---LTHLVDEAIKN-GTFAETLDPGVPDWPV	++++k+GeG++G Vyk++ ++ vAvK+++ + a+ k ++++E+++l ++hp+ v l++++ ++ +lv ey+++g+l+d l rk + ls ++ +ia++i++gl +lH+ + i+HrDlKp+NiL+d++ + Ki+D Gla+ + s + +ts gt Y+ PE ++ + + k+Dv+slGv++++l+t kpp+ ++ v + +++ +++++l++ ++p+	ekleklGeGsfGkVykaveketgkivAvKkikkekakkkkekkvlrEikilkklkhpnivrlyevfeekdelylvleyveggeladllsrkgs...lseeeakkiakqilegleylHskg...iiHrDlKpeNiLidekgelKitDFGlakelesssk.......ltsfvgtreYlAPEvlkeneyskkvDvWslGvilyelltgkppfsgekgkekvekeldqlekilkilgetkeklpe	143	7.2e-44
	HanXRQr2_Chr00c016g0832891	PF07714.14	Protein tyrosine kinase	700	410	666	3	256	VDRKIGEGGYGPVYKCHLD------HTLVAVKVLRSDAAEG-KAQFQQEVEVLCCIRHPHMVLLLGACP--EYGCLVYEYMRNGSLDDCLFRKNKIPPLSWQHRFRIAAEICSGLLFLHQTKpepIVHRDLKPANILLDRNFVSKIADVGLARLVppsvQDSMTQYLMTSAAGTFCYIDPEYQQTGMLGVKSDVYSLGVMFLQLIT-AKPPmglthlvDEAIKNGTFAETLDPG-VPDWPVEEALGFAKLCLLCTELRRKDRPDLGKV	+++k+GeG +G V++++l+ ++ vavK+l+++a e k++f +e+++++ ++hp++v llg+c e ++v ey+++G+L++ L +k++ ++l+ ++ +++a++i++G+ +L++ k +vHrdl N+Ll++n v ki+D GLar + +++ +++ ++a + ++ pE +++ + +ksDv+s Gv+ ++t ++ p + ++n +++e+l+ g + p + +++l C e + ++Rp++ ++	lgkklGeGafGeVvegtlkgekekkevkvavKtlkeeateeekeefleeakimkklkhpnivkllgvctkeepllivteyvegGdLlkfLrkkeekekltlkdllsfalqiAkGmeyLeskk...lvHrdlaarNvLlsenkvvkisDfGLardi....ekddeykkkeeaklpvkWmapEslkekkftsksDvWsfGvllwEiftlgeep.......ypglsneevleklkegkrlekpekcpeelyelmkqCweedpeeRptfkel	135.9	9.7e-42
	HanXRQr2_Chr00c031g0833141	RLK-Pelle_LRR-XII-1	RLK-Pelle_LRR-XII-1	1017	709	985	2	273	NLIGNGGFSSVYKGVLNENDdTLVAVKVLRLQNRGAERSFMRECEAWRNIRHRNLLRIITSCSSIDFQGNDFKALVYEFMPKGSLHDWLYTSE---GTSRLNYIQITNILADVASALDYLHNHCVPIVVHGDLKPSNILLNDEMVAHVGDFGLARFLGTTS-----YQNSSTGIRGTIGYAAPEYGLGSDMTTNGDVYSFGMLLLEVMTGKKPTDDIFNEGHSLHKFASMALPDHVMDIIDLNILNIyqgvceadaqkiEECLASTIKIGVSCSLDSPSLRMNME	nlig+g f+svykg l++++ + vAvKvl+l+++ga++sf++ecea r++rhrnl++i+t cssid++gndfkALv+efmp+gsL+++L+++e +++l+ +q +i+ dva+al+yLH++c + +vH+DlKpsn+Ll+d+m+ahvgDFGlar+l ++s ++ss++++gtiGy+apEyg g++++t+gDvYsfG+llLe++tgk+Ptd++f+eg +l+kf+++alp+++++++d ++l+ ee+la+ +k++++c+ +sp+ r++m+	nligsgsfgsvykgkledek.evvAvKvlnleqegasksfiaeceaLrkvrhrnlvkiltlcssidsegndfkALvlefmpngsLeklLhseeeeekskklslaqrlsiavdvaealeyLHheceepivHcDlKpsnvLldddmtahvgDFGlarlllessssssenssssaalkgtiGyiapEygaggkvstkgDvYsfGvllLeiltgkrPtdemfkegltlkkfvekalpeklaevvdkellee............eevlaevlkvallctkespeerlsmk	354.3	3.1e-108
	HanXRQr2_Chr00c031g0833141	PF07714.14	Protein tyrosine kinase	1017	709	924	5	219	NLIGNGGFSSVYKGVLN---ENDDTLVAVKVLRLQNRGA-ERSFMRECEAWRNIRHRNLLRIITSCSsidfQGNDfKALVYEFMPKGSLHDWLYTSEGTSRLNYIQITNILADVASALDYLHNHCvpiVVHGDLKPSNILLNDEMVAHVGDFGLARFLGTTSYQNSSTGIRGTIGYAAPEYGLGSDMTTNGDVYSFGMLLLEVMT-GKKPTDDIFNEG--HSL	+ +G+G f++V++g l+ e++++ vavK+l+ +++ +++f++e + ++++h+n+++++ c+ +++ +v e++++G+L++ L ++e +++l++ ++ ++ +++A++++yL+++ +vH dl N+Ll++++v+ ++DfGLar + ++++++++++ + + + apE + +t++ Dv+sfG+ll E++t g++p ++ ne + l	kklGeGafGeVvegtlkgekekkevkvavKtlkeeateeekeefleeakimkklkhpnivkllgvct....keep.llivteyvegGdLlkfLrkkeekekltlkdllsfalqiAkGmeyLeskk...lvHrdlaarNvLlsenkvvkisDfGLardiekddeykkkeeaklpvkWmapEslkekkftsksDvWsfGvllwEiftlgeepypglsneevlekl	140.9	2.9e-43
	HanXRQr2_Chr00c031g0833141	PF00069.22	Protein kinase domain	1017	706	931	2	214	SETNLIGNGGFSSVYKGVlNENDDTLVAVKVLRLQNRGAER--SFMRECEAWRNIRHRNLLRIITSCSSidfqgNDFKALVYEFMPKGSLHDWLYtseGTSRLNYIQITNILADVASALDYLHNHCvpiVVHGDLKPSNILLNDEMVAHVGDFGLARFLGTTSYqnsSTGIRGTIGYAAPEYGLGSDMTTNGDVYSFGMLLLEVMTGKKPTDDIFNEGHSLHKFASMA	++ + +G+G+f++Vyk+v +++++ vAvK+++ +++ ++ +++rE++ ++++h+n++r++ ++++ +d lv e++++g+l+d+l + l+ ++ +i++ ++++l+ylH+++ ++H DlKp+NiL++++ + ++DFGla+ l ++s t + gt Y APE +++++++ Dv+s G++l+e++tgk p + ++ + +++ +	ekleklGeGsfGkVykav.eketgkivAvKkikkekakkkkekkvlrEikilkklkhpnivrlyevfee.....kdelylvleyveggeladlls...rkgslseeeakkiakqilegleylHskg...iiHrDlKpeNiLidekgelKitDFGlakelesssk...ltsfvgtreYlAPEvlkeneyskkvDvWslGvilyelltgkppfsgekgkekvekeldqle	140.8	3.3e-43
	HanXRQr2_Chr00c057g0833551	RLK-Pelle_DLSV	RLK-Pelle_DLSV	815	502	766	2	266	NKLGEGGFGPVHKGVLEDGQEIAVKRLAKTSTQGLHEFKNEVILISKLQHRNLVKLLGCCIEGAEKMLIYEYMPNKGLDSILFDKTQSKLLDWPARYHIIMGIARGLLYLHQDSRLRIIHRDLKVSNILLDKDMNPKISDFGMARIFGGNQIQANTNRVVGTYGYMAPEYAGNGIFSIKSDVYSFGVLVLEILSGEKNKGFVHKEHWDNLIGYAWGLHNAGESLQLVAKCLGETINVSQARRFVHVGLLCVQGHPEDRPTMTSVI	nklGeGgfg v+kg+ledg+e+Avkrl+k+s+qg +efknev li+klqhrnlvkLlgccieg ek+l+yey++nk Ld++lfd++++k ldW+ r++ii giarGllYLh++srl+iihrDlK sNiLLdk+mnpki+DFG+ar+f+ +q +a+t+rvvgt+gYmaPeya +g +s ksDvysfGvlvlei+sG+kn+ + ++e+ +l+ +aw l++++++l+lv k l e+++ +++ r+++++llcvq +pe+rptm++v+	nklGeGgfgkvYkgkledgkevAvkrlskkskqgkeefknevvliaklqhrnlvkLlgcciegeekllvyeylenksLdkflfdeekkkeldWktrfkiikgiarGllYLheesrlkiihrDlKasNiLLdkemnpkiaDFGlarlfeedqteastkrvvgtlgYmaPeyalegqlseksDvysfGvlvleivsGkknsslkeeeeaeelleeawklweeekllelvdkslkeeaekeevlrcieiallcvqekpekrptmsevv	398.7	8.1e-122
	HanXRQr2_Chr00c057g0833551	PF07714.14	Protein tyrosine kinase	815	499	767	2	258	SMNNKLGEGGFGPVHKGVLE-----DGQEIAVKRLAKTSTQG-LHEFKNEVILISKLQHRNLVKLLGCCIEGAEKMLIYEYMPNKGLDSILFDKTQSKLLDWPARYHIIMGIARGLLYLHQDSrlrIIHRDLKVSNILLDKDMNPKISDFGMARIFGGNQIQANTNRVVGTYGYMAPEYAGNGIFSIKSDVYSFGVLVLEILS-GEKNkgfvhkehwdnligyAWGLhNAGESLQLVAKCLGETINVSQARRFVHVGLLCVQGHPEDRPTMTSVIM	++++klGeG fG V++g l+ + +++avK l +++t+ +ef +e+ +++kl+h+n+vkllg+c+++ + +++ ey+++ L++ L +k++++ l+ +++++ iA+G+ yL++ + ++Hrdl N+Ll++++ kisDfG+ar ++ + ++++ + +mapE ++ f++ksDv+sfGvl+ Ei++ ge+ +gl ++ e l+ + + + + + +++ ++ C++ +pe+Rpt+++++	elgkklGeGafGeVvegtlkgekekkevkvavKtlkeeateeekeefleeakimkklkhpnivkllgvctkeepllivteyvegGdLlkfLrkkeekekltlkdllsfalqiAkGmeyLeskk...lvHrdlaarNvLlsenkvvkisDfGLardiekddeykkkeeaklpvkWmapEslkekkftsksDvWsfGvllwEiftlgeep...............ypgl.sneevleklkegkrlekpekcpeelyelmkqCweedpeeRptfkelve	162.9	5.6e-50
	HanXRQr2_Chr00c057g0833551	PF00069.22	Protein kinase domain	815	500	701	3	198	MNNKLGEGGFGPVHKGV-LEDGQEIAVKRLAKTSTQGLHE--FKNEVILISKLQHRNLVKLLGCCIEGAEKMLIYEYMPNKGLDSILFdktQSKLLDWPARYHIIMGIARGLLYLHQDSrlrIIHRDLKVSNILLDKDMNPKISDFGMARIFGGNQIqanTNRVVGTYGYMAPEYAGNGIFSIKSDVYSFGVLVLEILSGEKNKG	++klGeG+fG V k+v e+g+++AvK++ k +++ +e + +E+ ++ kl+h+n+v+l++++ e e +l+ ey++++ l+++l +++ l+ +i+ i++gl ylH+ + iiHrDlK +NiL+d++ + Ki+DFG+a+ + ++ ++ +vgt Y+APE ++ +s k+Dv+s Gv+++e+l+g+	kleklGeGsfGkVykaveketgkivAvKkikkekakkkkekkvlrEikilkklkhpnivrlyevfeekdelylvleyveggeladlls...rkgslseeeakkiakqilegleylHskg...iiHrDlKpeNiLidekgelKitDFGlakelesssk...ltsfvgtreYlAPEvlkeneyskkvDvWslGvilyelltgkppfs	150.5	3.7e-46
	HanXRQr2_Chr00c096g0833801	CMGC_GSK	CMGC_GSK	130	37	124	3	90	RVLWTGSFGTVFQAKCLETGETVAIKKVLQDRRYKNRELQLMRVMDHPNVVSLKHCFFSTTSRDEVFLNVVMEYVPETIYRVLKHHEN	rv+ tgsfg vfqakcletgetvaikkvlqd+ryknrelq+mr++dhpnvv+lkh+ffstt++de++ln+v+eyvpet+yrv+kh+++	rvvgtgsfgvvfqakcletgetvaikkvlqdkryknrelqimrlldhpnvvalkhlffsttekdelylnlvleyvpetvyrvakhysk	160.8	3.2e-49
	HanXRQr2_Chr00c096g0833801	PF00069.22	Protein kinase domain	130	38	123	6	93	VLWTGSFGTVFQAKCLETGETVAIKKVLQDRRYKN------RELQLMRVMDHPNVVSLKHCFFSttsrdEVFLNVVMEYVPET-IYRVLKHHE	l +GsfG+V++a+ etg++vA+Kk+ ++++ k+ rE+++++ ++hpn+v l+++f + + l +v+eyv+++ + ++l+++	klGeGsfGkVykaveketgkivAvKkikkekakkkkekkvlrEikilkklkhpnivrlyevfee.....kdelylvleyveggeladllsrkg	45.6	3.6e-14
	HanXRQr2_Chr00c096g0833801	PF07714.14	Protein tyrosine kinase	130	37	122	5	95	RVLWTGSFGTVFQAKCL----ETGETVAIKKVLQDRRYK-----NRELQLMRVMDHPNVVSLKHCFFstT--SrdevfLNVVMEYVPE-TIYRVLKHH	+ l G+fG+V+++++ ++ +va+K++ ++ + + +e+++m+ ++hpn+v+l + + l +v+eyv++ ++ + L+++	kklGeGafGeVvegtlkgekekkevkvavKtlkeeateeekeefleeakimkklkhpnivkllgvct..keep.....llivteyvegGdLlkfLrkk	32.2	4.2e-10
	HanXRQr2_Chr00c096g0833811	CMGC_GSK	CMGC_GSK	171	5	137	151	283	VRGELNISYICSRFYRAPELIFGATEYTTSIDIWSAGCILAELLLGQPLFLGENAVDQLVKIIKVLGTPTREEIRCINPNYNDFIFPQIKAHPWYKVFHKRMPPEAIDLASRLLQYSPSLRCNALEAIAHPFF	v+ge nisyicsr+yrapelifgateytt+idiwsagc+laelllgqplf ge++vdqlv+iikvlgtptreei+c+npny++f fpqikahpw kvf+kr+ppea+dl+srllqysp+lrc+alea++hpff	vkgepnisyicsryyrapelifgateyttaidiwsagcvlaelllgqplfpgesgvdqlveiikvlgtptreeikcmnpnytefkfpqikahpwhkvfkkrlppeavdlvsrllqyspnlrctalealvhpff	266.8	1.6e-81
	HanXRQr2_Chr00c096g0833811	PF00069.22	Protein kinase domain	171	12	137	156	264	SYICSRFYRAPELIfGATEYTTSIDIWSAGCILAELLLGQPLFL---GEN----AVDQLVKIIKVLGtptreE----------IrcinpnyndfifpqikahpwykvfhkrmPPEAIDLASRLLQYSPSLRCNALEAIAHPFF	s++++r Y+APE++ +++ey++++D+Ws+G+il+ell g+p+f g++ +dql+ki+k+lg e + ++ea+dl ++ll++ p+ R+ a e+++hp++	sfvgtreYlAPEvl.keneyskkvDvWslGvilyelltgkppfsgekgkekvekeldqlekilkilg.....etkeklpeasel............................seeakdllkkllkkdpkkRltaeellqhpyl	76.6	1.3e-23
	HanXRQr2_Chr00c149g0834051	RLK-Pelle_DLSV	RLK-Pelle_DLSV	363	147	359	2	214	NKLGEGGFGPVYKGVLEDGQEVAVKRLAKTSTQGLCEFKNEVISISKLQHRNLVKLLGCCIERAEKMLIYEYLPNKSLDSFIFDKTRSELLDWTARYHIINGIARGLLYLHEDSRLRIIHRDLKVSNILLDQDMNPKISDFGTARSFGGIQIEANTNRVVGTYGYMAPEYAGDGTFSIKSDVYSFGVLVLEIVCGEKNRGFIHKEHSNNLIGH	nklGeGgfg vYkg+ledg+evAvkrl+k+s+qg efknev i+klqhrnlvkLlgccie+ ek+l+yeyl+nksLd+f+fd+++++ ldW+ r++ii+giarGllYLhe+srl+iihrDlK sNiLLd++mnpki+DFG+ar f+ q ea+t+rvvgt+gYmaPeya +g++s ksDvysfGvlvleiv G+kn+ + ++e++++l+ +	nklGeGgfgkvYkgkledgkevAvkrlskkskqgkeefknevvliaklqhrnlvkLlgcciegeekllvyeylenksLdkflfdeekkkeldWktrfkiikgiarGllYLheesrlkiihrDlKasNiLLdkemnpkiaDFGlarlfeedqteastkrvvgtlgYmaPeyalegqlseksDvysfGvlvleivsGkknsslkeeeeaeellee	350.8	3.3e-107
	HanXRQr2_Chr00c149g0834051	PF07714.14	Protein tyrosine kinase	363	144	344	2	206	SMDNKLGEGGFGPVYKGVLE-----DGQEVAVKRLAKTSTQG-LCEFKNEVISISKLQHRNLVKLLGCCIERAEKMLIYEYLPNKSLDSFIFDKTRSELLDWTARYHIINGIARGLLYLHEDSrlrIIHRDLKVSNILLDQDMNPKISDFGTARSFGGIQIEANTNRVVGTYGYMAPEYAGDGTFSIKSDVYSFGVLVLEIVC-GEKN	++++klGeG fG V++g l+ + ++vavK l +++t+ ef +e+ ++kl+h+n+vkllg+c+++ + +++ ey+++ +L++f+ +k+++e l+ + ++++ iA+G+ yL++ + ++Hrdl N+Ll++++ kisDfG ar+ + ++++ + +mapE +++f++ksDv+sfGvl+ Ei++ ge+	elgkklGeGafGeVvegtlkgekekkevkvavKtlkeeateeekeefleeakimkklkhpnivkllgvctkeepllivteyvegGdLlkfLrkkeekekltlkdllsfalqiAkGmeyLeskk...lvHrdlaarNvLlsenkvvkisDfGLardiekddeykkkeeaklpvkWmapEslkekkftsksDvWsfGvllwEiftlgeep	156.2	6.1e-48
	HanXRQr2_Chr00c149g0834051	PF00069.22	Protein kinase domain	363	145	343	3	195	MDNKLGEGGFGPVYKGV-LEDGQEVAVKRLAKTSTQGLCE--FKNEVISISKLQHRNLVKLLGCCIERAEKMLIYEYLPNKSLDSFIFdkTRSELLDWTARyHIINGIARGLLYLHEDSrlrIIHRDLKVSNILLDQDMNPKISDFGTARSFGGIQIeanTNRVVGTYGYMAPEYAGDGTFSIKSDVYSFGVLVLEIVCGEK	++klGeG+fG Vyk+v e+g++vAvK++ k +++ e + +E+ + kl+h+n+v+l++++ e e +l+ ey+++++l++++ +++ l +++a+ +i++ i++gl ylH+ + iiHrDlK +NiL+d++ + Ki+DFG a+ + + ++ +vgt Y+APE ++ +s k+Dv+s Gv+++e+++g+	kleklGeGsfGkVykaveketgkivAvKkikkekakkkkekkvlrEikilkklkhpnivrlyevfeekdelylvleyveggeladlls..rkgslseeeak.kiakqilegleylHskg...iiHrDlKpeNiLidekgelKitDFGlakelesssk...ltsfvgtreYlAPEvlkeneyskkvDvWslGvilyelltgkp	154.1	3e-47
	HanXRQr2_Chr01g0000011	CAMK_CAMKL-CHK1	CAMK_CAMKL-CHK1	449	21	275	1	256	YEVGRLLGYGAFAKVYHARDVHTEQSVAIKAINKQRIIKGGLAANVKREISIMRRLRHPNIVRLLEVLANKKKIFFVLEFAKGGELFNKVAK-SRFSEDLSRRYFQQLISAVGYCHSRGIFHRDLKPENLLLDENWNLKVTDFGLSAVTEQIRPDGLLHTLCGTPAYVAPEILLKNGYDGAKVDIWSCGIILFVLNSGYLPFNDPNLMVMYKKICSGEFRVPRWTSPDLKRLLFRLLDTNPKTRITVDEIINDPWF	ye+GrllG g+fakv++ard++t++svaik ++k++++k +l++++kreis+++++rhpn+vrllevla+k+ki++vle++kGGelf+k+ak +r++ed +r+yfqqlisav ychsrg++hrdlkpenlllde+ nlkv+dfGlsa++eq+r dgllht cGtPayvaPe+l k+gydgak+d+WscG+ilfvl +gylPf+d nl+ +y+ki+++ef++p+w+s+++k+l+ rlld+np+trit++ei++++Wf	yelGrllGegtfakvklardletgesvaikvldkekvlkaklveqikreisvlklvrhpnvvrllevlatkskiylvleyvkGGelfekiakkgrlkedearkyfqqlisavdychsrgvyhrdlkpenllldekgnlkvsdfGlsalaeqlredgllhttcGtPayvaPevlkkkgydgakadvWscGvilfvllagylPfedenlvelyrkilkaefklpkwlskeakklisrlldpnpetritieeileeeWf	420.1	2.3e-128
	HanXRQr2_Chr01g0000011	PF00069.22	Protein kinase domain	449	21	275	1	264	YEVGRLLGYGAFAKVYHARDVHTEQSVAIKAINKQRIIKGGLaANVKREISIMRRLRHPNIVRLLEVLANKKKIFFVLEFAKGGELFNKVA-KSRFSEDLSRRYFQQLISAVGYCHSRGIFHRDLKPENLLLDENWNLKVTDFGLSAVTEQIRPdglLHTLCGTPAYVAPEILLKNGYdGAKVDIWSCGIILFVLNSGYLPFNDPNLMVMYKK----------IC---SGEFRVPRWTSPDLKRLLFRLLDTNPKTRITVDEIINDPWF	ye+ + lG G+f+kVy a++ +t++ vA+K i+k+++ k +v rEi+i+++l+hpnivrl+ev+ +k+++++vle+++ggel++ + k+ +se+ +++++q+++++ y+Hs+gi+HrDlKpeN+L+de+ +lK+tDFGl++ e+ + l++ +gt+ Y+APE+l +n+y ++kvD+Ws+G+il+ l +g pf++ + ++k i + ++++++ s+++k+ll +ll+ +pk+R+t++e++++p++	yekleklGeGsfGkVykaveketgkivAvKkikkekakkkke.kkvlrEikilkklkhpnivrlyevfeekdelylvleyveggeladllsrkgslseeeakkiakqilegleylHskgiiHrDlKpeNiLidekgelKitDFGlakelesssk...ltsfvgtreYlAPEvlkeney.skkvDvWslGvilyelltgkppfsgekgkekvekeldqlekilkilgetkeklpeaselseeakdllkkllkkdpkkRltaeellqhpyl	238.9	4e-73
	HanXRQr2_Chr01g0000011	PF07714.14	Protein tyrosine kinase	449	23	271	3	258	VGRLLGYGAFAKVYHARDV----HTEQSVAIKAINKQRIIKGglAANVKREISIMRRLRHPNIVRLLEVLANKKKIFFVLEFAKGGELFNKVAKS----RFSEDLSRRYFQQLISAVGYCHSRGIFHRDLKPENLLLDENWNLKVTDFGLSAVTEQIRPDGLLHTLCGTPAYVAPEILLKNGYDgAKVDIWSCGIILFVLNS-GYLPFNDPNLMVMYKKICSGE-FRVPRWTSPDLKRLLFRLLDTNPKTRITVDEIIN	+g+ lG Gaf++V++++ ++e++va+K ++++ + +++ +e++im++l+hpniv+ll v +++++++v+e+++gG+L + + k+ +++ + ++ +q+ +++ y +s+ + Hrdl N Ll+en k++DfGL+ +e+ ++ ++apE+l ++ + k D+Ws G++l+ + + g p+++ + + +++k+ +g+ + p+ ++++l++l+ + ++++p+ R t +e+++	lgkklGeGafGeVvegtlkgekekkevkvavKtlkeeateee..keefleeakimkklkhpnivkllgvctkeepllivteyvegGdLlkfLrkkeekekltlkdllsfalqiAkGmeyLeskklvHrdlaarNvLlsenkvvkisDfGLardiekddeykkkeeaklpvkWmapEslkekkft.sksDvWsfGvllwEiftlgeepypglsneevleklkegkrlekpekcpeelyelmkqCweedpeeRptfkelve	124.3	3.3e-38
	HanXRQr2_Chr01g0000131	WNK_NRBP	WNK_NRBP	579	32	287	1	256	KEILGKGAMKTVYKAFDEVLGIEVAWNQVKLNCVFRSPDELQRLYSEVHLLKNLNHSSIMRFYTSWIDADKRTFNFITEMFTAGSLREYRQKYKRVHMRAIKDWARQILEGLAYLHSHNPPVIHRDLKCDNIFINGHIGQVKIGDLGLAATLCDSQHAHSVIGTPEFMAPEMYEEDYNELVDIYSFGMCMLEMLTSEYPYSECSNPAQIYKKVTSGKLPKAFDHIECSEAKRFIGKCLDNASSRPSARELLMEPFL	ke+lGkGa+ktvykafdev GievaWnqvk++ v+rsp+el+rlysev+llk+l+h++i+++y+sW+d +k+t+n+ite+ft+G+Lr+yr+k+k+v+++a+k warqil+gL+yLhs++Pp+ihrdlkCdnif+nG+ G+vkigdlGlaa+l ++++a+sv+GtpefmaPe+yee+ynelvdiysfGmc+le++t eyPysec+n+aqiykkvtsgk p+a+++++ +e+++fi kcl +as+r+sa+ell++pfl	kevlGkGavktvykafdeveGievaWnqvkiedvlrspeelerlysevrllkelkhkniiklyasWvdekkktvnlitelftsGtLrqyrkkhkkvdlkavkkwarqilkgLeyLhskdPpiihrdlkCdnifvnGnsGevkigdlGlaavlreakaaksvlGtpefmaPelyeeeynelvdiysfGmcllelvtleyPysecknaaqiykkvtsgkkpaalekvkdaevrkfiekclaeaserlsakellkdpfl	441.3	8.9e-135
	HanXRQr2_Chr01g0000131	PF00069.22	Protein kinase domain	579	32	287	4	264	KEILGKGAMKTVYKAFDEVLGIEVAWNQVKLNCVFRSPDelQRLYSEVHLLKNLNHSSIMRFYTSWIDadKRTFNFITEMFTAGSLREYRQKYKRVHMRAIKDWARQILEGLAYLHSHNppVIHRDLKCDNIFINgHIGQVKIGDLGLAATLCDSQHAHSVIGTPEFMAPEMY-EEDYNELVDIYSFGMCMLEMLTSEYPYSECSNPAQIYKKVTS----------GKLPKAFDHIECSEAKRFIGKCLD-NASSRPSARELLMEPFL	+e lG+G++ +Vyka+++ g +vA ++k + + + +++ +E+++lk+l+h+ i+r+y ++ + k+++ +++e+ g+l ++ ++ + + ++ +k++a+qilegl+ylHs++ +iHrDlK +Ni+i+ + g++Ki+D+Gla+ l s++++s++gt+e++APE+ e++y + vD++s G+ ++e+lt + p+s+ ++ +++k+++ k+ + ++ +eak+++ k+l+ + ++R++a+ell +p+l	leklGeGsfGkVykaveketgkivAvKkikkekakkkke..kkvlrEikilkklkhpnivrlyevfee..kdelylvleyveggeladllsrkgslseeeakkiakqilegleylHskg..iiHrDlKpeNiLid.ekgelKitDFGlakelessskltsfvgtreYlAPEvlkeneyskkvDvWslGvilyelltgkppfsgekgkekvekeldqlekilkilgetkeklpeaselseeakdllkkllkkdpkkRltaeellqhpyl	170.8	2.3e-52
	HanXRQr2_Chr01g0000131	PF07714.14	Protein tyrosine kinase	579	31	282	3	257	FKEILGKGAMKTVYKAFDE----VLGIEVAwnqVKLNCVFRSPDELQRLYSEVHLLKNLNHSSIMRFYTSWIdaDKRTFNFITEMFTAGSLREYRQKY---KRVHMRAIKDWARQILEGLAYLHSHNppVIHRDLKCDNIFINGHIgQVKIGDLGLAATL---CDSQHAHSVIGTPEFMAPEMYE-EDYNELVDIYSFGMCMLEMLT-SEYPYSECsNPAQIYKKVTSGKLPKAFDHIeCSEAKRFIGKCLDN-ASSRPSARELL	+++ lG+Ga +V+++ + ++va vK + +e +++ +e++++k+l+h i++++ + ++++ ++te+ + G+L+++ +k ++++++ + ++a+qi +G++yL+s++ ++Hrdl + N++++ + +vki+D GLa ++ + ++ ++ ++mapE+ + + +++ D++sfG+++ E++t +e py+++ +++++++k+++gk ++ +++ ++e ++++ +C+++ +++Rp+ +el+	lgkklGeGafGeVvegtlkgekekkevkva...vKtlkeeateeekeefleeakimkklkhpnivkllgvct..keepllivteyvegGdLlkfLrkkeekekltlkdllsfalqiAkGmeyLeskk..lvHrdlaarNvLlsenk.vvkisDfGLardiekddeykkkeeaklpvkWmapEslkekkftsksDvWsfGvllwEiftlgeepypgl.sneevleklkegkrlekpekc.peelyelmkqCweedpeeRptfkelv	119.3	1.1e-36
	HanXRQr2_Chr01g0000271	RLK-Pelle_LRR-VII-1	RLK-Pelle_LRR-VII-1	978	699	962	2	268	CELGRGGFGVVYWTALRNGRSVAIKKLHVPSMSKCQEDFDREVKKLGTIRHANLVLLEGYYWTPSLQLLINEYVSSGSLYKHLHEGNDEN-TLSWRERFEIILGTARGLAHLH---QMKVIHYNMKSTNVLIDCSGEAKVGDFGLAALLPSLDRHVLSGKIQSALGYMAPEFACQTVKITEKCDIYGFGILVLEVVTGKKPVEYMEDDVVILCDMVRGALDNGRADECIDRKLKgDFPIEECVSVIKLGLVCASQVPSNRPDMEEVVK	+e+GrG++G+vy + l++G+sva+kkL+v s+ k qe+f+revkkLg +rh nlv l+Gyyw++slqLl++e+v+ gsLyk+Lhe ++++ +lsW+erf+i+lg+argLa+Lh + +v+h+n+kstn+l+d + eakv+d+Gla lLp ld++vls k+qsalgy+aPe+ac+++++tekcd+y+fG+++Le+vtG+kpve++eddvv+l+d+vr +l++G++ ec+drklk +f+ ee v+v+kl+lvc+s+vps+rp+m+evv+	seiGrGslGtvyrasledGasvavkkLevlslvksqeeferevkkLgklrhknlvtlkGyywssslqLllsefvangsLykkLherseaetslsWeerfkialgvargLayLhhdlrpqvlhlnlkstnilldeeleakvsdyGlaklLpvldkyvlsskvqsalgyvaPelackslrvtekcdvysfGvvlLelvtGrkpvesaeddvvvladlvrelleeGkvsecvdrklk.efeeeevvqvlklalvctsevpskrpsmaevvq	399.5	5.3e-122
	HanXRQr2_Chr01g0000271	PF07714.14	Protein tyrosine kinase	978	697	963	3	259	KDCELGRGGFGVVYWTALR-----NGRSVAIKKLHVPSMSKCQEDFDREVKKLGTIRHANLVLLEGYYWTPSLQLLINEYVSSGSLYKHLHEGNDENTLSWRERFEIILGTARGLAHLHQMKVIHYNMKSTNVLIDCSGEAKVGDFGLAALLPSLDRHVLSGKIQSALGYMAPEFAcQTVKITEKCDIYGFGILVLEVVT-GKKPveymeddvvilcdmvRGALDNGRADECIDRKLKGDFPIEECVSVIKLGLVCASQVPSNRPDMEEVVKI	+ +lG+G fG V+ l+ + +va+K+l+ ++++ +e+f +e+k + +++h n+v l g + + l++ eyv++G+L k+L++ +++++l+ ++ ++++l A+G+++L+++k++H ++ + NvL++ + +k++DfGLa + + d+ + +++ + + +mapE ++ k+t+k D++ fG+l+ E++t g++p l+n ++ e ++++ + + p + + ++ +l C ++ p++Rp+++e+v+	lgkklGeGafGeVvegtlkgekekkevkvavKtlkeeateeekeefleeakimkklkhpnivkllgvctkeepllivteyvegGdLlkfLrkkeekekltlkdllsfalqiAkGmeyLeskklvHrdlaarNvLlsenkvvkisDfGLardiekddeykkkeeaklpvkWmapEsl.kekkftsksDvWsfGvllwEiftlgeep...............ypglsneevleklkegkrlekpekcpeelyelmkqCweedpeeRptfkelvek	141.5	1.9e-43
	HanXRQr2_Chr01g0000271	PF00069.22	Protein kinase domain	978	698	961	4	259	DCELGRGGFGVVYWTA-LRNGRSVAIKKLHVPSMSKCQE-DFDREVKKLGTIRHANLVLLEGYYWTPSLQLLINEYVSSGSLYKHLHegnDENTLSWRERFEIILGTARGLAHLHQMKVIHYNMKSTNVLIDCSGEAKVGDFGLAALLPSLDRhvlSGKIQSALGYMAPEFAcQTVKITEKCDIYGFGILVLEVVTGKKPVEYMEDDV---VILCDMVRGALDNGradeciDRKLKGDFPIEECVSVIKLGLVCASQVPSNRPDMEEVV	+ +lG+G+fG+Vy ++g+ vA+Kk+ + +++k +e ++ rE+k l +++h n+v l +++ +++ +l++eyv+ g+l ++l+ ++ +ls +e +i+ +++gl++lH++++iH +K+ N+Lid +ge K++DFGla+ l s + ++ Y+APE ++ ++++k+D+++ G++++e++tgk p + +++ +l ++++ + g + k+k + + e ++++l + ++ p++R+ +ee++	leklGeGsfGkVykaveketgkivAvKkikkekakkkkekkvlrEikilkklkhpnivrlyevfeekdelylvleyveggeladlls...rkgslseeeakkiakqilegleylHskgiiHrDlKpeNiLidekgelKitDFGlakelesssk...ltsfvgtreYlAPEvl.keneyskkvDvWslGvilyelltgkppfsgekgkekvekeldqlekilkilg......etkeklpeaselseeakdllkkllkkdpkkRltaeell	138.3	2e-42
	HanXRQr2_Chr01g0000321	AGC-Pl	AGC-Pl	457	127	383	1	257	FEVMKVVGQGAFGKVYQVRKKDNLEIYAMKVVRKDKIVEKNHAEYMKAERDILTKVDHPFIVQLRYSFQTKYRLYLVLDFVNGGHLFFQLYHHGLFREDLARIYAAEIVSAVSHLHANGIMHRDLKPENILLDVDGHALLTDFGLAKEFDENARSNSLCGTVEYMSPEIILGKGHDKAADWWSVGILLFEMLTGRPPFHGGNREKIQKKIVKDKLKLPAFLTSEAHCLLKGLLQKDPNKRLGNGSMGSDEIKHHKWF	fe++kvvgqgafgkv+qvrkk+ eiyamkv+rk+ki+eknhaey+kaerdiltkv+hpfivqlrysfqtk++lylvldf+ngghlffqly+ glfredlar+y+aeiv+av+hlh++gi+hrdlkpenilld+dgh++ltdfglake++e++rsnslcgtveym+pei+ +kghdkaadwwsvgill+emltg+ppf + n++k+q+kivkdk+klp+fl+s+a+ llkgllqkdp+krlg+g gs+eik+hkwf	fellkvvgqgafgkvfqvrkkgtseiyamkvmrkekileknhaeylkaerdiltkvvhpfivqlrysfqtksklylvldfingghlffqlyrqglfredlarlytaeivlavahlhekgiihrdlkpenilldadghvmltdfglakevkedsrsnslcgtveymapeivkakghdkaadwwsvgillyemltgkppfvaknkqklqqkivkdkiklpkflssdaksllkgllqkdpekrlgsgpsgseeikkhkwf	510.6	5.6e-156
	HanXRQr2_Chr01g0000321	PF00069.22	Protein kinase domain	457	127	383	1	264	FEVMKVVGQGAFGKVYQVRKKDNLEIYAMKVVRKDKIVEKNHaEYMKAERDILTKVDHPFIVQLRYSFQTKYRLYLVLDFVNGGHLFFQLYHHGLFREDLARIYAAEIVSAVSHLHANGIMHRDLKPENILLDVDGHALLTDFGLAKEFDENARSNSLCGTVEYMSPEIILGKGHDKAADWWSVGILLFEMLTGRPPFHGGNREKIQKKIVKD-------------KLKLPAFLTSEAHCLLKGLLQKDPNKRLGngsmgSDEIKHHKWF	+e+++ +G+G+fGkVy++++k++ +i+A+K+++k+k+ +k++ + + +E il k++hp+iv+l ++f++k +lylvl++v+gg+l+ l ++g + e+ a+ +a++i++++++lH++gi+HrDlKpeNiL+d +g+ +tDFGlake++++ + +s +gt eY++PE++ +++++k++D+Ws+G++l+e+ltg+ppf+g ++++ ++k++++ kl+ + l +ea llk ll+kdp+kRl+ +e+++h+++	yekleklGeGsfGkVykaveketgkivAvKkikkekakkkke.kkvlrEikilkklkhpnivrlyevfeekdelylvleyveggeladllsrkgslseeeakkiakqilegleylHskgiiHrDlKpeNiLidekgelKitDFGlakelessskltsfvgtreYlAPEvlkeneyskkvDvWslGvilyelltgkppfsgekgkekvekeldqlekilkilgetkeklpeaselseeakdllkkllkkdpkkRlt.....aeellqhpyl	247.7	8.4e-76
	HanXRQr2_Chr01g0000321	PF07714.14	Protein tyrosine kinase	457	128	366	2	250	EVMKVVGQGAFGKVYQVRKK----DNLEIYAMKVVrKDKIVEKNHAEYMKaERDILTKVDHPFIVQLRYSFQTKYRLYLVLDFVNGGHLFFQLYHH---GLFREDLARIYAAEIVSAVSHLHANGIMHRDLKPENILLDVDGHALLTDFGLAKEF---DENARSNSLCGTVEYMSPEIILGKGHDKAADWWSVGILLFEMLT-GRPPFHGGNREKIQKKIVK-DKLKLPAFLTSEAHCLLKGLLQKDPNKR	e+ k +G+GafG+V++ + k ++ a+K++ k++ e++++e ++ e +i++k++hp iv+l + +l++v+++v+gG+L L ++ ++ + +a++i +++++L+++ ++Hrdl N+Ll+ + ++ ++DfGLa++ de ++++ v++m+pE++ k +++D Ws G+ll+E++t g+ p++g + e++ +k+ + +l+ p+ ++e + l+k +++dp++R	elgkklGeGafGeVvegtlkgekekkevkvavKtl.keeateeekeefle.eakimkklkhpnivkllgvctkeepllivteyvegGdLlkfLrkkeekekltlkdllsfalqiAkGmeyLeskklvHrdlaarNvLlsenkvvkisDfGLardiekddeykkkeeaklpvkWmapEslkekkftsksDvWsfGvllwEiftlgeepypglsneevleklkegkrlekpekcpeelyelmkqCweedpeeR	122.9	8.9e-38
	HanXRQr2_Chr01g0000401	Aur	Aur	278	16	266	1	251	EIGKPLGKGKFGRVYLAREAKSKYIVALKVIFKEQIEKYRHQHQLKREMAIQTSLRHPHVLRLYGWFHDAERIFFILEYAHGGELYGELRRAGYLSEQQAATYIASLTHALAYCHEKHVIHRDIKPENLLLDHEGRLKIADFGWSVQSKNKRHTMCGTLDYLAPEMVENKAHDYAVDNWTLGVLCYEFLYGVPPFEADSQADTFRRIMKVDLTFPSTPHVSAEAKDLIIQLLVKDSAKRLPLDKILKHPWI	+igkplgkgkfg+vylare+ksky+valkv+fk+q+ek++ +hql+re+ iq++lrhp +lrlyg+f+d+er+++ileya+ gely el+++ ++se++aaty+asl++alaychekhvihrdikpenllld+eg+lkiadfgwsv+s n+r+t+cgtldylapemve+k+hd+avd+w+lg+lcyeflyg+ppfea ++ dt++ri+kvdl fps+p vs++akdli qllvkdsakrl+l+k+l+hpwi	digkplgkgkfgkvylarekkskyvvalkvlfkaqlekskvehqlrreieiqshlrhpnilrlygyfydqervylileyaargelykelkkvkkfserraatyvaslaralaychekhvihrdikpenllldlegelkiadfgwsvkssnrrktlcgtldylapemvekkehdaavdvwslgilcyeflygsppfeakehsdtykrivkvdlkfpskpvvsesakdlisqllvkdsakrlslekvlehpwi	472.3	2.2e-144
	HanXRQr2_Chr01g0000401	PF00069.22	Protein kinase domain	278	15	266	1	264	FEIGKPLGKGKFGRVYLAREAKSKYIVALKVIFKEQIEKYRHqHQLKREMAIQTSLRHPHVLRLYGWFHDAERIFFILEYAHGGELYGELRRAGYLSEQQAATYIASLTHALAYCHEKHVIHRDIKPENLLLDHEGRLKIADFGWSVQSKNKR--HTMCGTLDYLAPEMVENKAHDYAVDNWTLGVLCYEFLYGVPPFEADSQAD-------TFRRIMK----VDLTFPSTPHVSAEAKDLIIQLLVKDSAKRLPLDKILKHPWI	+e + lG+G+fG+Vy a+e++++ ivA+K+i ke+++k ++ +++ rE++i +l+hp+++rly++f++ ++++++ley++ggel l+r g lse++a +++++ ++l+y+H+k++iHrD+KpeN+L+d++g lKi+DFG + + +++ ++++gt +YlAPE+++++ ++ +vD W+lGv++ye+l+g ppf+++++ + ++ +i+k +++++p ++s eakdl+ +ll kd kRl +++l+hp++	yekleklGeGsfGkVykaveketgkivAvKkikkekakkkke.kkvlrEikilkklkhpnivrlyevfeekdelylvleyveggeladllsrkgslseeeakkiakqilegleylHskgiiHrDlKpeNiLidekgelKitDFGlakelessskltsfvgtreYlAPEvlkeneyskkvDvWslGvilyelltgkppfsgekgkekvekeldqlekilkilgetkeklpeaselseeakdllkkllkkdpkkRltaeellqhpyl	246.5	1.9e-75
	HanXRQr2_Chr01g0000401	PF07714.14	Protein tyrosine kinase	278	16	262	2	258	EIGKPLGKGKFGRVYLAREA----KSKYIVALKVIfKEQIEKyRHQHQLKREMAIQTSLRHPHVLRLYGWFHDAERIFFILEYAHGGELYGELRRA---GYLSEQQAATYIASLTHALAYCHEKHVIHRDIKPENLLLDHEGRLKIADFGWSVQS-----KNKRHTMCGTLDYLAPEMVENKAHDYAVDNWTLGVLCYEFLY-GVPPFEADSQADTFRRImKVDLTFPSTPHVSAEAKDLIIQLLVKDSAKRLPLDKILK	e+gk lG+G+fG+V+ ++ k+++ va+K++ ke+ ++ ++++++ +e++i ++l+hp++++l+g+ ++e++++++ey++gG+L Lr+ l+ ++ +++ ++++++y ++k+++Hrd+ N Ll+++ ki+DfG + + +k+++ + ++apE++++k + D W Gvl++E + g p++ s++++++++ k + + ++++e ++l+ q + +d+++R ++++++	elgkklGeGafGeVvegtlkgekekkevkvavKtl.keeate.eekeefleeakimkklkhpnivkllgvctkeepllivteyvegGdLlkfLrkkeekekltlkdllsfalqiAkGmeyLeskklvHrdlaarNvLlsenkvvkisDfGLardiekddeykkkeeaklpvkWmapEslkekkftsksDvWsfGvllwEiftlgeepypglsneevlekl.kegkrlekpekcpeelyelmkqCweedpeeRptfkelve	140.5	3.8e-43
	HanXRQr2_Chr01g0000581	CMGC_CDK-Pl	CMGC_CDK-Pl	304	5	296	1	290	YEKLEKVGEGTYGKVYKAKDKNTGELVALKKTRLEMDEEGIPPTALREISLLQMLSTSIYIVRLLCVQHIQHKGKPILYLVFEYLDTDLKKFIDSHRKGPnpSPLPPSQIQSFLYQLLKGVAHCHGHGVLHRDLKPQNLLVDKEKGILKIADLGLGRAFTVPLKSYTHEIVTLWYRAPEVLLGSAHYSTGVDMWSVGCIFAEMSRRQALFPGDSEFQQLLHIFRLLGTPTEEVWPGVSSLKDWHVYPRWEAQNLARAVPSLGPEGVDLLSKMLKYDPADRISAKHAMDHPYF	yeklekvGeGtyGkvyka+dk+tg+lvalkk+rle++eeG+p+talreisll++ls+si+ivrll+v+++++++k+ lylvfeyld+dlkkf+d++rkg+ ++l+++ ++s+lyqllkGva+ch+hgvlhrdlkpqnllvdk+k++lkiadlGl+raftvp+ksythe+vtlwyrapevllG++hyst+vd+wsvgcifae++r+++lfpGdse++qll+ifrllGtp+eevwpGvs+l+dw+ yp+w++++l+++vp+l ++g+dllskmlky+pa+risak+a++hpyf	yeklekvGeGtyGkvykardkatgklvalkkirleeeeeGvpstalreisllkelsksinivrlleveklekeskkalylvfeyldldlkkfldllrkgs..kaleaklvksllyqllkGvaychshgvlhrdlkpqnllvdkkkealkiadlGlaraftvpvksythevvtlwyrapevllGakhystpvdlwsvgcifaelvrkkplfpGdseldqllkifrllGtpneevwpGvsklrdwkeypkwkpkdleeivpeleeagldllskmlkyepakrisakaalehpyf	528.6	3.1e-161
	HanXRQr2_Chr01g0000581	PF00069.22	Protein kinase domain	304	5	296	1	264	YEKLEKVGEGTYGKVYKAKDKNTGELVALKKTRLEMDEEGIPPTALREISLLQMLStSIYIVRLLCVQHIqhkgKPILYLVFEYLDTD-LKKFIDshrkgpNPSPLPPSQIQSFLYQLLKGVAHCHGHGVLHRDLKPQNLLVDkEKGILKIADLGLGRAFTVPLKsYTHEIVTLWYRAPEVLlGSAHYSTGVDMWSVGCIFAEMSRRQALFP---GDS----EFQQLLHIFRLLGtPTEEVWPGVSSLkdwhvyprweaqnlaravpslGPEGVDLLSKMLKYDPADRISAKHAMDHPYF	yeklek+GeG++GkVyka++k+tg+ vA+Kk + e +++ ++lrEi++l+ l+ + +ivrl+ v + k lylv+ey++++ l++++ + + l++++++++++q+l+g++++H +g++HrDlKp+N+L+d ekg lKi+D+Gl + ++ k +t++++t +Y+APEvl ++ +ys+ vD+Ws+G+i++e+ ++ +f+ g++ e++ql +i+++lg +t+e +p s+l +e dll+k+lk+dp +R++a+++++hpy+	yekleklGeGsfGkVykaveketgkivAvKkikkekakkkkekkvlrEikilkklk.hpnivrlyevfee....kdelylvleyveggeladlls......rkgslseeeakkiakqilegleylHskgiiHrDlKpeNiLid.ekgelKitDFGlakelesssk.ltsfvgtreYlAPEvl.keneyskkvDvWslGvilyelltgkppfsgekgkekvekeldqlekilkilg.etkeklpeasel.....................seeakdllkkllkkdpkkRltaeellqhpyl	227.3	1.4e-69
	HanXRQr2_Chr01g0000581	PF07714.14	Protein tyrosine kinase	304	8	209	4	201	LEKVGEGTYGKVYKAKDK----NTGELVALKKTRLEMDEEGiPPTALREISLLQMLsTSIYIVRLLCVQHiqhKGKPiLYLVFEYLDT-DLKKFIDSHrkgPNPSPLPPSQIQSFLYQLLKGVAHCHGHGVLHRDLKPQNLLVDKEKgILKIADLGLGRAF--TVPLKSYTHEIVTLWYRAPEVLLGSAhYSTGVDMWSVGCIFAEMSR	+k+GeG++G+V++++ k ++ va+K+ + e++ee l+e+++++ l iv+ll v k++p l++v+ey++ dL+kf+ ++ + ++l +++ sf +q+ kG+++ + + ++Hrdl +N L++++k + ki+D GL r+ + k+ +++ + + + apE+l + +++ D+Ws G + E+	gkklGeGafGeVvegtlkgekekkevkvavKtlkeeateee.keefleeakimkkl.khpnivkllgvct...keep.llivteyvegGdLlkfLrkk...eekekltlkdllsfalqiAkGmeyLeskklvHrdlaarNvLlsenk.vvkisDfGLardiekddeykkkeeaklpvkWmapEslkekk.ftsksDvWsfGvllwEift	91.5	3.3e-28
	HanXRQr2_Chr01g0000651	RLK-Pelle_RLCK-VIIa-2	RLK-Pelle_RLCK-VIIa-2	429	90	360	2	275	ILGEGGFGTVYKGYIDENVRVGLKS---LPVAVKVLNKEGLQGHREWLTEVNFLGQLRHPNLVKLIGYCCEDDHRLLVYEFMFRGSLENHLFRKTSAPLSWSTRMMIALGAAKGLAFLHNAERPVIYRDFKTSNILLDSDYTTKLSDFGLAKAGPQGDETHVSTRVMGTYGYAAPEYVMTGHLTARSDVYSFGVVLLELLTGKKSVDKTRPSKEQSLVDWARPKLNDKRKSLQIIDPRLESQYSVRGAQKACSLAYYCLSQNPKARPLMSDVVE	#NAME?	llGeGgfGsvykgvidektkaelkageglavavkklnkeglqghkewlaevefLgqlshpnlvkliGycledderllvyEymakgslenhlfrrssealsWetrlkialgaAkglafLheaekkviyRdfkasniLldedfnaklsdfglakegpeedkthvstrvmgtygYaaPeyvatGhltaksDvysfGvvllelltGrraldkkrpkeeqklvdwarpllsdkrkleriiDprlegqysakaaqkvaklalkClskepkeRpkmsevve	468.3	5.3e-143
	HanXRQr2_Chr01g0000651	PF07714.14	Protein tyrosine kinase	429	90	362	6	260	ILGEGGFGTVYKGYIDEnvRVGLKSLPVAVKVLNKEGLQG-HREWLTEVNFLGQLRHPNLVKLIGYCCEDDHRLLVYEFMFRGSLENHLFRK-TSAPLSWSTRMMIALGAAKGLAFLHNAErpVIYRDFKTSNILLDSDYTTKLSDFGLAKAGPQGDETHVSTRVMGTYGYAAPEYVMTGHLTARSDVYSFGVVLLELLT-GKKSvdktrpskeqslvdwaRPKLnDKRKSLQIIDPRLESQYSVRGAQKACSLAYYCLSQNPKARPLMSDVVETL	lGeG fG+V++g++++ + k++ vavK+l++e + ++e l+e++++ +l+hpn+vkl+g c ++++ l+v e++ G+L+++L +k ++++l+ ++ + +al AkG+++L++ + ++ rd + N+Ll+++ + k+sDfGLa++ + de++++++ + + apE ++++++t +sDv+sfGv+l E++t g+++ p+l ++++ l+ ++ + + + ++ +l C++++p+ Rp ++++ve+l	klGeGafGeVvegtlkg..ekekkevkvavKtlkeeateeekeefleeakimkklkhpnivkllgvctkeepllivteyvegGdLlkfLrkkeekekltlkdllsfalqiAkGmeyLeskk..lvHrdlaarNvLlsenkvvkisDfGLardiekddeykkkeeaklpvkWmapEslkekkftsksDvWsfGvllwEiftlgeep................ypgl.sneevleklkegkrlekpekcpeelyelmkqCweedpeeRptfkelvekl	162.6	6.9e-50
	HanXRQr2_Chr01g0000651	PF00069.22	Protein kinase domain	429	88	360	4	260	DYILGEGGFGTVYKGYI-DENVRVGLKSLPVAVKVLNKEglqghREWLTEVNFLGQLRHPNLVKLIGYCCEDDHRLLVYEFMFRGSLENHLFRKTSapLSWSTRMMIALGAAKGLAFLHNAErpVIYRDFKTSNILLDSDYTTKLSDFGLAKAGPQGDEthvSTRVMGTYGYAAPEYVMTGHLTARSDVYSFGVVLLELLTGKKSVDKTRPSKEQS-LVDWarpkLNDKRKSLQIIDPRLESQYSVrgAQKACSLAYYCLSQNPKARPLMSDVVE	+ lGeG+fG+Vyk++ +++ v +K + + + +ke ++ l+E+++l +l+hpn+v+l++++ e+d+++lv e++ g+l+++l rk+s ls ++ ia ++gl++lH+++ +i+rD K++NiL+d++ K++DFGlak ++ + t ++gt Y APE + + + ++ +Dv+s Gv+l+elltgk +++ +++++ +d l +k l+ + l+ ++++ ++a +l +l+++pk R+ ++++++	leklGeGsfGkVykaveketgkivAvKkikkekakkkke.....kkvlrEikilkklkhpnivrlyevfeekdelylvleyveggeladllsrkgs..lseeeakkiakqilegleylHskg..iiHrDlKpeNiLidekgelKitDFGlakelesssk...ltsfvgtreYlAPEvlkeneyskkvDvWslGvilyelltgkppfsgekgkekvekeldq....lekilkilgetkeklpeasel..seeakdllkkllkkdpkkRltaeellq	161.6	1.5e-49
	HanXRQr2_Chr01g0000921	RLK-Pelle_WAK	RLK-Pelle_WAK	291	108	237	136	261	GAKVADFGTSRTIVDDQTHLTTKVHGTFGYLDPEYFQSSQLTEKSDVYSFGVVLVELLTGQKPItafsDGETCSLATYFLSAMEENRLFEIVDHRVMIESGKDQVKRFAELASGCLNLDGRKRPKMKQVA	aKv+dfg+sr+++ d++++t+ v+gt+gyldpey+q++qlteksDVYsFGvvL+eL+t++k++ + e+ sl+++fl+a++e++l e++d++++ e+ +++++ a+la+ Cl+l+++kRP+mk+Va	vaKvsdfgasrllsadkkevtklvqgtlgyldpeylqtgqlteksDVYsFGvvLleLitrkkal....seekrslvseflkaykekklrelldkeileeekvevleeiaklaveClklkvekRPtmkeVa	139.8	9.1e-43
	HanXRQr2_Chr01g0000921	PF00069.22	Protein kinase domain	291	109	236	137	258	AKVADFGTSRTIVDDQThlTTKVHGTFGYLDPEYFQSSQLTEKSDVYSFGVVLVELLTGQKPITAFSDGETCSLATYFlsameENRLFEIV-DHRVMIESGKDQVKRFAELASGCLNLDGRKRPKMKQV	K++DFG ++ + +++ +t++ gt Yl PE ++++ ++k+Dv+s Gv+l+elltg+ p + ++ e+ + + ++++i+ + ++ ++ ++ + + +l + +l+ d +kR+ ++++	lKitDFGlakelesssk..ltsfvgtreYlAPEvlkeneyskkvDvWslGvilyelltgkppfsgekgkekvekeldq.....lekilkilgetkeklpeaselseeakdllkkllkkdpkkRltaeel	62.3	2.9e-19
	HanXRQr2_Chr01g0000921	PF07714.14	Protein tyrosine kinase	291	109	238	143	258	AKVADFGTSRTI-VDDQTHLTTKVHGTFGYLDPEYFQSSQLTEKSDVYSFGVVLVELLT-GQKPitafsdgetcslatyfLSAMEENRLFEIVDHRVMIESGKDQVKRFAELASGCLNLDGRKRPKMKQVAI	+k++DfG +r+i dd+++ +++ + + ++ pE ++++++t+ksDv+sfGv+l E++t g++p ++ +++++++e ++++ +e ++ ++++el + C++ d ++Rp++k++	vkisDfGLardiekddeykkkeeaklpvkWmapEslkekkftsksDvWsfGvllwEiftlgeep................ypglsneevleklkegkrlekpekcpeelyelmkqCweedpeeRptfkelve	62.3	2.8e-19
	HanXRQr2_Chr01g0000941	RLK-Pelle_WAK	RLK-Pelle_WAK	130	31	126	161	252	INIGYLDPEYFQSSQLTEKCDVYSFGVVLVELLTGQKPItafsDGGMCSLSTYFLSAMEENRLFEIVDHRVMIEGGKDQVKRFAELASGCLNLTGE	++gyldpey+q++qltek DVYsFGvvL+eL+t++k++ + sl+++fl+a++e++l e++d++++ e +++++ a+la+ Cl+l++e	gtlgyldpeylqtgqlteksDVYsFGvvLleLitrkkal....seekrslvseflkaykekklrelldkeileeekvevleeiaklaveClklkve	86.9	1.3e-26
	HanXRQr2_Chr01g0000941	PF07714.14	Protein tyrosine kinase	130	24	85	161	207	QMSSGDSINIGYLDPEYFQSSQLTEKCDVYSFGVVLVELLT-GQKPitafsdggmcslstyfL	++++++ +++ ++ pE ++++++t+k Dv+sfGv+l E++t g++p +	kkkeeaklpvkWmapEslkekkftsksDvWsfGvllwEiftlgeep................y	36.7	1.8e-11
	HanXRQr2_Chr01g0000941	PF00069.22	Protein kinase domain	130	33	122	161	246	IGYLDPEYFQSSQLTEKCDVYSFGVVLVELLTGQKPITAFSDGgmcslSTYFLSAMEENRLFEIV-DHRVMIEGGKDQVKRFAELASGCLN	Yl PE ++++ ++k+Dv+s Gv+l+elltg+ p + ++ +++ +++ ++++i+ + ++ ++ ++ + + +l + +l+	reYlAPEvlkeneyskkvDvWslGvilyelltgkppfsgekgk.....ekvekeldqlekilkilgetkeklpeaselseeakdllkkllk	30.9	1.1e-09
	HanXRQr2_Chr01g0002971	RLK-Pelle_RLCK-VI	RLK-Pelle_RLCK-VI	430	129	387	2	267	NMIGKGGYAEVYKGVLKNGQIVAVKQLTRGPiDERTASFLSELGVMAHINHPNIAKLIGYGVEG-GLHLVLELSPNGSLASWLHALKEK---LDWGIRYKVALGTAEGLLYLHDGCQRRIIHRDIKAANILLTKDFQPQICDFGLAKWLPEHWTHHTVSRFEGTFGYLAPEYLMHGIVDEKTDVFAFGVLLLELISGRRALDYS----QQSLVLWAKPLLRKNNVRELVDPAIVDKCNTRQLHLTVLAASLCIQQSSIRRPDMNQVL	n++GkGg++evykg+l++g++vavk+l+++ +e++ +fl+el+++++++h+n++kl+G++v++ gl+lv+e++++Gsl++ Lh+ k+k l+W RykvA+G+a++l ylH+gc+rr+iHrD+ka+niLl++df+pq++DFGlakwlpe+++h++v+ +eGtFGylapey+mhG+v+ektdv+afgv+lLeli+gr+++d + ++slvlwakpll++++++elvdp + ++ ++ +l+ vlaaslci++s+ rrp++++vl	nlvGkGgasevykgkledgklvavkrlkkse.eekekeflaeleiisslshknvvkllGvcvdeeglllvyeylseGsleelLhgkkkkkelleWeeRykvAvGvakaleylHegcerrviHrDvkasniLlsedfepqlsDFGlakwlpekashllvkdveGtFGylapeyfmhGkvnektdvyafgvvlLelitgrkpidsksakgkeslvlwakplleekklkelvdpkleteadeeelerlvlaaslcirksakrrpslkevl	377.8	2.1e-115
	HanXRQr2_Chr01g0002971	PF00069.22	Protein kinase domain	430	127	331	3	203	NGNMIGKGGYAEVYKGV-LKNGQIVAVKQLTRGPIDERT-ASFLSELGVMAHINHPNIAKLIGYGV-EGGLHLVLELSPNGSLASWLHaLKEKLDWGIRYKVALGTAEGLLYLHdgcQRRIIHRDIKAANILLTKDFQPQICDFGLAKWLPEHWThhtVSRFEGTFGYLAPEYLMHGIVDEKTDVFAFGVLLLELISGRRALDYSQQS	+ + +G+G++++Vyk+v ++g+ivAvK++ + +++++ ++l+E+ ++++++hpni +l+++ + l+lvle+ ++g+la++l+ k +l+ k+a ++egl ylH +++iiHrD+K +NiL++++ + +i+DFGlak l ++ + ++ f gt YlAPE l + +++k+Dv++ Gv+l+el++g+ + ++++	kleklGeGsfGkVykaveketgkivAvKkikkekakkkkekkvlrEikilkklkhpnivrlyevfeekdelylvleyveggeladlls.rkgslseeeakkiakqilegleylH...skgiiHrDlKpeNiLidekgelKitDFGlakelesssk...ltsfvgtreYlAPEvlkeneyskkvDvWslGvilyelltgkppfsgekgk	146.5	6.1e-45
	HanXRQr2_Chr01g0002971	PF07714.14	Protein tyrosine kinase	430	127	388	3	258	NGNMIGKGGYAEVYKGVLK-----NGQIVAVKQLTRGPIDERTASFLSELGVMAHINHPNIAKLIGYGV-EGGLHLVLELSPNGSLASWLHAL--KEKLDWGIRYKVALGTAEGLLYLHdgcQRRIIHRDIKAANILLTKDFQPQICDFGLAKWLPEHWTHHTVSRFEGTFGYLAPEYLMHGIVDEKTDVFAFGVLLLELIS-GRRAldysqqslvlwaKPLLRKNNVRELV----DPAIVDKCNTRQLHLtvlaASLCIQQSSIRRPDMNQVLQ	g+ +G+G ++eV++g lk + + vavK+l+++ +e++++fl+e+ +m +++hpni kl+g + e+ l +v+e+ ++G+L + L++ kekl+ +++al A+G+ yL+ +++++Hrd+ a N+Ll+++ + +i+DfGLa+ + ++ + ++ ++ + + ++apE l+++ + +k+Dv++fGvll E+++ g++ p l++++v e + + +kc+++ +l + C+++++ +Rp+++++++	lgkklGeGafGeVvegtlkgekekkevkvavKtlkeeateeekeefleeakimkklkhpnivkllgvctkeepllivteyvegGdLlkfLrkkeekekltlkdllsfalqiAkGmeyLe...skklvHrdlaarNvLlsenkvvkisDfGLardiekddeykkkeeaklpvkWmapEslkekkftsksDvWsfGvllwEiftlgeep............ypglsneevleklkegkrlekpekcpeelyel....mkqCweedpeeRptfkelve	144.5	2.3e-44
	HanXRQr2_Chr01g0003421	TKL-Pl-4	TKL-Pl-4	226	15	168	5	155	IKQGAEARVFESTFAGRKSIVKErFSKKYRHPTLdSKLTLKRLNAEARCMTKARRLGVSTPVLYAVDPVTHTLTFEYIEGPAIKDIFLEFGSKGVVDEKMDDIALQIGDTIGKLHDGGVIHGDLTTSNMLWRSGsNQLVLIDFGLSFVSTLPED	i +Ga ++++++++ +++ vK +++++++++ ++ + k+++ e +++k + v + ++ + + ++ ey++g ++k+ + + +k + +++ ++al+i ++ lh +++H Dl ++n+l + +++ + DfG++ v + +e+	iaeGalgklykgkykeqdvavKi.leageekeee.aaelekefkqevavlsklkHknvvkfigactkepalcivteylkggslkkylekkkkkklklkvvvklaldiargleylhskkivHrDlkaenllldee.kvvKiaDfGvarveaqsee	38.9	5.9e-12
	HanXRQr2_Chr01g0003421	PF00069.22	Protein kinase domain	226	38	162	26	147	RFSKKYRHPTLDSKLTLKRLNAEARCMTKARRLGVSTPVLYAVDPVTHTLTFEYIEGPAIKDIFLefGSKGVVDEKMDDIALQIGDTIGKLHDGGVIHGDLTTSNMLWRsGSNQLVLIDFGLSFV	+ K ++k + k++ +E + + k + + + + + ++ + +l +ey+eg ++d+ ++ + +e++ +ia qi + lH+ g+iH Dl ++N+L +++l ++DFGl+	ivAvKkikkekakkkkekkvlrEikilkklkhpnivrlyevfeekdelylvleyveggeladlls..rkgslseeeakkiakqilegleylHskgiiHrDlKpeNiLid.ekgelKitDFGlake	38.7	4.6e-12
	HanXRQr2_Chr01g0003421	PF07714.14	Protein tyrosine kinase	226	16	160	8	151	KQGAEARVFESTFAGRKSIVKERFSKKYRHPTLDSKLtLKRLNAEARCMTKARRLGVSTPVLYAVDPVTHTLTFEYIEGPAIKDIFLEF-GSKGVVDEKMDDIALQIGDTIGKLHDGGVIHGDLTTSNMLWRSgSNQLVLIDFGLS	+Ga ++V+e t g+k+ + + K + + +++ +++ ea++m+k + + + ++ ++ + +ey+eg +++ + ++ + +++ ++alqi + + L++ ++H dl++ N+L ++ +++ + DfGL+	GeGafGeVvegtlkgekekkevkvavKtlkeeateee.keefleeakimkklkhpnivkllgvctkeepllivteyvegGdLlkfLrkkeekekltlkdllsfalqiAkGmeyLeskklvHrdlaarNvLlse.nkvvkisDfGLa	26.6	2.2e-08
	HanXRQr2_Chr01g0003451	TKL-Pl-4	TKL-Pl-4	404	100	375	2	253	RNVIAHGTYGTVYKGVYDGQDVAVKVLDWGedgLATAAETANLRTSFRQEVAVWHKLDHPNVTKFVGASMgtsdlkipsnntssmgqnslPSRACCVVVEYLPGGTLKKYLIRNSRKKLSFKIVVQLALDLSRGLSYLHSKKIVHRDVKTENMLLDLNRTLKIADFGVARVEAQnPRDMTGETGTLGYMAPEVLDGKPYNRKCDVYSFGICLWEVYCCDMPYADLSFAEVSSAVVRQNLRPDIPKCCPSSFANILRKCWDANPDKRPEMDEVVRLL	+++ia+G++g++ykg+y++qdvavK+l++g ++++e+a+l+++f+qevav++kl+H+nv+kf+ga++ ++a+c+v+eyl+gg+lkkyl+++++kkl++k vv+lald++rgl+ylhskkivHrD+k+en+lld ++++KiaDfGvarveaq +++mt+etGt+++maPEvl++kpy+rk+Dvysfgi+lWe++++++py+dl+++++++avv++nlRp+ipk++p+++a++l++cw+a+p+kRpe++e+v+ll	gekiaeGalgklykgkykeqdvavKileag...eekeeeaaelekefkqevavlsklkHknvvkfigact....................kepalcivteylkggslkkylekkkkkklklkvvvklaldiargleylhskkivHrDlkaenllldeekvvKiaDfGvarveaq.seemtaetGtyrwmaPEvlekkpydrkvDvysfgivlWelltgkvpyedltplqaavavvqknlRpeipkevpealaellercwkadpekRpefseivkll	382	1.2e-116
	HanXRQr2_Chr01g0003451	PF07714.14	Protein tyrosine kinase	404	98	375	2	260	DIRNVIAHGTYGTVYKGVYD------GQDVAVKVLDwgedglatAAETANLRTSFRQEVAVWHKLDHPNVTKFVGASMgtsdlkI--PsnntssmgqnslpsraCCVVVEYLPGGTLKKYLIRN-SRKKLSFKIVVQLALDLSRGLSYLHSKKIVHRDVKTENMLLDLNRTLKIADFGVARVE--AQNPRDMTGETGTLGYMAPEVLDGKPYNRKCDVYSFGICLWEVYC-CDMPYADLSFAEVSSAVvRQNLRPDIPKCCPSSFANILRKCWDANPDKRPEMDEVVRLL	+ + +++G++G+V++g ++ ++vavK+l+ + t++ +++f +e+++ +kl+hpn+ k++g+ + p ++v+ey++gG+L+k+L ++ +++kl++k ++++al++++G++yL+skk+vHrd+ + N+Ll+ n++ ki+DfG+ar ++ ++ ++++ + +mapE+l+ k ++ k Dv+sfG++lwE+++ +++py++ls +ev +++ +++ r + p+ cp+++++++++Cw+++p++Rp+++e+v+ l	elgkklGeGafGeVvegtlkgekekkevkvavKtlk........eeateeekeefleeakimkklkhpnivkllgvct......keep................llivteyvegGdLlkfLrkkeekekltlkdllsfalqiAkGmeyLeskklvHrdlaarNvLlsenkvvkisDfGLardiekddeykkkeeaklpvkWmapEslkekkftsksDvWsfGvllwEiftlgeepypglsneevlekl.kegkrlekpekcpeelyelmkqCweedpeeRptfkelvekl	199	5.4e-61
	HanXRQr2_Chr01g0003451	PF00069.22	Protein kinase domain	404	102	372	6	259	VIAHGTYGTVYKGV--YDGQDVAVKVLDWGEDGLATAaetanlrTSFRQEVAVWHKLDHPNVTKFVGASMGtsdlkipsnntssmgqnslpSRACCVVVEYLPGGTLKKYLIrnSRKKLSFKIVVQLALDLSRGLSYLHSKKIVHRDVKTENMLLDLNRTLKIADFGVARVEAQNPRdMTGETGTLGYMAPEVLDGKPYNRKCDVYSFGICLWEVYCCDMPYADLSFAEVSSAVVRQ-----------NLRPDIPKCCPSSFANILRKCWDANPDKRPEMDEVV	+ G++G+Vyk+v +g+ vAvK+++ ++ + +++++E+++ +kl+hpn+ +++++ ++ ++v+ey++gg+l+++l +++ls + + ++a + +gl+ylHsk+i+HrD+K+eN+L+d ++ lKi+DFG+a+ ++ + +t ++gt Y+APEvl++++y +k+Dv+s G+ l+e+++ +p+++ + e ++ ++q ++ + ++ +++++ ++l+k+++ +p kR+ ++e++	klGeGsfGkVykaveketgkivAvKkikkekakkkke.......kkvlrEikilkklkhpnivrlyevfee....................kdelylvleyveggeladlls..rkgslseeeakkiakqilegleylHskgiiHrDlKpeNiLidekgelKitDFGlakelesssk.ltsfvgtreYlAPEvlkeneyskkvDvWslGvilyelltgkppfsgekgkekvekeldqlekilkilgetkeklpeaselseeakdllkkllkkdpkkRltaeell	168	1.7e-51
	HanXRQr2_Chr01g0003521	NEK	NEK	600	4	256	1	254	YEILEQIGKGSFASALLVRHKHENKRYVLKKIRLARQTDRTRRSALLEMELISTVQNPFIVEYKDSWVEKGCYVCIVIAYCEGGDMAEAIKKANGVHFSEEKLCKWLVELLVALDYLHVNHIIHRDVKCSNIFLTRDQDIRLGDFGLAKMLTSDD-LASSVVGTPSYMCPELLADIPYGSKSDIWSLGCCMYEMAAFKSAFKAFDMQSLINKINKSIVSPLPTMYSGTFRGLIKSMLRKNPEMRPSAADLLKHS	ye+l+qigkGsf+s++lvr+k+e+k+yvlKki+la+q++++r++al E++l+s++++p+iveyk+s+vek++++civ++y+egGd+ae+ikka+g ++sEek++k+lv ll+al+ylH ++i+HrD+k+sNiflt+d++i+lgdfGlak+l+s++ las+vvGtp+ym+Pe+l+d+pYg+ksDiWsLGc++YE+aa ++afka+d+++li+ki+++ +splp++ys +++ l+ksmLrk+pe+Rpsa++llk+	yevlkqigkGsfgsvylvreksekkkyvlKkielakqsekereaalqEvkllsslkhpniveykesfvekdnklcivleyaegGdlaelikkakgkalsEekvlkllvqlllaleylHskkilHrDlktsNifltkdgkiklgdfGlakvlssekelastvvGtpyymsPevledkpYglksDiWsLGcvlYElaalrpafkaedlaalikkilrgalsplpaayseelkqlvksmLrkdpekRpsaeellksp	396.4	4.4e-121
	HanXRQr2_Chr01g0003521	PF00069.22	Protein kinase domain	600	4	257	1	263	YEILEQIGKGSFASALLVRHKHENKRYVLKKIRLARQTDRTRRSALLEMELISTVQNPFIVEYKDSWVEkGCYVCIVIAYCEGGDMAEAIKkaNGVHFSEEKLCKWLVELLVALDYLHVNHIIHRDVKCSNIFLTRDQDIRLGDFGLAKMLTSDDLASSVVGTPSYMCPELLADIPYGSKSDIWSLGCCMYEMAAFKSAFKAFDMQS-LINKINK-----------SIVSPLPTMYSGTFRGLIKSMLRKNPEMRPSAADLLKHSH	ye le++G+Gsf++ + +++k+++k +++Kki+ ++++++++++l E++++ +++ p+iv++++++ e ++++v+ y+egg++a++++ + +++see++ k++ ++l +l+ylH ++iiHrD+K +Ni+++++++++++DFGlak l+s+ ++s+vgt+ Y+ PE+l + +y++k+D+WslG+ +ye+ + k f++ + ++ +++++ + +p ++ s +++ l+k++l+k+p+ R++a++ll+h+	yekleklGeGsfGkVykaveketgkivAvKkikkekakkkkekkvlrEikilkklkhpnivrlyevfee.kdelylvleyveggeladlls..rkgslseeeakkiakqilegleylHskgiiHrDlKpeNiLidekgelKitDFGlakelessskltsfvgtreYlAPEvlkeneyskkvDvWslGvilyelltgkppfsgekgkekvekeldqlekilkilgetkeklpeaselseeakdllkkllkkdpkkRltaeellqhpy	211	1.3e-64
	HanXRQr2_Chr01g0003521	PF07714.14	Protein tyrosine kinase	600	6	254	3	258	ILEQIGKGSFASALLVRHK---HENKRYVLKKIRLARQTDRTRRSALLEMELISTVQNPFIVEYKDSWVeKGCYVCIVIAYCEGGDMAEAIKKA-NGVHFSEEKLCKWLVELLVALDYLHVNHIIHRDVKCSNIFLTRDQDIRLGDFGLAKMLTSDDLAS---SVVGTPSYMCPELLADIPYGSKSDIWSLGCCMYEMAA-FKSAFKAFDMQSLINKINKSIVSPLPTMYSGTFRGLIKSMLRKNPEMRPSAADLLK	+ +++G+G+f++ + k ++++ v K+ +++t++++++ l e+++++++++p iv++ + k+ ++iv+ y+egGd+ + ++k + +++ ++l+++ +++ +++yL+ ++++Hrd+ + N++l++++ ++++DfGLa+ +++dd + + +m pE l + + sksD+Ws G +++E++ ++ ++ ++ +++++k++++ + p+ + ++ l+k+ ++++pe Rp+ ++l++	lgkklGeGafGeVvegtlkgekekkevkvavKtlkeeateeekeefleeakimkklkhpnivkllgvct.keepllivteyvegGdLlkfLrkkeekekltlkdllsfalqiAkGmeyLeskklvHrdlaarNvLlsenkvvkisDfGLardiekddeykkkeeaklpvkWmapEslkekkftsksDvWsfGvllwEiftlgeepypglsneevleklkegkrlekpekcpeelyelmkqCweedpeeRptfkelve	132.4	1.1e-40
	HanXRQr2_Chr01g0003821	RLK-Pelle_DLSV	RLK-Pelle_DLSV	660	340	605	2	266	NKLGEGGFGSVYKGNLQNGQDIAVKRLSKDSGQGENEFKNEVMLVAKLQHRNLVRFLGFSLEGTERLLIYEFMPNASLDHFIFDPTKCALLDWNKRDKIIKGVARGLLYLHEDSRLRIIHRDLKASNVLLDEEMNPKIADFGMARLFNIQETHGCTNRIVGTYGYMPPEYVMHGQFSVKLDVFSFGVLVLEIITGQKNQYFKIDNKLEFLLTYAWKSWRQETTSNMIDPTLMVeSNSLDEIIRTIHIGLLCVQSNVAERPTMASIV	nklGeGgfg+vYkg+l++g+++Avkrlsk+s+qg++efknev+l+aklqhrnlv++lg+++eg+e+ll+ye+++n sLd+f+fd++k + ldW++r kiikg+arGllYLhe+srl+iihrDlKasN+LLd+emnpkiaDFG+arlf+ ++t+ t+r+vgt+gYm+Pey+++gq+s+k Dv+sfGvlvlei++G+kn+ +k +++ e ll++awk w++e++ +++d++l+ + + +e++r+i+i+llcvq++ ++rptm+++v	nklGeGgfgkvYkgkledgkevAvkrlskkskqgkeefknevvliaklqhrnlvkLlgcciegeekllvyeylenksLdkflfdeekkkeldWktrfkiikgiarGllYLheesrlkiihrDlKasNiLLdkemnpkiaDFGlarlfeedqteastkrvvgtlgYmaPeyalegqlseksDvysfGvlvleivsGkknsslkeeeeaeelleeawklweeekllelvdkslke.eaekeevlrcieiallcvqekpekrptmsevv	401	1.6e-122
	HanXRQr2_Chr01g0003821	PF00069.22	Protein kinase domain	660	337	604	2	258	SESNKLGEGGFGSVYKGN-LQNGQDIAVKRLSKDSGQGENE--FKNEVMLVAKLQHRNLVRFLGFSLEGTERLLIYEFMPNASLDHFIFdpTKCAlLDWNKRDKIIKGVARGLLYLHEDSrlrIIHRDLKASNVLLDEEMNPKIADFGMARLFNIQEThgcTNRIVGTYGYMPPEYVMHGQFSVKLDVFSFGVLVLEIITGQKNQYFKIDNK-LEFLLTYAWKSWRQETTSNMIDPTLMVESNSLDEIIRTihigllCVQSNVAERPTMASI	++ +klGeG+fG+Vyk+ ++g+ +AvK+++k++ + ++e + +E+ +++kl+h+n+vr++++ e +e++l+ e++++ +l++++ +k++ l+ ++ ki+k +++gl ylH+ + iiHrDlK +N+L+de+ + Ki+DFG+a+ ++ +++ ++ +vgt Y++PE + + ++s k Dv+s Gv+++e++tg+ + + +++ e l+ k+ + +++++ p+ s+++ ++++ +++ + +R+t++++	ekleklGeGsfGkVykaveketgkivAvKkikkekakkkkekkvlrEikilkklkhpnivrlyevfeekdelylvleyveggeladlls..rkgs.lseeeakkiakqilegleylHskg...iiHrDlKpeNiLidekgelKitDFGlakelesssk...ltsfvgtreYlAPEvlkeneyskkvDvWslGvilyelltgkppfsgekgkekvekeldqlekilkilgetkeklpeaselseeakdllkk......llkkdpkkRltaeel	161.2	2e-49
	HanXRQr2_Chr01g0003821	PF07714.14	Protein tyrosine kinase	660	339	606	4	258	SNKLGEGGFGSVYKGNLQ-----NGQDIAVKRLSKDSGQG-ENEFKNEVMLVAKLQHRNLVRFLGFSLEGTERLLIYEFMPNASLDHFIFDPTKCALLDWNKRDKIIKGVARGLLYLHEDSrlrIIHRDLKASNVLLDEEMNPKIADFGMARLFNIQETHGCTNRIVGTYGYMPPEYVMHGQFSVKLDVFSFGVLVLEIITGQKNQyfkidnkleflltyaWKSWRQETTSNMIDPTL-MVE-SNSLDEIIRTIhigLLCVQSNVAERPTMASIVL	++klGeG fG+V++g+l+ + +++avK l++++ + ++ef +e+ + kl+h+n+v++lg+ +++ + l++ e++++ +L++f+ + ++ + l+ ++ ++++ +A+G+ yL++ + ++Hrdl a NvLl+e++ ki+DfG+ar + +++ +++ + +m+pE +++++f++k Dv+sfGvl+ Ei+t ++ ++++++e++ ++++ + + ++ +e+ + + C++++ +eRpt++++v	gkklGeGafGeVvegtlkgekekkevkvavKtlkeeateeekeefleeakimkklkhpnivkllgvctkeepllivteyvegGdLlkfLrkkeekekltlkdllsfalqiAkGmeyLeskk...lvHrdlaarNvLlsenkvvkisDfGLardiekddeykkkeeaklpvkWmapEslkekkftsksDvWsfGvllwEiftlgeep...............ypglsneevleklkegkrlekpekcpeelyelm...kqCweedpeeRptfkelve	157.6	2.3e-48
	HanXRQr2_Chr01g0003841	RLK-Pelle_DLSV	RLK-Pelle_DLSV	652	334	599	2	266	NKLGEGGFGSVYKGLLQSGQDIAVKRLSKDSGQGETEFKNEVMLVAKLQHRNLVRLLGFSLEGTERLLVYEFMPNASLDHFIFDPTKCALIDWNRRNKIIKGVARGLVYLHEDSRLKIIHRDMKASNVLLDEEMNPKIADFGMARLFNLQETHGCTNRIVGTYGYMPPEYVMHGQFSVKSDVFSFGVLVLEIITGQKNQHFMIKDKTELLLSYAWKSWRYGTTSDMIDPALLVdSSSLQEIIRTIHIGLLCVQSNAVERPTMASVV	nklGeGgfg+vYkg l++g+++Avkrlsk+s+qg++efknev+l+aklqhrnlv+Llg+++eg+e+llvye+++n sLd+f+fd++k + +dW++r kiikg+arGl+YLhe+srlkiihrD+KasN+LLd+emnpkiaDFG+arlf+ ++t+ t+r+vgt+gYm+Pey+++gq+s+ksDv+sfGvlvlei++G+kn++++ ++++e ll++awk w+ +++ +++d++l +++ +e++r+i+i+llcvq+++ +rptm++vv	nklGeGgfgkvYkgkledgkevAvkrlskkskqgkeefknevvliaklqhrnlvkLlgcciegeekllvyeylenksLdkflfdeekkkeldWktrfkiikgiarGllYLheesrlkiihrDlKasNiLLdkemnpkiaDFGlarlfeedqteastkrvvgtlgYmaPeyalegqlseksDvysfGvlvleivsGkknsslkeeeeaeelleeawklweeekllelvdkslke.eaekeevlrcieiallcvqekpekrptmsevv	399.1	6.2e-122
[truncated: 8,403 more rows]

## Sheet: Table S3
		Supplementary Table S3 The classification and chromosome distribution of HaPKs.
		HaPKs	Family	Subfamiy	Chromosome
		HanXRQr2_Chr00c001g0831771	RLK-Pelle	RLK-Pelle_CrRLK1L-1	HanXRQChr00c001
		HanXRQr2_Chr00c001g0831781	RLK-Pelle	RLK-Pelle_CR4L	HanXRQChr00c001
		HanXRQr2_Chr00c001g0831791	RLK-Pelle	RLK-Pelle_LRR-I-1	HanXRQChr00c001
		HanXRQr2_Chr00c001g0831821	RLK-Pelle	RLK-Pelle_CrRLK1L-1	HanXRQChr00c001
		HanXRQr2_Chr00c001g0831831	RLK-Pelle	RLK-Pelle_CR4L	HanXRQChr00c001
		HanXRQr2_Chr00c001g0831841	RLK-Pelle	RLK-Pelle_WAK	HanXRQChr00c001
[truncated: 2,577 more rows]

## Sheet: Table S4
	Supplementary Table S4 The statistical result of the number of HaPKs in different families and subfamiles.
[truncated: 122 more rows]

[truncated: 10 more sheets: Table S5, Table S6, Table S7, Table S8, Table S9, Table S10, Table S11, Table S12, Table S13, Table S14]
