# Supplementary material for: Genome-wide characterization of the sunflower kinome: classification, evolutionary analysis and expression patterns under different stresses
Source: Front Plant Sci. 2024 Dec 2;15:1450936. doi: 10.3389/fpls.2024.1450936 (PMC11646777; doi:10.3389/fpls.2024.1450936)
Supplement: Supplementary file 8 [file Table2.xlsx]

## Sheet: overview
	Supplementary Table S15	Transcriptome analysis of sunflower under different stress conditions.
	Supplementary Table S16	Total score of each HaPKs under different biotic and abiotic stresses.
	Supplementary Table S17	Average of total score of each HaPKs under different biotic and abiotic stresses.
	Supplementary Table S18	Total fold change of each HaPKs under different biotic and abiotic stresses.
	Supplementary Table S19	Summary of average fold change of each HaPKs under different biotic and abiotic stresses.
	Supplementary Table S20	The union set of top30 HaPKs in different method of scoring.
	Supplementary Table S21	Annotation of the 73 HaPKs.
	Supplementary Table S22	TPM values of 11 tissues of 73 HaPKs.
	Supplementary Table S23	TPM values of 73 HaPKs under 9 phytohormone treatment.

## Sheet: Table S15
	Supplementary Table S15 Transcriptome analysis of sunflower under different stress conditions.						Abbreviation
	Treatment	Stream	Number of HaPKs				Source	Abbr
	nn_alkali_leaf	down	48				NORTHEAST NORMAL UNIVERSITY	nn
	nn_alkali_leaf	up	82				BAYANNAOER CITY INSTITUTE OF AGRICULTURE AND ANIMAL HUSBANDRY SCIENCE	bay
	nn_alkali_root	down	71				CHANGZHI UNIVERSITY	cz
	nn_alkali_root	up	139				UNIVERSITY OF GEORGIA	geo
	bay_salt3h_leaf	down	208				INNER MONGOLIA AGRICULTURAL UNIVERSITY	i22
	bay_salt3h_leaf	up	208				INRAE	inr
	bay_salt12h_leaf	down	223				INRA-CNRS-Toulouse University	lic22
	bay_salt12h_leaf	up	187				UNIVERSITY OF BRITISH COLUMBIA	u18
	cz_salt_leaf	down	146				LIAONING ACADEMY OF AGRICULTURAL SCIENCES	ln
	cz_salt_leaf	up	159				ZHEJIANG UNIVERSITY	zj
	cz_cold8_leaf	down	160
	cz_cold8_leaf	up	166
	cz_cold16_leaf	down	194
	cz_cold16_leaf	up	184
	cz_cold32_leaf	down	194
	cz_cold32_leaf	up	169
	cz_heat4_leaf	down	126
	cz_heat4_leaf	up	82
	cz_heat8_leaf	down	152
	cz_heat8_leaf	up	152
	cz_heat16_leaf	down	178
	cz_heat16_leaf	up	143
	cz_heat32_leaf	down	138
	cz_heat32_leaf	up	119
	cz_MD_leaf	down	6
	cz_MD_leaf	up	1
	cz_SD_leaf	down	83
	cz_SD_leaf	up	15
	cz_WD_leaf	down	78
	cz_WD_leaf	up	7
	geo_drought_leaf	down	34
	geo_drought_leaf	up	26
	geo_drought_root	down	29
	geo_drought_root	up	64
	geo_peg_leaf	down	158
	geo_peg_leaf	up	107
	geo_peg_root	down	171
	geo_peg_root	up	112
	geo_salt_leaf	down	50
	geo_salt_leaf	up	44
	geo_salt_root	down	105
	geo_salt_root	up	98
	geo_nutrient_leaf	down	131
	geo_nutrient_leaf	up	189
	geo_nutrient_root	down	136
	geo_nutrient_root	up	102
	i22_drought0d_leaf	down	6
	i22_drought0d_leaf	up	26
	i22_drought7d_leaf	down	134
	i22_drought7d_leaf	up	128
	i22_drought14d_leaf	down	130
	i22_drought14d_leaf	up	92
	i22_drought21d_leaf	down	269
	i22_drought21d_leaf	up	150
	inr_droughtSF009_leaf	down	153
	inr_droughtSF009_leaf	up	109
	inr_droughtSF092_leaf	down	20
	inr_droughtSF092_leaf	up	20
	inr_droughtSF109_leaf	down	50
	inr_droughtSF109_leaf	up	39
	inr_droughtSF193_leaf	down	5
	inr_droughtSF193_leaf	up	6
	inr_droughtSF279_leaf	down	7
	inr_droughtSF279_leaf	up	27
	inr_droughtSF317_leaf	down	60
	inr_droughtSF317_leaf	up	40
	inr_droughtSF326_leaf	down	20
	inr_droughtSF326_leaf	up	31
	inr_droughtSF009_SF279_leaf	down	166
	inr_droughtSF009_SF279_leaf	up	103
	inr_droughtSF009_SF317_leaf	down	195
	inr_droughtSF009_SF317_leaf	up	130
	inr_droughtSF009_SF326_leaf	down	37
	inr_droughtSF009_SF326_leaf	up	46
	inr_droughtSF009_SF342_leaf	down	201
	inr_droughtSF009_SF342_leaf	up	141
	inr_droughtSF092_SF279_leaf	down	131
	inr_droughtSF092_SF279_leaf	up	86
	inr_droughtSF092_SF317_leaf	down	152
	inr_droughtSF092_SF317_leaf	up	112
	inr_droughtSF092_SF326_leaf	down	78
	inr_droughtSF092_SF326_leaf	up	59
	inr_droughtSF092_SF342_leaf	down	219
	inr_droughtSF092_SF342_leaf	up	158
	inr_droughtSF109_SF279_leaf	down	225
	inr_droughtSF109_SF279_leaf	up	136
	inr_droughtSF109_SF317_leaf	down	105
	inr_droughtSF109_SF317_leaf	up	82
	inr_droughtSF109_SF326_leaf	down	189
	inr_droughtSF109_SF326_leaf	up	121
	inr_droughtSF109_SF342_leaf	down	162
	inr_droughtSF109_SF342_leaf	up	83
	inr_droughtSF193_SF279_leaf	down	224
	inr_droughtSF193_SF279_leaf	up	156
	inr_droughtSF193_SF317_leaf	down	177
	inr_droughtSF193_SF317_leaf	up	110
	inr_droughtSF193_SF326_leaf	down	174
	inr_droughtSF193_SF326_leaf	up	110
	inr_droughtSF193_SF342_leaf	down	212
	inr_droughtSF193_SF342_leaf	up	124
	lic22_SF109_seed	down	106
	lic22_SF109_seed	up	72
	lic22_SF221_seed	down	1
	lic22_SF221_seed	up	1
	u18_flooding_351_16_leaf	down	0
	u18_flooding_351_16_leaf	up	1
	u18_flooding_351_24_leaf	down	11
	u18_flooding_351_24_leaf	up	13
	u18_flooding_351_30_leaf	down	0
	u18_flooding_351_30_leaf	up	0
	u18_flooding_428_16_leaf	down	1
	u18_flooding_428_16_leaf	up	0
	u18_flooding_428_24_leaf	down	13
	u18_flooding_428_24_leaf	up	21
	u18_flooding_428_30_leaf	down	0
	u18_flooding_428_30_leaf	up	0
	u18_flooding_351_16_root	down	37
	u18_flooding_351_16_root	up	46
	u18_flooding_351_24_root	down	70
	u18_flooding_351_24_root	up	78
	u18_flooding_351_30_root	down	12
	u18_flooding_351_30_root	up	29
	u18_flooding_428_16_root	down	27
	u18_flooding_428_16_root	up	70
	u18_flooding_428_24_root	down	147
	u18_flooding_428_24_root	up	117
	u18_flooding_428_30_root	down	29
	u18_flooding_428_30_root	up	39
	ln_R_leaf	down	197
	ln_R_leaf	up	183
	ln_S_leaf	down	82
	ln_S_leaf	up	116
	zj_R_root	down	0
	zj_R_root	up	60
	zj_S_root	down	3
	zj_S_root	up	0

## Sheet: Table S16
	Supplementary Table S16 Total score of each HaPKs under different biotic and abiotic stresses.
	Gene_id	Subfamily	nn_alkali_leaf_down	nn_alkali_leaf_up	nn_alkali_root_down	nn_alkali_root_up	bay_salt3h_leaf_down	bay_salt3h_leaf_up	bay_salt12h_down	bay_salt12h_up	cz_salt_leaf_down	cz_salt_leaf_up	cz_cold8_leaf_down	cz_cold8_leaf_up	cz_cold16_leaf_down	cz_cold16_leaf_up	cz_cold32_leaf_down	cz_cold32_leaf_up	cz_heat4_leaf_down	cz_heat4_leaf_up	cz_heat8_leaf_down	cz_heat8_leaf_up	cz_heat16_leaf_down	cz_heat16_leaf_up	cz_heat32_leaf_down	cz_heat32_leaf_up	cz_MD_leaf_down	cz_MD_leaf_up	cz_SD_leaf_down	cz_SD_leaf_up	cz_WD_leaf_down	cz_WD_leaf_up	geo_drought_leaf_down	geo_drought_leaf_up	geo_drought_root_down	geo_drought_root_up	geo_peg_leaf_down	geo_peg_leaf_up	geo_peg_root_down	geo_peg_root_up	geo_salt_leaf_down	geo_salt_leaf_up	geo_salt_root_down	geo_salt_root_up	geo_nutrient_leaf_down	geo_nutrient_leaf_up	geo_nutrient_root_down	geo_nutrient_root_up	i22_drought0d_leaf_down
	HanXRQr2_Chr13g0607501	CAMK_OST1L	0	1	1	0	0	1	0	1	0	1	0	1	0	1	0	1	1	0	1	0	1	0	0	1	0	0	0	1	0	0	0	0	0	1	0	1	0	1	0	1	0	1	0	1	1	0	0
	HanXRQr2_Chr09g0371011	CAMK_CAMKL-CHK1	0	1	1	0	0	1	1	0	0	1	0	1	0	1	0	1	0	0	0	0	0	0	0	1	0	0	0	0	0	0	0	0	0	0	0	1	0	1	0	1	0	0	0	1	0	1	0
	HanXRQr2_Chr11g0501111	CAMK_CAMKL-CHK1	0	0	0	0	0	0	0	1	0	0	1	0	0	1	0	0	0	0	0	0	0	0	0	1	0	0	0	1	0	0	0	0	0	0	0	1	0	0	0	1	1	0	0	1	0	1	0
	HanXRQr2_Chr14g0659841	CAMK_CDPK	0	1	0	1	0	0	0	0	1	0	0	1	0	1	0	0	0	1	0	1	0	1	0	1	0	0	0	0	0	0	0	0	0	0	0	1	0	1	0	1	0	0	0	1	0	1	0
	HanXRQr2_Chr06g0264671	RLK-Pelle_RLCK-VIIa-2	0	0	0	0	1	0	1	0	0	0	0	1	0	1	0	1	1	0	1	0	0	0	1	0	0	0	0	0	0	0	0	0	0	0	1	0	0	0	1	0	0	0	1	0	0	0	0
	HanXRQr2_Chr05g0237301	CAMK_OST1L	0	0	0	0	0	0	0	0	0	1	0	0	0	1	0	1	0	0	1	0	1	0	1	0	0	0	0	0	0	0	0	0	0	0	0	1	0	0	0	0	0	1	0	1	0	0	0
	HanXRQr2_Chr10g0460981	CAMK_CAMKL-CHK1	1	0	1	0	0	1	0	0	0	0	1	0	1	0	1	0	1	0	1	0	1	0	1	0	0	0	0	0	0	1	0	0	0	1	0	1	0	0	0	1	0	0	0	1	0	0	0
	HanXRQr2_Chr16g0774011	RLK-Pelle_LRR-III	0	0	0	0	1	0	1	0	0	0	0	1	0	1	0	1	0	0	0	0	0	1	0	0	0	0	0	0	0	0	1	0	0	0	1	0	1	0	1	0	0	0	1	0	0	0	0
	HanXRQr2_Chr16g0743001	CAMK_CAMKL-CHK1	0	0	0	0	0	0	1	0	0	0	0	1	0	1	0	1	0	0	0	0	0	1	0	1	0	0	0	0	0	0	0	0	0	0	0	1	0	1	0	1	0	1	0	1	0	0	0
	HanXRQr2_Chr04g0145031	CAMK_CAMKL-CHK1	0	0	1	0	0	0	0	0	0	0	0	1	0	1	0	1	1	0	1	0	1	0	0	1	0	0	0	0	0	0	0	0	0	0	0	0	0	1	0	0	0	1	0	0	0	1	0
	HanXRQr2_Chr06g0254871	RLK-Pelle_LRR-III	0	0	0	0	1	0	1	0	0	0	0	1	0	1	0	1	1	0	0	0	1	0	0	0	0	0	0	0	0	1	0	0	0	0	0	0	1	0	0	0	1	0	0	0	0	0	0
	HanXRQr2_Chr09g0391691	RLK-Pelle_RLCK-VI	0	0	0	0	1	0	0	0	1	0	0	1	0	0	0	1	0	0	1	0	1	0	1	0	0	0	0	0	0	0	0	0	0	0	1	0	0	0	0	0	0	1	1	0	0	0	0
	HanXRQr2_Chr04g0148901	TKL-Pl-4	0	0	0	0	0	1	0	1	0	0	0	1	0	0	0	0	0	1	0	0	0	1	0	1	0	0	0	1	0	0	0	0	0	0	0	1	0	0	0	1	0	0	0	0	0	0	0
	HanXRQr2_Chr09g0369931	RLK-Pelle_DLSV	0	0	0	0	0	1	0	1	0	1	0	0	0	1	0	0	0	0	1	0	0	0	0	1	0	0	0	1	0	0	0	0	0	0	0	1	0	0	0	1	0	0	0	1	0	0	0
	HanXRQr2_Chr13g0604681	RLK-Pelle_LRR-III	0	0	0	0	1	0	0	0	0	0	0	1	0	1	0	1	0	0	0	1	0	1	0	0	0	0	0	0	0	0	1	0	0	0	1	0	1	0	0	0	0	0	1	0	1	0	0
	HanXRQr2_Chr05g0234521	RLK-Pelle_LRR-XI1	0	0	1	0	0	0	1	0	1	0	0	1	0	0	0	1	0	0	0	0	0	0	0	0	0	0	0	0	0	0	0	0	0	0	1	0	1	0	0	0	0	0	1	0	1	0	0
	HanXRQr2_Chr15g0689121	RLK-Pelle_LRK10L-2	1	0	0	0	1	0	1	0	0	0	0	1	0	1	0	1	0	0	0	1	0	1	0	1	0	0	0	0	0	0	0	0	0	0	1	0	0	0	0	0	0	0	1	0	0	0	0
	HanXRQr2_Chr05g0220691	RLK-Pelle_SD-2b	0	0	0	0	0	0	0	1	0	0	0	0	0	0	0	0	0	0	0	0	0	0	0	0	0	0	0	0	0	0	0	0	0	0	0	0	0	1	0	1	0	1	0	0	0	0	0
	HanXRQr2_Chr15g0710961	RLK-Pelle_RLCK-VIIa-2	0	0	0	0	0	0	0	0	0	1	0	0	0	1	0	1	0	0	0	0	0	0	0	1	0	0	0	0	0	0	0	0	0	0	0	1	0	1	0	1	0	1	0	0	0	0	0
	HanXRQr2_Chr12g0555621	CAMK_OST1L	1	0	1	0	0	1	0	0	0	0	0	1	0	1	0	1	0	0	0	0	0	0	0	1	0	0	0	1	0	0	0	0	0	0	0	0	0	0	0	0	0	0	1	0	0	0	0
	HanXRQr2_Chr13g0600911	RLK-Pelle_CrRLK1L1	0	0	0	0	0	1	0	1	0	1	0	0	0	1	0	1	1	0	1	0	1	0	0	1	0	0	0	0	0	0	0	0	0	0	0	1	0	1	0	1	0	1	0	0	0	0	0
	HanXRQr2_Chr15g0689051	RLK-Pelle_WAK_LRK10L1	0	0	0	1	0	1	0	0	1	0	0	0	1	0	0	0	0	0	0	0	0	0	0	0	0	0	0	0	0	0	0	0	0	0	1	0	0	0	0	0	0	0	0	0	1	0	0
	HanXRQr2_Chr04g0189021	RLK-Pelle_RLCK-VIIa-2	0	0	0	0	0	0	1	0	0	0	0	0	0	0	0	0	1	0	1	0	1	0	0	0	0	0	0	0	1	0	0	0	0	1	0	1	0	0	0	1	0	0	0	1	0	0	0
	HanXRQr2_Chr07g0316271	RLK-Pelle_RLCK-XI	0	0	0	0	0	0	0	0	0	1	0	0	0	1	0	1	0	0	0	0	0	0	0	0	0	0	0	0	1	0	0	0	0	0	0	0	0	1	0	0	0	1	0	0	0	0	0
	HanXRQr2_Chr14g0656561	RLK-Pelle_RLCK-XVI	0	0	1	0	1	0	0	0	1	0	0	1	0	0	0	0	0	0	0	1	0	0	0	0	0	0	0	0	0	0	0	0	0	0	1	0	0	0	0	0	0	0	1	0	0	0	0
	HanXRQr2_Chr04g0172591	AGC_RSK-2	0	0	0	0	1	0	1	0	0	0	0	1	0	0	0	0	0	1	0	1	0	1	0	1	0	0	0	0	0	0	0	0	0	0	0	1	0	0	0	0	0	0	0	1	0	0	0
	HanXRQr2_Chr04g0192091	RLK-Pelle_URK1	0	0	0	0	1	0	1	0	0	0	0	1	0	1	0	1	0	0	0	0	0	0	1	0	0	0	0	0	0	0	1	0	0	0	1	0	0	0	1	0	0	0	1	0	0	0	0
	HanXRQr2_Chr08g0352561	RLK-Pelle_CrRLK1L1	0	0	0	1	1	0	1	0	1	0	0	1	0	1	0	1	0	0	0	0	0	0	0	0	0	0	0	0	0	0	1	0	0	0	1	0	1	0	0	0	0	0	1	0	1	0	0
	HanXRQr2_Chr00c009g0832741	RLK-Pelle_CrRLK1L1	0	0	0	0	0	1	0	0	0	1	0	0	0	1	0	1	1	0	1	0	1	0	0	0	1	0	1	0	1	0	0	0	0	0	1	0	0	0	0	0	0	1	1	0	0	0	0
	HanXRQr2_Chr01g0019041	WNK_NRBP	0	0	0	0	0	1	0	0	0	1	0	0	0	0	0	0	0	0	1	0	0	0	0	0	0	0	0	0	0	0	0	0	0	0	0	1	0	0	0	0	0	1	0	1	0	0	0
	HanXRQr2_Chr04g0179961	RLK-Pelle_LRR-XII1	0	0	0	0	0	1	0	0	0	1	1	0	1	0	1	0	1	0	1	0	1	0	1	0	1	0	1	0	0	0	1	0	0	0	1	0	1	0	0	0	1	0	1	0	1	0	0
	HanXRQr2_Chr14g0637021	RLK-Pelle_LRR-VII1	0	0	0	1	0	0	0	0	0	1	0	1	0	1	0	1	0	1	0	1	0	1	0	0	0	0	0	0	0	0	0	0	0	0	0	0	1	0	0	0	0	0	0	0	0	0	1
	HanXRQr2_Chr02g0069191	RLK-Pelle_SD-2b	0	0	1	0	0	0	1	0	1	0	0	1	0	1	0	0	0	0	0	1	0	1	0	0	0	0	0	0	0	0	0	0	0	0	1	0	0	0	1	0	0	0	0	0	0	0	0
	HanXRQr2_Chr09g0405931	RLK-Pelle_PERK-2	0	0	0	0	1	0	1	0	0	0	0	1	0	1	0	1	1	0	0	0	1	0	1	0	0	0	0	0	0	0	0	0	0	0	1	0	0	0	0	0	0	0	1	0	0	0	0
	HanXRQr2_Chr09g0414101	RLK-Pelle_RLCK-X	0	0	0	0	1	0	1	0	0	0	0	1	0	1	0	1	0	0	0	1	0	0	0	0	0	0	0	0	0	0	0	0	0	0	0	0	1	0	0	0	1	0	1	0	1	0	0
	HanXRQr2_Chr15g0709721	RLK-Pelle_DLSV	0	0	0	0	0	0	0	0	0	0	1	0	0	0	0	0	1	0	1	0	0	0	0	0	0	0	1	0	1	0	0	0	0	0	0	0	0	1	0	0	0	0	0	0	0	0	0
	HanXRQr2_Chr09g0413881	CAMK_CAMKL-CHK1	0	0	0	0	1	0	0	0	0	0	0	0	0	0	0	0	1	0	0	0	0	0	0	0	0	0	0	0	0	0	0	0	0	0	0	0	0	1	0	0	0	0	0	0	0	1	0
	HanXRQr2_Chr10g0453051	RLK-Pelle_RLCK-V	0	0	0	0	0	0	0	1	0	1	0	0	0	1	0	1	0	0	0	0	0	0	0	1	0	0	0	0	0	0	0	0	0	0	0	1	0	0	0	0	0	0	0	0	0	0	0
	HanXRQr2_Chr14g0631421	RLK-Pelle_CrRLK1L1	0	0	1	0	0	0	1	0	0	0	0	1	0	1	0	0	1	0	1	0	0	0	0	0	0	0	0	0	0	0	0	0	0	0	0	0	0	0	0	0	0	0	0	0	0	1	0
	HanXRQr2_Chr15g0689131	RLK-Pelle_LRK10L-2	0	0	0	0	0	0	1	0	1	0	0	0	0	1	0	0	1	0	1	0	1	0	1	0	0	0	0	0	0	0	0	0	0	0	1	0	0	0	1	0	0	0	0	0	0	0	0
	HanXRQr2_Chr16g0776571	CAMK_CDPK	0	0	0	0	0	0	1	0	0	0	0	1	0	0	0	0	0	0	0	0	0	0	0	0	0	0	0	0	0	0	0	0	1	0	0	0	1	0	0	0	1	0	0	1	0	0	0
	HanXRQr2_Chr13g0590451	RLK-Pelle_SD-2b	0	0	0	0	1	0	1	0	1	0	0	1	0	1	0	1	0	0	0	1	0	1	0	1	0	0	0	0	0	0	0	0	0	0	0	0	0	0	0	0	0	0	0	0	0	0	0
	HanXRQr2_Chr08g0333101	RLK-Pelle_RLCK-VIIa-2	0	0	0	0	0	1	0	1	0	1	0	0	0	0	0	0	1	0	1	0	0	0	0	1	0	0	0	0	0	0	0	0	0	0	0	1	0	0	0	0	0	0	0	1	0	0	0
	HanXRQr2_Chr01g0043661	RLK-Pelle_Singleton	0	1	0	0	1	0	0	1	0	1	1	0	1	0	1	0	1	0	1	0	0	0	1	0	0	0	0	0	0	0	0	0	0	0	0	1	0	0	0	0	0	1	0	0	0	0	0
	HanXRQr2_Chr13g0573541	RLK-Pelle_CrRLK1L1	0	0	0	1	1	0	0	1	0	1	0	1	0	0	0	1	0	0	0	0	0	0	0	0	0	0	0	0	0	1	1	0	0	0	1	0	0	0	0	0	0	1	1	0	0	0	0
	HanXRQr2_Chr02g0069181	RLK-Pelle_SD-2b	0	0	0	0	1	0	1	0	1	0	0	1	0	1	0	0	0	0	0	0	0	0	0	0	0	0	0	0	0	0	0	0	0	0	1	0	0	0	1	0	0	0	0	0	0	0	0
	HanXRQr2_Chr09g0368581	RLK-Pelle_CrRLK1L1	0	1	0	0	0	0	0	0	0	0	0	0	1	0	0	0	1	0	1	0	1	0	1	0	0	0	1	0	0	0	0	0	0	0	1	0	1	0	0	0	0	0	0	0	1	0	0
	HanXRQr2_Chr11g0504121	TKL-Pl-5	0	0	0	0	0	0	0	1	0	0	0	0	0	0	0	0	0	0	0	0	1	0	0	0	0	0	0	0	0	0	0	0	0	0	0	1	0	1	0	0	0	0	0	0	0	0	0
	HanXRQr2_Chr05g0210081	RLK-Pelle_LRR-III	0	0	0	0	1	0	1	0	0	1	0	1	0	0	0	1	0	0	0	1	0	0	0	0	0	0	0	0	0	0	0	0	0	0	0	0	1	0	0	0	0	0	0	0	1	0	0
	HanXRQr2_Chr01g0000131	WNK_NRBP	0	1	1	0	0	1	0	1	0	1	0	0	0	1	0	1	0	0	1	0	0	0	0	0	0	0	0	1	0	0	0	0	0	0	0	1	0	0	0	1	0	0	0	0	0	0	0
	HanXRQr2_Chr15g0689011	RLK-Pelle_WAK_LRK10L1	0	0	0	1	0	1	0	0	0	0	0	0	0	0	1	0	0	0	0	0	1	0	0	0	0	0	0	0	0	0	0	0	0	0	0	0	0	0	0	0	0	0	0	1	0	0	0
	HanXRQr2_Chr16g0740501	RLK-Pelle_LRR-III	0	0	0	0	1	0	1	0	0	0	0	0	0	0	0	0	0	1	0	1	0	1	0	0	0	0	0	0	0	0	0	0	0	0	0	0	1	0	0	0	1	0	0	0	1	0	0
	HanXRQr2_Chr01g0018981	CAMK_CAMKL-CHK1	0	0	0	0	0	1	0	1	0	1	0	0	0	0	0	0	0	0	0	0	0	0	0	0	0	0	0	0	0	0	0	0	0	0	0	0	0	0	0	1	0	0	0	0	0	0	0
	HanXRQr2_Chr03g0137841	RLK-Pelle_LRR-IV	0	1	0	0	0	0	0	0	0	1	0	1	0	1	0	1	0	1	0	1	0	1	0	0	0	0	0	0	0	0	0	0	0	0	0	0	1	0	0	0	0	0	0	0	0	0	0
	HanXRQr2_Chr06g0264621	CAMK_CAMKL-CHK1	0	0	0	0	0	0	0	1	0	0	0	0	0	0	0	0	0	0	1	0	0	0	0	0	0	0	0	0	0	0	0	0	0	0	0	1	0	0	0	0	0	0	0	0	0	0	0
	HanXRQr2_Chr09g0383721	RLK-Pelle_LRR-III	0	1	1	0	0	0	0	0	0	0	0	0	0	0	0	0	0	0	0	1	0	1	0	0	0	0	0	0	0	0	0	0	0	0	0	0	1	0	0	0	1	0	0	0	0	0	0
	HanXRQr2_Chr01g0013391	RLK-Pelle_LRR-III	0	0	0	0	1	0	1	0	0	0	0	1	0	1	0	1	0	1	0	1	0	1	0	1	0	0	0	0	0	0	0	0	0	0	0	0	1	0	0	0	0	0	0	0	0	0	0
	HanXRQr2_Chr01g0022181	RLK-Pelle_LRR-XI1	0	0	0	0	1	0	1	0	0	0	0	0	0	0	0	0	0	1	0	1	0	0	0	0	0	0	0	0	0	0	0	0	0	0	1	0	0	0	1	0	0	0	1	0	0	0	0
	HanXRQr2_Chr08g0341151	RLK-Pelle_LRR-XI1	0	0	1	0	1	0	1	0	0	0	0	1	0	0	0	1	0	0	0	1	0	0	0	0	0	0	0	0	0	0	0	0	0	0	0	0	1	0	0	0	1	0	0	0	0	0	0
	HanXRQr2_Chr14g0664031	RLK-Pelle_CrRLK1L1	0	0	0	0	1	0	1	0	0	0	0	1	0	0	0	1	0	1	0	1	0	1	0	0	0	0	0	0	0	0	0	0	0	0	1	0	1	0	0	0	0	0	1	0	0	0	0
	HanXRQr2_Chr05g0236021	TKL-Pl-4	0	0	0	0	1	0	0	0	1	0	1	0	0	0	0	0	0	1	0	1	0	1	0	1	0	0	0	0	0	0	0	0	0	0	0	0	0	0	0	0	0	0	0	0	0	0	0
	HanXRQr2_Chr10g0427591	RLK-Pelle_LRR-VIII1	0	0	0	0	1	0	0	0	0	0	1	0	1	0	1	0	0	0	1	0	0	0	1	0	0	0	0	0	0	0	0	0	0	0	0	0	0	0	0	0	0	0	0	0	0	0	0
	HanXRQr2_Chr13g0600231	RLK-Pelle_CrRLK1L1	0	1	0	0	0	1	0	0	0	0	0	0	0	0	0	0	1	0	1	0	1	0	0	0	0	0	0	0	0	0	0	0	0	0	1	0	0	0	0	0	0	0	0	0	1	0	0
	HanXRQr2_Chr14g0669341	CAMK_CDPK	0	0	0	0	0	0	0	1	0	0	0	0	0	0	0	0	0	0	0	0	0	1	0	1	0	0	0	0	0	0	0	0	0	0	0	1	0	0	0	0	0	0	0	0	0	0	0
	HanXRQr2_Chr15g0702601	RLK-Pelle_Extensin	0	0	0	0	1	0	0	0	0	0	0	1	0	0	0	0	0	1	0	1	0	1	0	0	0	0	0	0	0	0	0	0	0	0	1	0	0	0	0	0	0	0	1	0	0	0	0
	HanXRQr2_Chr07g0298881	RLK-Pelle_DLSV	0	0	0	0	1	0	1	0	1	0	0	0	0	1	0	0	0	0	1	0	0	0	0	0	0	0	0	0	0	0	0	0	0	0	1	0	0	0	1	0	0	0	0	0	0	0	0
	HanXRQr2_Chr07g0306161	AGC_RSK-2	0	0	0	1	0	0	1	0	0	0	0	1	0	1	0	1	0	0	0	0	0	0	0	0	0	0	0	0	0	0	0	0	0	0	1	0	0	0	0	0	0	0	1	0	1	0	0
	HanXRQr2_Chr08g0330861	RLK-Pelle_DLSV	0	0	0	0	0	0	1	0	0	0	0	0	0	1	0	0	1	0	1	0	1	0	1	0	0	0	0	0	0	0	0	0	0	0	1	0	0	0	1	0	0	0	0	0	0	0	0
	HanXRQr2_Chr14g0664861	RLK-Pelle_L-LEC	0	0	0	0	0	0	1	0	1	0	0	0	0	0	0	1	0	0	0	0	0	0	0	0	0	0	0	0	0	0	0	0	0	0	0	0	0	1	0	0	0	1	0	1	0	0	0
	HanXRQr2_Chr15g0672121	RLK-Pelle_CrRLK1L1	0	0	0	0	0	0	1	0	0	0	0	1	0	0	0	1	0	0	0	0	0	0	0	0	0	0	1	0	0	0	1	0	0	0	1	0	1	0	0	0	0	0	1	0	0	0	0
	HanXRQr2_Chr01g0003521	NEK	0	0	1	0	0	1	0	0	1	0	0	0	1	0	1	0	1	0	1	0	1	0	1	0	0	0	0	0	0	0	0	1	0	0	0	1	0	0	0	0	0	0	0	0	0	0	0
	HanXRQr2_Chr04g0148411	RLK-Pelle_LRR-XI-2	0	0	0	1	0	0	0	0	1	0	0	0	0	0	1	0	1	0	1	0	1	0	1	0	0	0	0	0	0	0	0	0	0	0	1	0	0	0	1	0	0	0	0	0	1	0	0
	HanXRQr2_Chr05g0231561	CAMK_AMPK	0	0	0	0	0	0	0	0	0	0	1	0	1	0	1	0	1	0	1	0	1	0	1	0	0	0	0	0	0	0	0	0	0	0	0	0	0	0	0	0	0	0	0	0	0	0	0
	HanXRQr2_Chr07g0290921	RLK-Pelle_LRR-IX	0	0	0	0	0	0	0	0	0	0	0	0	1	0	1	0	0	0	1	0	1	0	1	0	0	0	0	0	0	0	0	0	0	0	1	0	1	0	0	0	0	0	1	0	0	0	0
	HanXRQr2_Chr09g0381181	RLK-Pelle_RLCK-VIIa-2	0	0	0	0	0	1	0	1	0	0	0	0	0	0	0	0	1	0	0	0	0	0	0	0	0	0	0	0	0	0	0	1	0	0	0	1	0	0	0	0	0	1	0	1	0	0	0
	HanXRQr2_Chr15g0679541	RLK-Pelle_LRR-V	0	0	0	0	0	1	0	0	0	1	0	0	0	1	0	0	0	0	0	1	0	0	0	0	0	0	0	0	0	0	0	0	0	0	0	0	1	0	0	0	1	0	0	0	0	0	0
	HanXRQr2_Chr01g0033161	RLK-Pelle_LRR-VII1	0	1	0	0	1	0	0	0	0	0	0	0	1	0	0	0	0	0	0	1	0	1	0	0	0	0	0	0	0	0	0	0	0	0	0	1	1	0	0	0	0	0	0	0	1	0	0
	HanXRQr2_Chr04g0179971	RLK-Pelle_LRR-XII1	0	0	0	1	0	1	0	0	0	1	0	0	1	0	1	0	1	0	1	0	1	0	1	0	0	0	1	0	1	0	0	0	0	0	0	0	0	0	0	0	0	0	0	0	0	0	0
	HanXRQr2_Chr08g0338491	RLK-Pelle_SD-2b	0	0	0	0	0	1	0	0	1	0	1	0	0	0	1	0	1	0	1	0	1	0	1	0	0	0	1	0	1	0	0	0	0	0	1	0	0	0	0	0	0	0	0	0	1	0	0
	HanXRQr2_Chr09g0404391	RLK-Pelle_LRR-III	0	0	0	0	0	1	0	0	0	0	0	0	0	0	0	0	0	0	0	1	0	0	0	0	0	0	0	0	0	0	0	0	0	0	0	0	1	0	0	0	1	0	0	0	1	0	0
	HanXRQr2_Chr12g0532441	RLK-Pelle_CrRLK1L1	0	0	0	0	0	1	0	0	0	1	0	1	0	1	0	1	1	0	1	0	1	0	0	0	0	0	0	0	0	0	1	0	0	0	1	0	0	0	1	0	0	0	0	0	1	0	0
	HanXRQr2_Chr07g0282191	RLK-Pelle_LRR-VII1	0	0	0	0	0	0	0	0	0	0	0	1	0	0	0	1	0	0	0	1	0	0	0	0	0	0	0	0	0	0	0	0	0	0	1	0	1	0	1	0	0	0	1	0	0	0	0
	HanXRQr2_Chr08g0330031	RLK-Pelle_RLCK-VIIa-2	0	0	0	0	0	0	0	0	0	1	0	0	0	1	0	1	0	0	0	0	0	0	0	1	0	0	0	0	0	0	0	0	0	0	0	0	0	0	0	0	0	0	0	0	1	0	0
	HanXRQr2_Chr11g0495861	TKL-Pl-4	0	0	1	0	0	0	0	0	1	0	0	0	0	0	0	0	0	0	1	0	1	0	1	0	0	0	0	0	0	0	0	0	0	0	0	0	0	0	0	0	0	0	0	0	0	0	0
	HanXRQr2_Chr12g0523401	RLK-Pelle_LRR-III	0	0	0	0	1	0	0	0	0	0	0	1	0	0	0	0	0	0	0	1	0	0	0	0	0	0	0	0	0	0	0	0	0	0	1	0	1	0	1	0	1	0	1	0	0	0	0
	HanXRQr2_Chr02g0052731	RLK-Pelle_CR4L	0	0	0	0	1	0	1	0	1	0	0	0	0	0	0	1	0	0	0	0	0	0	0	0	0	0	1	0	1	0	1	0	0	0	1	0	0	0	0	0	0	0	1	0	0	0	0
	HanXRQr2_Chr05g0218861	RLK-Pelle_RLCK-V	0	0	0	0	0	0	1	0	0	0	0	0	0	0	0	0	0	0	0	1	0	0	0	0	0	0	0	0	0	0	0	0	0	0	0	0	1	0	0	0	0	0	0	0	0	0	0
	HanXRQr2_Chr15g0712421	RLK-Pelle_LRR-II	0	0	1	0	1	0	1	0	1	0	0	0	0	0	0	0	0	0	0	0	0	0	1	0	0	0	0	0	0	0	0	0	0	0	1	0	0	0	0	0	0	0	1	0	0	0	0
	HanXRQr2_Chr16g0723091	RLK-Pelle_LRR-VI1	0	0	0	0	0	0	1	0	1	0	0	1	0	0	0	1	0	1	0	1	0	0	0	0	0	0	0	0	0	0	0	0	0	0	0	0	0	0	0	0	0	0	0	0	0	0	0
	HanXRQr2_Chr04g0164571	RLK-Pelle_RLCK-VIIa1	0	0	0	0	0	0	0	0	0	0	0	0	0	0	0	0	0	0	0	0	0	1	0	1	0	0	0	0	0	0	0	0	0	0	0	1	0	1	0	1	0	1	0	0	0	0	0
	HanXRQr2_Chr08g0331761	RLK-Pelle_DLSV	0	0	0	0	0	1	0	0	0	1	0	0	0	0	0	0	1	0	1	0	1	0	1	0	0	0	0	0	0	0	0	0	0	0	0	0	0	0	0	0	0	1	0	1	0	0	0
	HanXRQr2_Chr13g0580401	RLK-Pelle_LysM	0	1	0	0	0	1	0	0	0	0	0	0	0	0	0	0	0	0	0	0	0	0	0	0	0	0	0	0	0	0	0	0	0	0	0	1	0	0	0	1	0	0	0	1	0	0	0
	HanXRQr2_Chr15g0672111	Group-Pl-4	0	0	0	0	1	0	0	0	1	0	0	1	0	1	0	1	0	0	0	0	0	0	0	0	0	0	0	0	0	0	0	0	0	0	1	0	0	0	0	0	0	0	1	0	0	0	0
	HanXRQr2_Chr16g0746371	RLK-Pelle_RLCK-X	0	1	0	0	0	0	0	0	0	0	0	1	0	0	0	1	0	1	0	1	0	1	0	0	0	0	0	0	0	0	0	0	0	0	0	0	1	0	0	0	1	0	0	0	0	0	0
	HanXRQr2_Chr17g0813191	AGC_RSK-2	0	0	0	0	1	0	0	0	0	0	0	1	0	1	0	1	0	0	0	0	0	1	0	1	0	0	0	0	0	0	0	0	0	0	0	0	0	0	0	0	0	0	0	0	0	0	0
	HanXRQr2_Chr13g0596111	RLK-Pelle_LRR-XI1	0	0	0	0	0	0	0	0	0	0	0	0	0	1	0	1	0	1	0	1	0	1	0	1	0	0	0	0	0	0	0	0	0	0	0	1	0	0	0	0	0	1	0	1	0	0	0
	HanXRQr2_Chr08g0330491	RLK-Pelle_DLSV	0	0	0	0	1	0	0	0	0	0	0	0	0	0	0	0	0	0	0	1	0	1	0	1	0	0	0	0	0	0	0	0	0	0	0	0	0	0	0	0	0	0	1	0	0	0	0
	HanXRQr2_Chr10g0439001	RLK-Pelle_RLCK-VI	0	0	0	0	0	1	0	0	0	0	1	0	0	0	0	0	0	0	0	0	0	0	0	0	0	0	0	0	0	0	0	0	0	0	0	1	1	0	0	0	1	0	0	1	0	0	0
	HanXRQr2_Chr12g0539561	RLK-Pelle_LysM	0	0	0	0	0	1	0	0	0	0	0	0	1	0	0	0	1	0	1	0	1	0	1	0	0	0	1	0	1	0	0	0	0	0	0	0	0	0	0	0	0	0	0	0	0	0	0
	HanXRQr2_Chr12g0545141	RLK-Pelle_LRR-III	0	0	0	0	1	0	0	0	1	0	0	1	0	0	0	0	0	1	0	1	0	0	0	0	0	0	0	0	0	0	0	0	0	0	0	0	0	0	0	0	0	0	0	0	0	0	0
	HanXRQr2_Chr13g0583451	RLK-Pelle_LRR-VI1	0	0	0	0	0	0	0	1	0	0	0	0	0	0	0	0	0	0	0	1	0	1	0	0	0	0	0	0	0	0	0	0	0	0	0	0	0	0	0	0	0	0	0	0	0	1	0
	HanXRQr2_Chr14g0631891	CAMK_CAMKL-CHK1	0	0	0	0	0	0	0	1	0	0	0	0	0	0	0	0	0	0	0	0	0	0	0	0	0	0	0	0	0	0	0	0	0	0	0	0	0	0	0	0	0	0	1	0	0	0	0
	HanXRQr2_Chr16g0722811	RLK-Pelle_LRR-XI-2	0	0	0	0	0	1	0	0	0	0	0	0	0	0	1	0	1	0	1	0	1	0	0	0	0	0	1	0	1	0	0	0	0	1	0	0	0	0	0	0	0	0	0	1	0	0	0
	HanXRQr2_Chr05g0198921	RLK-Pelle_RLCK-XII1	0	0	0	0	1	0	1	0	0	0	0	1	0	0	0	0	0	0	0	1	0	1	0	0	0	0	0	0	0	0	0	0	0	0	0	0	0	0	0	0	0	0	0	0	0	0	0
	HanXRQr2_Chr14g0644721	RLK-Pelle_DLSV	0	0	0	0	1	0	1	0	1	0	1	0	1	0	1	0	1	0	1	0	1	0	1	0	0	0	0	0	0	0	0	0	0	0	1	0	0	0	1	0	0	0	0	1	0	0	0
	HanXRQr2_Chr17g0781311	RLK-Pelle_RLCK-VIIa-2	1	0	0	0	0	1	1	0	0	0	0	0	0	0	0	0	0	0	0	0	0	0	0	0	0	0	0	0	0	0	0	0	0	0	0	0	0	0	0	0	1	0	0	0	0	0	0
	HanXRQr2_Chr10g0463441	RLK-Pelle_LRR-III	0	0	0	0	0	0	0	0	0	0	0	1	0	0	0	1	0	0	0	0	0	0	0	0	0	0	0	0	0	0	0	0	0	0	0	0	1	0	0	0	0	0	0	0	0	0	0
	HanXRQr2_Chr04g0183211	RLK-Pelle_SD-2b	0	0	0	0	1	0	1	0	1	0	0	0	0	0	0	0	0	0	0	0	0	0	0	0	0	0	0	0	0	0	0	0	0	0	0	0	0	0	0	0	0	0	0	0	0	0	0
	HanXRQr2_Chr08g0338411	RLK-Pelle_SD-2b	0	0	0	0	1	0	1	0	0	0	0	0	0	1	0	0	0	0	0	0	0	0	0	0	0	0	1	0	1	0	0	0	0	0	1	0	0	0	0	0	0	0	0	0	0	0	0
	HanXRQr2_Chr15g0691851	RLK-Pelle_L-LEC	0	0	0	1	0	0	1	0	0	0	0	0	0	0	0	0	0	1	0	1	0	0	0	0	0	0	0	0	0	0	0	0	0	0	0	0	0	0	0	0	0	0	0	0	0	0	0
	HanXRQr2_Chr08g0342321	STE_STE7	0	0	0	0	0	0	0	0	1	0	0	0	1	0	0	0	0	0	1	0	1	0	1	0	0	0	0	0	0	0	0	0	0	1	1	0	0	0	0	0	0	0	0	0	0	0	0
	HanXRQr2_Chr08g0347021	RLK-Pelle_LRR-VIII1	0	0	0	0	0	0	0	0	0	0	1	0	1	0	1	0	0	0	0	0	0	0	0	0	0	0	0	0	0	0	0	0	0	0	0	0	0	0	0	0	0	0	0	1	0	0	0
	HanXRQr2_Chr10g0421691	RLK-Pelle_Extensin	0	1	0	0	0	0	1	0	0	0	0	0	0	0	0	0	0	1	0	1	0	0	0	0	0	0	0	0	0	0	0	0	0	0	0	0	1	0	0	0	0	0	0	0	0	0	0
	HanXRQr2_Chr01g0000271	RLK-Pelle_LRR-VII1	0	0	0	0	0	0	0	0	0	1	0	0	0	0	0	0	0	1	0	1	0	1	0	1	0	0	0	0	0	0	0	0	0	0	0	0	1	0	0	0	0	0	0	0	0	0	0
	HanXRQr2_Chr02g0047181	RLK-Pelle_LysM	0	1	0	0	0	0	0	1	0	0	1	0	1	0	1	0	0	0	0	0	0	0	0	0	0	0	0	0	0	0	0	0	0	0	0	0	0	0	0	0	0	0	0	0	0	0	0
	HanXRQr2_Chr02g0048931	RLK-Pelle_RLCK-XI	0	0	0	0	1	0	0	0	0	0	0	1	0	1	0	0	0	1	0	1	0	1	0	1	0	0	0	0	0	0	0	0	0	0	0	0	0	0	0	0	0	0	0	0	0	0	0
	HanXRQr2_Chr02g0078421	CAMK_CDPK	1	0	1	0	0	1	0	0	0	0	1	0	1	0	1	0	1	0	1	0	1	0	1	0	1	0	1	0	0	0	1	0	0	0	1	0	1	0	0	0	0	0	1	0	0	0	0
	HanXRQr2_Chr04g0180081	RLK-Pelle_LRR-XII1	0	0	0	0	0	1	0	0	0	1	0	0	0	0	0	0	1	0	1	0	1	0	1	0	0	0	0	0	0	0	1	0	0	0	1	0	1	0	1	0	0	0	1	0	1	0	0
	HanXRQr2_Chr05g0214891	TKL-Pl-4	0	0	0	0	0	0	0	1	1	0	1	0	1	0	1	0	1	0	1	0	1	0	1	0	0	0	0	0	0	0	0	0	0	0	0	1	0	0	0	0	0	0	0	1	0	1	0
	HanXRQr2_Chr06g0248401	RLK-Pelle_RLCK-V	0	0	0	0	0	0	0	1	0	0	0	0	1	0	1	0	0	0	0	0	0	0	1	0	0	0	0	0	0	0	0	0	0	0	0	0	0	0	0	0	1	0	0	0	0	0	0
	HanXRQr2_Chr12g0534491	RLK-Pelle_LRR-III	0	1	0	0	0	1	0	0	0	0	0	0	0	1	0	1	0	0	0	0	0	0	0	0	0	0	0	0	0	0	0	0	0	0	0	0	1	0	0	0	0	0	0	0	0	0	0
	HanXRQr2_Chr12g0542841	RLK-Pelle_RLCK-VIIa-2	0	0	0	0	0	0	0	1	0	0	0	0	1	0	1	0	0	1	0	1	0	0	0	0	0	0	0	0	0	0	0	0	0	0	0	0	0	0	0	0	0	0	0	0	0	0	0
	HanXRQr2_Chr12g0561491	RLK-Pelle_LRR-VI1	0	0	0	0	1	0	0	0	0	0	0	1	0	0	0	0	0	0	0	0	0	0	0	0	0	0	0	0	0	0	0	0	0	0	0	0	1	0	0	0	0	0	0	0	0	0	0
	HanXRQr2_Chr16g0749121	RLK-Pelle_LRR-XI1	0	0	0	0	0	1	0	0	0	1	0	0	0	0	0	0	0	0	0	0	0	0	0	0	0	0	0	0	0	0	0	0	0	0	0	0	0	0	0	0	0	0	0	0	0	0	0
	HanXRQr2_Chr08g0328461	RLK-Pelle_LRR-III	1	0	0	0	0	0	1	0	0	1	0	1	0	1	0	1	0	0	0	0	0	0	0	0	0	0	0	0	0	0	0	0	0	0	0	1	0	0	0	0	0	1	0	0	0	0	0
	HanXRQr2_Chr09g0397011	RLK-Pelle_CrRLK1L1	0	0	0	0	1	0	1	0	0	0	0	1	0	1	0	1	0	0	0	0	0	1	0	1	0	0	0	0	0	0	0	0	0	0	1	0	0	0	0	0	0	0	1	0	0	0	0
	HanXRQr2_Chr17g0803221	RLK-Pelle_LRR-XI1	0	0	0	1	1	0	1	0	0	0	0	0	0	0	0	0	0	0	0	0	0	0	0	0	0	0	0	0	0	0	0	0	0	0	1	0	0	0	0	0	0	0	0	0	0	0	0
	HanXRQr2_Chr03g0137291	AGC_RSK-2	0	0	0	0	1	0	0	0	0	0	0	1	0	1	0	1	0	0	0	1	0	1	0	0	0	0	0	0	0	0	0	0	0	0	0	0	0	0	0	0	0	0	0	0	0	0	0
	HanXRQr2_Chr04g0175551	RLK-Pelle_LRR-XI1	0	0	0	0	0	0	0	0	0	1	0	0	0	0	0	0	0	1	0	1	0	1	0	1	0	0	0	0	0	0	0	0	0	0	0	0	1	0	0	0	0	0	0	0	0	0	0
	HanXRQr2_Chr08g0318001	RLK-Pelle_DLSV	0	0	0	0	0	0	0	1	0	1	0	0	0	1	0	1	0	0	0	0	0	0	0	0	0	0	0	0	0	0	0	0	0	0	0	0	0	0	0	0	0	0	0	0	0	0	0
	HanXRQr2_Chr10g0419071	CAMK_OST1L	0	0	1	0	0	0	0	0	0	0	0	0	0	0	0	0	0	0	0	0	0	0	0	0	0	0	0	0	0	0	0	0	0	0	0	0	0	1	0	0	0	1	0	0	0	0	0
	HanXRQr2_Chr10g0465581	RLK-Pelle_Extensin	0	0	0	0	0	0	0	0	0	0	0	0	0	1	0	1	1	0	0	0	0	0	0	0	0	0	0	0	0	0	0	0	0	0	0	0	0	0	0	0	0	0	0	0	0	0	0
	HanXRQr2_Chr11g0516011	RLK-Pelle_LRR-I1	0	0	0	0	0	0	0	0	0	0	1	0	1	0	0	0	0	0	0	1	0	0	0	1	0	1	0	0	0	0	0	0	0	0	0	0	0	0	0	0	0	0	0	1	0	1	0
	HanXRQr2_Chr12g0551641	RLK-Pelle_LRR-XI1	0	0	0	0	1	0	0	0	0	0	0	0	0	0	0	0	0	0	0	0	0	0	1	0	0	0	0	0	0	0	0	0	0	0	0	0	1	0	0	0	0	0	0	0	0	0	0
	HanXRQr2_Chr17g0783841	RLK-Pelle_RLCK-VIIa-2	0	0	0	0	0	0	0	0	1	0	0	1	0	0	0	0	0	0	0	0	0	0	0	0	0	0	0	0	0	0	0	0	0	0	0	0	0	0	0	0	0	0	0	0	0	1	0
	HanXRQr2_Chr17g0809831	RLK-Pelle_LRR-III	0	0	0	0	0	0	0	0	0	1	0	1	0	1	0	0	0	0	0	1	0	1	0	0	0	0	0	0	0	0	0	0	0	0	0	0	1	0	0	0	1	0	0	0	0	0	0
	HanXRQr2_Chr03g0093471	RLK-Pelle_LRR-VII-2	0	0	0	0	1	0	1	0	0	0	0	0	0	0	0	0	0	0	0	0	0	0	0	0	0	0	0	0	0	0	0	0	0	0	0	0	1	0	0	0	0	0	0	0	0	0	0
	HanXRQr2_Chr08g0346291	CMGC_MAPK	0	0	0	0	0	0	1	0	0	0	1	0	0	0	1	0	1	0	1	0	1	0	1	0	0	0	1	0	1	0	0	0	1	0	1	0	0	0	0	0	0	0	0	1	1	0	0
	HanXRQr2_Chr11g0476671	RLK-Pelle_DLSV	0	0	0	0	1	0	1	0	0	0	0	0	0	0	0	0	0	0	0	0	0	0	0	0	0	0	0	0	0	0	0	0	0	0	0	1	0	0	0	0	0	0	0	1	0	0	0
	HanXRQr2_Chr05g0194671	RLK-Pelle_DLSV	0	1	0	0	0	1	0	0	0	1	0	0	0	1	0	1	1	0	1	0	0	0	0	0	0	0	0	0	0	0	0	0	0	0	0	1	0	0	0	0	0	0	0	1	0	0	0
	HanXRQr2_Chr11g0475331	RLK-Pelle_DLSV	0	0	0	1	1	0	0	0	1	0	1	0	1	0	1	0	0	0	0	0	1	0	1	0	0	0	1	0	1	0	0	0	0	0	1	0	0	0	1	0	1	0	0	0	0	0	0
	HanXRQr2_Chr14g0667681	RLK-Pelle_LRR-VII1	0	1	0	0	0	1	0	0	0	1	0	1	0	0	0	1	1	0	0	0	0	0	0	0	0	0	0	0	0	0	0	0	0	0	0	0	0	0	0	0	0	0	0	0	0	0	0
	HanXRQr2_Chr03g0123721	CMGC_RCK	0	0	0	0	0	0	0	0	1	0	0	0	0	0	0	0	0	0	0	0	0	0	0	0	0	0	0	0	0	0	0	0	0	0	0	0	0	0	0	0	0	0	0	0	0	0	0
	HanXRQr2_Chr04g0150061	RLK-Pelle_LRR-VIII1	0	1	0	1	0	0	0	0	0	0	0	0	0	0	0	0	0	0	0	0	0	0	0	0	0	0	0	0	0	0	0	0	0	0	0	0	0	0	0	0	0	0	0	0	0	0	0
	HanXRQr2_Chr04g0183961	CMGC_GSK	0	0	0	0	0	1	0	1	0	1	0	0	0	0	0	0	1	0	1	0	1	0	1	0	0	0	0	0	0	0	0	0	0	0	0	0	0	0	0	0	0	0	0	0	0	0	0
	HanXRQr2_Chr06g0267741	RLK-Pelle_RLCK-V	0	0	0	0	0	0	0	0	0	0	0	0	0	0	0	1	0	1	0	1	0	1	0	0	0	0	0	0	0	0	0	0	0	0	0	0	0	0	0	0	0	0	0	0	0	0	0
	HanXRQr2_Chr14g0634691	RLK-Pelle_L-LEC	0	0	0	0	0	0	0	0	1	0	1	0	1	0	1	0	0	0	1	0	1	0	1	0	0	0	0	0	0	1	0	0	0	0	0	0	0	1	0	0	0	1	0	0	0	0	0
	HanXRQr2_Chr14g0649581	RLK-Pelle_WAK	0	0	0	0	0	1	0	1	0	1	1	0	1	0	0	0	1	0	1	0	1	0	0	0	0	0	1	0	1	0	0	0	0	1	0	0	0	0	0	1	0	0	0	1	1	0	0
	HanXRQr2_Chr15g0689081	RLK-Pelle_WAK_LRK10L1	0	0	0	1	0	1	0	1	0	0	0	0	0	0	1	0	1	0	1	0	0	0	0	0	0	0	0	0	0	0	0	0	0	0	0	0	0	0	0	0	0	0	0	0	1	0	0
	HanXRQr2_Chr01g0033781	RLK-Pelle_L-LEC	0	0	0	0	1	0	1	0	1	0	0	0	0	0	0	0	0	0	0	0	0	1	0	1	1	0	1	0	1	0	0	0	0	1	1	0	0	0	0	0	0	1	0	0	1	0	0
	HanXRQr2_Chr08g0348501	AGC_RSK-2	0	0	0	0	1	0	1	0	0	0	0	1	0	1	0	0	0	1	0	1	0	1	0	1	0	0	0	0	0	0	0	0	0	0	0	0	0	0	0	0	0	0	0	0	0	0	0
	HanXRQr2_Chr11g0476811	RLK-Pelle_DLSV	1	0	0	0	1	0	1	0	0	0	0	0	0	0	0	0	0	0	0	0	0	0	0	0	0	0	0	0	0	0	0	0	0	0	0	0	0	0	0	0	0	0	1	0	0	0	0
	HanXRQr2_Chr12g0558601	CAMK_OST1L	1	0	0	0	1	0	1	0	0	0	1	0	1	0	1	0	0	1	0	1	0	1	0	0	0	0	1	0	1	0	0	0	0	0	1	0	0	0	1	0	0	0	1	0	0	0	0
	HanXRQr2_Chr14g0636621	RLK-Pelle_WAK	0	0	0	0	1	0	1	0	0	0	0	0	0	1	0	0	0	0	0	0	0	0	0	0	0	0	0	1	0	0	0	0	1	0	1	0	1	0	1	0	1	0	0	0	1	0	0
	HanXRQr2_Chr15g0681461	NEK	0	0	0	0	1	0	1	0	0	0	0	0	0	0	0	1	0	0	0	0	0	0	0	0	0	0	0	0	0	0	0	0	0	0	0	0	0	0	0	0	0	0	0	0	0	0	0
	HanXRQr2_Chr15g0722501	RLK-Pelle_LRR-XI1	1	0	0	0	1	0	1	0	0	0	0	0	0	0	0	0	1	0	1	0	1	0	1	0	0	0	1	0	1	0	1	0	0	1	1	0	0	0	1	0	0	0	1	0	0	0	0
	HanXRQr2_Chr11g0482671	RLK-Pelle_DLSV	0	0	0	0	0	1	0	1	1	0	1	0	1	0	1	0	0	0	0	0	1	0	1	0	0	0	1	0	1	0	0	1	0	1	0	0	0	1	0	0	0	1	0	1	0	0	0
	HanXRQr2_Chr08g0338391	RLK-Pelle_SD-2b	0	0	0	0	1	0	1	0	0	0	0	0	0	0	0	0	1	0	1	0	1	0	1	0	0	0	1	0	0	0	0	0	0	0	0	0	0	0	0	0	0	0	0	1	0	0	0
	HanXRQr2_Chr09g0366441	RLK-Pelle_CrRLK1L1	0	0	0	0	0	0	1	0	1	0	0	0	0	0	0	0	1	0	1	0	1	0	1	0	0	0	1	0	1	0	0	0	0	1	1	0	0	0	0	0	0	0	0	0	1	0	0
	HanXRQr2_Chr13g0571811	NEK	0	0	0	0	0	0	1	0	0	0	0	0	0	0	0	1	0	0	0	1	0	0	0	0	0	0	0	0	0	0	0	0	0	0	0	0	0	0	0	0	0	0	0	1	0	0	0
	HanXRQr2_Chr14g0658391	RLK-Pelle_LRR-I1	0	0	1	0	0	0	1	0	0	0	0	1	0	1	0	1	0	0	0	0	0	0	0	0	0	0	0	0	0	0	0	0	0	0	0	0	0	0	0	0	0	0	0	0	0	0	0
	HanXRQr2_Chr15g0689021	RLK-Pelle_WAK_LRK10L1	0	1	0	1	0	0	1	0	0	0	0	0	0	1	0	0	0	0	0	0	0	0	0	0	0	0	0	0	0	0	0	0	0	0	0	0	0	0	0	0	0	0	0	1	0	0	0
	HanXRQr2_Chr01g0041341	RLK-Pelle_LRR-III	0	1	1	0	0	0	0	0	0	0	0	1	0	0	0	1	0	0	0	1	0	0	0	0	0	0	0	0	0	0	0	0	0	0	0	0	0	0	0	0	0	0	0	1	0	0	0
	HanXRQr2_Chr07g0311941	RLK-Pelle_LRR-XII1	0	0	0	0	0	0	0	0	0	0	0	0	1	0	1	0	0	0	0	0	0	0	0	0	0	0	0	0	0	0	0	0	0	0	0	0	0	0	0	0	0	0	0	1	0	0	0
	HanXRQr2_Chr09g0411861	RLK-Pelle_LRR-VI1	0	0	0	0	0	0	0	0	0	0	0	1	0	0	0	0	0	0	0	1	0	0	0	0	0	0	0	0	0	0	0	0	0	0	0	0	1	0	0	0	0	0	0	0	0	0	1
	HanXRQr2_Chr10g0418201	RLK-Pelle_LRR-V	0	0	0	0	0	0	0	0	0	0	0	0	0	0	0	0	0	0	0	0	0	0	0	0	0	0	0	0	0	0	0	0	0	0	1	0	0	0	0	0	0	0	1	0	0	0	0
	HanXRQr2_Chr13g0619101	RLK-Pelle_RLCK-XII1	0	0	0	0	1	0	0	0	1	0	0	0	0	0	0	0	0	0	0	0	0	0	0	0	0	0	0	0	0	0	0	0	0	0	0	0	0	0	0	0	0	0	0	0	0	0	0
	HanXRQr2_Chr14g0638031	RLK-Pelle_LRR-I1	0	0	0	0	0	0	0	1	0	0	0	0	1	0	1	0	1	0	1	0	0	0	1	0	0	0	0	0	0	0	0	0	0	0	0	0	0	1	0	0	0	0	0	0	0	0	0
	HanXRQr2_Chr17g0794451	CAMK_CDPK	0	0	0	0	0	0	0	0	0	0	0	0	0	0	0	0	0	0	0	0	0	0	0	1	0	0	0	1	0	0	0	0	0	0	0	0	0	0	0	0	0	0	0	0	0	0	0
	HanXRQr2_Chr01g0000321	AGC_Pl	0	0	1	0	0	0	1	0	0	0	0	0	0	0	0	0	0	0	0	0	0	0	0	0	0	0	0	0	0	0	0	0	0	0	0	0	0	0	0	0	0	0	0	0	0	0	0
	HanXRQr2_Chr08g0327511	RLK-Pelle_RLCK-VIIa1	0	0	0	0	0	0	1	0	0	0	0	1	0	1	0	1	0	0	0	0	0	0	0	0	0	0	0	0	0	0	0	0	0	0	0	0	0	0	0	0	0	0	0	0	0	0	0
	HanXRQr2_Chr09g0370621	RLK-Pelle_RLCK-VIIa-2	0	0	0	1	1	0	1	0	0	1	0	0	0	1	0	0	0	0	0	0	0	0	0	0	0	0	0	0	0	0	0	0	0	0	1	0	0	0	0	0	0	0	0	0	0	0	0
	HanXRQr2_Chr10g0442611	RLK-Pelle_DLSV	0	0	0	0	1	0	1	0	0	0	0	0	0	0	0	0	0	0	0	0	0	0	0	0	0	0	0	0	0	0	0	0	0	0	1	0	0	0	0	0	1	0	0	0	0	0	0
	HanXRQr2_Chr01g0019751	RLK-Pelle_DLSV	0	1	0	0	1	0	0	0	1	0	1	0	1	0	1	0	1	0	1	0	1	0	1	0	0	0	0	0	0	0	0	1	0	1	0	0	0	1	0	0	0	0	0	1	0	0	0
	HanXRQr2_Chr08g0318061	RLK-Pelle_DLSV	0	0	0	0	0	0	0	0	0	0	0	0	0	1	0	1	0	0	0	0	0	0	0	0	0	0	0	0	0	0	0	0	0	0	0	0	0	0	0	0	0	0	0	0	0	0	0
	HanXRQr2_Chr14g0636851	RLK-Pelle_CR4L	0	0	0	0	1	0	0	0	0	0	1	0	0	0	0	0	0	0	0	0	0	0	0	0	0	0	0	0	0	0	0	0	0	0	0	0	0	0	0	0	0	0	1	0	0	0	0
	HanXRQr2_Chr17g0793011	RLK-Pelle_DLSV	0	0	0	1	1	0	0	0	0	0	0	0	0	0	0	0	1	0	1	0	1	0	1	0	0	0	0	0	0	0	0	0	0	0	1	0	0	1	0	0	0	1	0	0	0	0	0
	HanXRQr2_Chr04g0180031	RLK-Pelle_LRR-XII1	0	0	0	1	0	1	1	0	0	1	0	0	0	0	0	0	0	0	0	0	0	0	0	0	0	0	0	0	1	0	0	0	0	0	1	0	0	0	0	0	0	0	1	0	0	0	0
	HanXRQr2_Chr13g0584521	RLK-Pelle_L-LEC	0	0	0	0	1	0	1	0	0	0	0	0	0	1	0	1	0	0	0	0	0	1	0	1	0	0	0	0	0	0	0	0	0	0	0	0	0	0	0	0	0	0	0	0	0	0	0
	HanXRQr2_Chr14g0634311	RLK-Pelle_WAK	0	0	0	0	0	1	1	0	0	1	0	0	0	0	0	0	0	0	0	1	0	0	0	0	0	0	0	0	0	0	1	0	0	0	0	0	0	0	0	0	1	0	0	0	0	0	0
	HanXRQr2_Chr15g0714211	RLK-Pelle_LRR-III	0	0	0	0	0	0	1	0	0	0	0	1	0	1	0	1	0	0	0	1	0	1	0	0	0	0	0	0	0	0	0	0	0	0	0	0	0	0	0	0	0	0	0	0	0	0	0
	HanXRQr2_Chr17g0814961	RLK-Pelle_DLSV	0	1	0	1	0	1	1	0	0	1	0	0	0	0	1	0	0	0	1	0	1	0	0	0	0	0	0	0	0	0	0	1	0	0	0	0	0	0	0	0	0	0	0	1	1	0	0
	HanXRQr2_Chr01g0029381	CAMK_CDPK	0	0	0	0	0	0	0	0	0	0	0	0	0	0	0	0	0	0	0	0	0	0	0	0	0	0	0	0	0	0	0	0	0	0	0	0	0	0	0	0	0	0	0	0	0	0	0
	HanXRQr2_Chr03g0129611	RLK-Pelle_WAK	0	0	0	0	0	0	0	0	1	0	0	0	0	0	1	0	1	0	1	0	1	0	1	0	0	0	0	0	0	0	0	0	0	0	0	0	0	0	0	0	0	0	0	0	0	0	0
	HanXRQr2_Chr06g0242431	CAMK_OST1L	0	0	0	0	0	1	0	1	0	0	0	1	0	0	0	0	0	0	0	0	0	0	0	0	0	0	0	0	0	0	0	0	0	0	0	0	1	0	0	0	1	0	0	0	0	0	0
	HanXRQr2_Chr06g0258971	RLK-Pelle_DLSV	0	0	0	0	1	0	0	0	0	0	0	1	0	0	0	0	0	0	0	0	0	0	0	0	0	0	0	0	0	0	0	0	0	0	0	0	0	0	0	0	0	0	1	0	0	0	0
	HanXRQr2_Chr06g0261451	RLK-Pelle_LRR-XIIIb	0	0	0	0	0	0	0	0	1	0	0	0	0	0	0	0	0	0	0	1	0	0	0	0	0	0	0	0	0	0	0	0	0	0	0	1	1	0	0	0	0	0	0	0	0	0	0
	HanXRQr2_Chr07g0314971	RLK-Pelle_LRR-III	0	0	0	0	0	0	0	0	0	0	0	1	0	0	0	1	0	0	0	1	0	0	0	0	0	0	0	0	0	0	0	0	0	0	1	0	1	0	1	0	0	0	0	0	0	0	0
	HanXRQr2_Chr08g0359091	CK1_CK1-Pl	0	0	0	0	0	0	0	0	0	0	0	0	0	0	0	0	0	0	0	0	0	1	0	1	0	0	0	0	0	0	0	0	0	0	0	0	0	0	0	0	0	0	0	0	0	0	0
	HanXRQr2_Chr09g0398901	CAMK_OST1L	0	0	0	0	0	1	0	1	0	0	1	0	1	0	1	0	0	0	0	0	0	0	0	0	0	0	0	0	0	0	0	0	0	0	0	0	1	0	0	0	0	0	1	0	0	0	0
	HanXRQr2_Chr14g0626191	RLK-Pelle_RLCK-VIIa1	0	0	0	0	0	0	0	0	0	0	0	0	0	0	0	0	0	1	0	1	0	1	0	1	0	0	0	0	0	0	0	0	0	0	1	0	0	0	1	0	0	0	1	0	0	0	0
	HanXRQr2_Chr14g0651671	RLK-Pelle_WAK_LRK10L1	0	0	0	0	0	0	0	0	1	0	0	0	1	0	1	0	0	0	0	0	1	0	1	0	0	0	0	0	0	0	0	1	0	0	0	1	0	0	0	0	0	0	0	0	0	0	0
	HanXRQr2_Chr14g0655831	AGC_RSK-2	0	0	0	0	0	0	0	0	0	0	0	0	0	0	0	0	0	0	0	0	0	0	0	0	0	0	0	0	0	0	0	0	0	0	0	0	0	1	0	0	0	0	0	0	0	0	0
	HanXRQr2_Chr15g0695781	RLK-Pelle_DLSV	0	0	0	0	0	1	0	0	1	0	0	0	0	0	0	0	0	0	0	0	0	0	0	0	0	0	0	0	0	0	0	0	0	0	0	1	0	0	0	0	0	0	0	1	0	0	0
	HanXRQr2_Chr16g0758701	RLK-Pelle_DLSV	0	0	0	0	0	0	0	0	1	0	1	0	1	0	1	0	0	1	0	1	0	1	0	1	0	0	0	0	0	0	0	0	0	0	0	0	0	0	0	0	0	0	0	0	0	0	0
	HanXRQr2_Chr17g0788221	RLK-Pelle_RLCK-VIIa1	0	0	0	0	0	0	0	1	0	0	0	0	0	0	0	0	0	0	0	0	1	0	0	0	0	0	0	0	0	0	0	0	0	0	0	0	0	0	0	0	0	0	0	0	0	0	0
	HanXRQr2_Chr03g0124431	RLK-Pelle_LRR-XIIIa	0	0	0	0	0	0	1	0	0	0	0	0	0	0	0	0	0	0	0	0	0	0	0	0	0	0	0	0	0	0	0	0	0	0	0	0	0	0	0	0	0	0	0	0	0	0	0
	HanXRQr2_Chr01g0041811	AGC_RSK-2	0	0	0	0	0	0	0	0	0	0	0	0	0	0	0	0	0	0	1	0	0	0	1	0	0	0	0	0	0	0	0	0	0	0	0	0	1	0	0	0	0	0	0	0	0	0	0
	HanXRQr2_Chr05g0200721	TKL-Pl-6	0	0	0	0	0	0	0	0	0	1	0	0	0	0	0	0	0	0	0	1	0	1	0	1	0	0	0	1	0	0	0	0	0	0	0	0	0	0	0	0	0	0	0	0	0	0	0
	HanXRQr2_Chr07g0292511	RLK-Pelle_DLSV	0	1	0	0	0	0	0	1	0	0	1	0	1	0	1	0	1	0	1	0	1	0	1	0	0	0	0	0	0	0	0	1	0	0	0	0	0	0	0	0	0	0	0	1	0	0	0
	HanXRQr2_Chr09g0397921	STE_STE11	1	0	0	0	0	0	0	0	0	0	1	0	1	0	1	0	0	0	0	0	0	0	0	0	0	0	0	0	0	0	0	0	0	1	0	0	0	0	0	0	0	0	0	0	0	0	0
	HanXRQr2_Chr11g0483651	RLK-Pelle_DLSV	0	1	0	0	0	0	0	1	1	0	1	0	1	0	1	0	0	0	0	0	1	0	1	0	0	0	0	0	0	0	0	1	0	0	1	0	0	0	1	0	0	0	0	1	0	1	0
	HanXRQr2_Chr14g0659961	RLK-Pelle_LRR-XII1	0	0	0	1	0	0	0	1	0	0	1	0	1	0	1	0	1	0	1	0	1	0	1	0	0	0	1	0	1	0	0	0	0	0	0	0	1	0	0	0	1	0	0	0	1	0	0
	HanXRQr2_Chr16g0777051	TKL-Pl-4	0	0	0	0	0	0	0	0	0	0	1	0	1	0	1	0	1	0	1	0	1	0	1	0	0	0	0	0	0	0	0	0	0	0	0	1	0	0	0	0	0	0	0	0	1	0	0
	HanXRQr2_Chr17g0789431	RLK-Pelle_RLCK-V	0	0	0	0	0	0	0	1	0	0	1	0	1	0	1	0	0	0	0	0	0	0	0	0	0	0	0	0	0	0	0	1	0	0	0	0	0	0	0	0	0	0	0	0	0	0	0
	HanXRQr2_Chr02g0050661	RLK-Pelle_LRR-XI-2	0	0	0	1	0	1	1	0	0	0	1	0	0	0	1	0	1	0	1	0	1	0	1	0	0	0	1	0	1	0	0	0	0	0	1	0	0	0	0	0	0	0	0	1	1	0	0
	HanXRQr2_Chr02g0068671	RLK-Pelle_RLCK-Os	0	0	0	0	1	0	1	0	1	0	0	0	0	1	0	0	0	1	0	1	0	1	0	1	0	0	0	0	0	0	0	0	0	0	0	0	0	0	0	0	0	0	1	0	0	0	0
	HanXRQr2_Chr05g0201171	RLK-Pelle_RLCK-VI	0	0	0	1	0	1	1	0	0	0	0	1	0	1	0	1	1	0	1	0	1	0	0	0	0	0	0	0	0	0	0	0	0	0	0	0	0	0	0	0	0	0	0	0	0	0	0
	HanXRQr2_Chr14g0632351	RLK-Pelle_CrRLK1L1	0	0	0	0	1	0	1	0	0	0	0	0	0	1	0	0	0	0	0	0	0	0	0	0	0	0	0	0	0	0	0	0	0	0	1	0	0	0	1	0	0	0	0	0	0	0	0
	HanXRQr2_Chr17g0817341	CAMK_CAMKL-CHK1	1	0	0	0	0	0	1	0	1	0	0	0	1	0	1	0	1	0	1	0	1	0	1	0	0	0	0	0	0	0	0	0	0	1	1	0	0	1	1	0	0	1	1	0	0	0	0
	HanXRQr2_Chr03g0091231	RLK-Pelle_CrRLK1L1	0	0	0	0	0	0	0	0	0	0	0	0	0	0	0	0	0	0	0	0	0	0	0	0	0	0	0	0	0	0	0	0	0	0	0	0	0	0	0	0	0	0	0	0	0	0	0
	HanXRQr2_Chr04g0166531	CAMK_CDPK	0	0	1	0	0	0	0	0	1	0	0	0	0	0	0	1	0	1	0	1	0	1	0	1	0	0	0	0	0	0	0	0	0	1	0	0	0	1	0	0	0	0	0	0	0	0	0
	HanXRQr2_Chr08g0319191	RLK-Pelle_LRR-III	0	0	0	0	0	0	0	0	0	0	0	1	0	0	0	0	0	0	0	0	0	0	0	0	0	0	0	0	0	0	0	0	0	0	0	0	0	0	0	0	0	0	0	0	0	1	0
	HanXRQr2_Chr11g0483691	RLK-Pelle_DLSV	0	0	0	0	0	0	0	0	1	0	0	0	0	0	1	0	1	0	1	0	1	0	0	0	0	0	0	0	0	0	0	0	0	0	1	0	1	0	1	0	1	0	1	0	0	0	0
	HanXRQr2_Chr13g0574141	RLK-Pelle_SD-2b	0	0	0	0	1	0	0	0	1	0	0	0	0	0	0	0	0	0	0	0	0	1	0	1	0	0	1	0	1	0	0	0	0	0	0	0	0	0	0	0	0	0	0	0	0	0	0
	HanXRQr2_Chr13g0605301	RLK-Pelle_LRR-VI-2	0	0	0	0	1	0	0	0	0	0	0	1	0	0	0	1	0	0	0	0	0	0	0	0	0	0	0	0	0	0	0	0	0	0	0	0	0	0	0	0	0	0	0	0	0	0	0
	HanXRQr2_Chr14g0620871	RLK-Pelle_RLCK-VIIa1	0	0	0	0	0	0	0	0	0	0	0	1	0	0	0	0	0	0	0	0	0	0	0	0	0	0	0	0	0	0	0	0	0	0	0	0	0	0	0	0	1	0	0	0	0	0	0
	HanXRQr2_Chr16g0758941	RLK-Pelle_DLSV	0	1	0	0	0	0	0	0	1	0	0	0	0	0	0	0	0	0	0	0	0	0	0	0	0	0	0	0	0	0	0	0	0	0	0	0	0	0	0	0	0	0	0	0	0	0	0
	HanXRQr2_Chr01g0016791	STE_STE11	1	0	0	0	1	0	1	0	0	0	1	0	1	0	0	0	1	0	1	0	1	0	1	0	0	0	0	0	0	0	0	0	0	1	1	0	0	0	1	0	0	0	1	0	0	0	0
	HanXRQr2_Chr05g0227491	CMGC_CDK-CRK7-CDK9	1	0	0	0	1	0	1	0	0	0	0	1	0	1	0	1	0	1	0	1	0	1	0	1	0	0	0	0	0	0	1	0	0	0	1	0	0	0	1	0	0	0	1	0	0	0	0
	HanXRQr2_Chr11g0478311	RLK-Pelle_DLSV	0	0	0	0	1	0	1	0	0	0	0	0	0	1	0	0	1	0	1	0	1	0	1	0	0	0	0	0	0	0	0	0	0	0	0	0	0	0	0	0	0	0	0	0	0	0	0
	HanXRQr2_Chr06g0240831	STE_STE11	0	0	0	0	0	0	0	0	0	0	0	0	0	0	0	0	0	0	0	0	0	0	0	0	0	0	0	0	0	0	0	0	0	0	0	0	0	0	0	0	0	0	0	0	0	0	0
	HanXRQr2_Chr07g0313651	RLK-Pelle_LRR-VII1	0	0	0	0	1	0	0	0	0	0	0	1	0	1	0	1	0	0	0	0	0	0	0	0	0	0	0	0	0	0	0	0	0	0	0	0	1	0	0	0	0	0	1	0	0	0	0
	HanXRQr2_Chr08g0338201	RLK-Pelle_SD-2b	0	0	0	1	1	0	1	0	0	0	1	0	1	0	0	0	1	0	1	0	1	0	1	0	0	0	1	0	1	0	0	0	0	0	1	0	0	0	0	0	0	0	0	0	0	0	0
	HanXRQr2_Chr03g0132901	CAMK_OST1L	0	0	0	0	0	0	0	1	0	0	0	0	1	0	1	0	0	0	0	0	0	0	1	0	0	0	0	0	0	0	0	0	0	0	0	0	0	0	0	0	0	0	0	0	0	0	0
	HanXRQr2_Chr05g0208321	RLK-Pelle_Extensin	0	0	0	0	0	0	0	1	0	0	0	0	0	0	0	0	0	0	0	0	0	0	0	0	0	0	0	0	0	0	0	0	0	0	0	0	1	0	0	0	1	0	0	0	0	0	0
	HanXRQr2_Chr08g0356741	CMGC_CDK-CRK7-CDK9	0	0	0	0	0	0	0	1	1	0	0	0	1	0	1	0	0	0	0	0	0	0	1	0	0	0	0	0	0	0	0	0	0	0	0	0	1	0	0	0	0	0	0	0	0	0	0
	HanXRQr2_Chr09g0404691	AGC_NDR	0	0	0	0	0	0	0	1	0	0	0	1	1	0	0	0	0	0	0	0	1	0	1	0	0	0	0	0	0	0	0	0	0	0	1	0	0	0	0	0	0	0	0	0	0	0	0
	HanXRQr2_Chr10g0463591	RLK-Pelle_LRR-III	0	0	1	0	0	0	0	0	1	0	0	0	1	0	1	0	0	1	0	1	0	1	0	0	0	0	0	0	0	0	0	0	0	0	0	0	0	0	0	0	1	0	0	0	0	1	0
	HanXRQr2_Chr03g0121161	RLK-Pelle_LRR-XI1	0	1	0	0	0	0	1	0	1	0	0	0	0	1	0	0	0	0	0	0	0	0	0	0	0	0	0	0	0	0	0	0	0	0	0	0	0	0	0	0	0	0	0	1	0	0	0
	HanXRQr2_Chr03g0122841	RLK-Pelle_L-LEC	0	0	0	1	1	0	1	0	0	0	0	0	0	0	0	0	0	0	0	0	0	0	0	0	0	0	0	0	0	0	0	0	0	0	1	0	0	0	0	0	0	0	0	0	0	0	0
	HanXRQr2_Chr05g0205161	TKL-Pl-6	0	0	0	0	0	0	1	0	0	0	0	1	0	0	0	1	0	0	1	0	1	0	0	0	0	0	0	0	0	0	0	0	0	0	0	0	0	0	0	0	0	0	0	0	0	0	0
	HanXRQr2_Chr11g0481211	RLK-Pelle_DLSV	0	0	0	0	1	0	1	0	1	0	1	0	1	0	1	0	0	1	0	1	0	1	0	0	0	0	0	0	0	0	0	0	0	0	1	0	0	0	1	0	0	0	1	0	0	1	0
	HanXRQr2_Chr15g0717611	RLK-Pelle_DLSV	0	0	0	0	1	0	1	0	1	0	0	1	0	1	0	1	0	0	0	0	0	0	0	1	0	0	0	0	0	0	0	0	0	0	1	0	0	0	0	0	0	0	1	0	1	0	0
	HanXRQr2_Chr17g0792171	RLK-Pelle_SD-2b	0	0	0	0	1	0	1	0	0	0	0	0	0	1	0	0	0	0	0	0	0	0	0	0	0	0	0	0	0	0	0	0	0	0	0	0	0	0	0	0	0	0	0	1	0	0	0
	HanXRQr2_Chr01g0009871	RLK-Pelle_DLSV	0	0	0	1	0	0	0	0	0	0	0	0	1	0	1	0	0	0	0	0	0	0	0	0	0	0	0	0	0	0	0	0	0	0	0	0	0	0	0	0	0	0	0	0	0	1	0
	HanXRQr2_Chr02g0081341	CMGC_SRPK	0	0	0	0	0	0	0	0	0	0	0	0	0	0	0	0	0	0	0	0	0	1	0	0	0	0	0	0	0	0	0	0	0	0	0	0	0	0	0	0	0	0	0	0	0	0	0
	HanXRQr2_Chr03g0116421	RLK-Pelle_CrRLK1L1	0	0	0	1	0	0	0	0	0	0	0	1	0	0	0	1	0	0	0	0	0	0	0	0	0	0	0	0	0	0	1	0	0	0	1	0	1	0	0	0	1	0	1	0	1	0	0
	HanXRQr2_Chr07g0294371	CAMK_CDPK	0	0	0	0	0	0	0	0	0	0	0	0	0	0	0	0	0	0	0	0	0	0	0	0	0	0	0	0	0	0	0	0	0	0	0	0	0	0	0	0	0	0	0	0	0	0	0
	HanXRQr2_Chr07g0316701	RLK-Pelle_CrRLK1L1	0	0	0	1	0	0	0	0	0	0	0	0	0	0	0	0	0	0	0	0	0	0	0	0	0	0	1	0	0	0	0	0	0	0	0	0	1	0	0	0	1	0	0	0	1	0	0
	HanXRQr2_Chr08g0330411	RLK-Pelle_DLSV	0	0	0	0	0	0	0	0	0	0	0	1	0	1	0	0	0	0	0	0	0	0	0	0	0	0	0	0	0	0	0	0	0	0	0	0	0	0	0	0	0	0	1	0	0	0	0
	HanXRQr2_Chr08g0345381	STE_STE11	0	0	0	0	0	0	0	0	0	0	0	0	0	0	0	0	0	0	0	0	0	0	0	0	0	0	0	0	0	0	0	0	0	0	0	0	0	0	0	0	0	0	0	0	0	0	0
	HanXRQr2_Chr08g0346021	CMGC_MAPK	0	0	0	0	0	1	0	0	0	0	1	0	0	0	0	0	1	0	1	0	1	0	1	0	0	0	1	0	1	0	0	0	0	0	0	0	1	0	0	1	0	0	0	1	1	0	0
	HanXRQr2_Chr11g0516561	AGC_RSK-2	0	0	0	0	0	0	0	0	0	0	0	1	0	0	0	0	0	0	0	0	0	0	1	0	0	0	0	0	0	0	0	0	0	0	0	0	1	0	0	0	0	0	0	0	0	0	0
	HanXRQr2_Chr11g0517741	RLK-Pelle_Singleton	0	0	0	0	0	0	0	0	0	1	0	1	0	1	0	0	0	0	0	0	0	0	0	0	0	0	0	0	0	0	0	0	0	0	0	0	0	0	0	0	0	0	0	0	0	1	0
	HanXRQr2_Chr17g0797331	CAMK_AMPK	0	0	0	0	0	1	0	0	0	0	0	0	0	0	0	0	0	0	0	0	0	0	0	0	0	0	0	0	0	0	0	0	0	0	0	1	0	0	0	0	0	0	0	0	0	0	0
	HanXRQr2_Chr17g0798371	RLK-Pelle_LRR-Xa	0	0	0	0	0	1	0	1	0	0	1	0	1	0	1	0	0	0	1	0	1	0	1	0	0	0	0	0	0	0	0	0	0	0	0	0	0	0	0	0	0	0	0	1	0	0	0
	HanXRQr2_Chr02g0058111	RLK-Pelle_LRR-XI1	0	1	0	0	1	0	1	0	1	0	1	0	1	0	1	0	0	0	0	0	0	0	0	0	0	0	0	0	0	0	0	0	0	0	1	0	0	0	1	0	0	0	0	0	0	0	0
	HanXRQr2_Chr03g0102191	RLK-Pelle_LRR-II	0	1	0	1	1	0	1	0	0	0	0	0	0	1	0	0	1	0	1	0	1	0	1	0	0	0	0	0	0	0	0	0	0	0	0	0	0	0	0	0	0	0	0	1	0	0	0
	HanXRQr2_Chr03g0111041	RLK-Pelle_L-LEC	0	0	0	0	1	0	1	0	1	0	0	0	0	0	0	0	0	0	0	0	0	0	0	0	0	0	0	0	0	0	0	0	0	0	0	0	0	0	0	0	0	0	0	0	0	0	0
	HanXRQr2_Chr09g0396961	RLK-Pelle_CrRLK1L1	0	0	0	1	1	0	1	0	0	0	0	0	0	0	0	0	0	0	0	0	0	0	0	0	0	0	0	0	0	0	0	0	0	0	1	0	0	0	0	0	1	0	0	0	0	0	0
	HanXRQr2_Chr01g0032591	RLK-Pelle_RLCK-VIIa-2	0	0	0	0	1	0	0	0	1	0	0	0	1	0	1	0	1	0	1	0	1	0	1	0	0	0	1	0	1	0	0	0	0	0	0	0	0	0	0	0	0	0	0	0	0	0	0
	HanXRQr2_Chr03g0089541	RLK-Pelle_SD-2b	0	0	0	0	1	0	0	1	0	0	0	0	0	0	0	0	1	0	1	0	1	0	0	0	0	0	0	0	0	0	0	0	0	0	0	0	0	0	0	0	0	0	0	1	0	0	0
	HanXRQr2_Chr08g0350291	RLK-Pelle_LRR-XI1	0	0	1	0	1	0	0	0	0	1	0	0	0	1	0	0	0	0	0	1	0	1	0	1	0	0	0	1	0	1	0	0	0	0	0	0	0	0	1	0	0	0	1	0	0	0	0
	HanXRQr2_Chr10g0423731	CMGC_GSKL	0	0	0	0	0	0	0	0	0	0	0	0	0	0	0	0	0	1	0	1	0	0	0	0	0	0	0	0	0	0	0	0	0	0	0	0	0	0	0	0	0	0	0	0	0	0	0
	HanXRQr2_Chr11g0478771	RLK-Pelle_DLSV	0	0	0	0	1	0	0	0	0	0	0	0	0	0	0	0	0	0	0	0	0	0	1	0	0	0	0	0	0	0	0	0	0	0	0	0	0	0	0	0	0	0	0	0	0	0	0
	HanXRQr2_Chr12g0559431	RLK-Pelle_LRR-II	0	0	0	0	0	0	0	0	0	0	0	1	0	0	0	1	0	0	0	1	0	0	0	0	0	0	0	0	0	0	0	0	0	0	0	0	0	0	0	0	0	0	0	0	0	0	0
	HanXRQr2_Chr14g0644771	RLK-Pelle_DLSV	0	1	0	1	1	0	0	1	0	0	1	0	1	0	1	0	0	0	0	0	1	0	1	0	0	0	0	0	0	0	0	0	0	0	1	0	0	0	0	0	1	0	0	0	0	0	0
	HanXRQr2_Chr16g0764871	RLK-Pelle_RLCK-XII1	0	0	0	0	0	1	0	1	0	0	0	1	0	0	0	0	0	0	0	0	1	0	1	0	0	0	0	0	0	0	0	0	0	0	0	0	0	0	0	0	0	0	0	0	1	0	0
	HanXRQr2_Chr02g0081771	RLK-Pelle_LRR-I1	0	0	0	0	0	0	1	0	0	0	0	0	0	0	0	1	0	0	0	0	0	0	0	0	0	0	0	0	0	0	0	0	0	0	1	0	0	0	0	0	0	0	1	0	0	0	0
	HanXRQr2_Chr07g0298901	RLK-Pelle_DLSV	0	0	0	0	1	0	1	0	0	0	0	1	0	1	0	0	0	0	1	0	0	0	0	0	0	0	0	0	0	0	0	0	0	0	1	0	0	0	0	0	0	0	0	0	0	0	0
	HanXRQr2_Chr09g0366171	RLK-Pelle_CrRLK1L1	0	0	0	0	0	0	1	0	0	0	0	1	0	1	0	1	0	0	0	0	1	0	0	0	0	0	0	0	0	0	0	0	0	0	0	0	0	0	0	0	0	0	0	0	0	0	0
	HanXRQr2_Chr09g0416891	RLK-Pelle_Extensin	0	0	1	0	0	0	1	0	0	0	0	0	0	1	0	0	0	0	1	0	0	0	0	0	0	0	0	0	0	0	0	0	0	0	0	0	0	0	0	0	0	0	0	1	0	0	0
	HanXRQr2_Chr11g0478801	RLK-Pelle_DLSV	0	0	0	0	1	0	1	0	1	0	0	0	0	0	0	1	0	0	0	0	0	0	0	1	0	0	1	0	1	0	0	0	0	0	0	0	0	0	0	0	0	0	0	0	0	0	0
	HanXRQr2_Chr16g0762361	RLK-Pelle_DLSV	0	0	0	0	1	0	1	0	0	0	0	0	0	1	0	0	0	0	1	0	0	0	0	0	0	0	0	0	0	0	0	0	0	0	0	0	0	0	0	0	0	0	0	1	0	0	0
	HanXRQr2_Chr03g0102721	STE_STE11	0	0	0	0	0	0	0	0	0	0	0	0	0	1	0	1	0	0	0	0	0	0	0	0	0	0	0	0	0	0	0	0	0	0	0	0	0	0	0	0	0	0	0	0	0	0	0
	HanXRQr2_Chr03g0121451	RLK-Pelle_LRR-XI1	0	1	0	0	0	0	0	0	0	0	0	0	0	1	0	0	0	0	0	0	0	0	0	0	0	0	0	0	0	0	0	0	0	0	0	0	0	0	0	0	0	0	0	0	0	0	0
	HanXRQr2_Chr05g0193391	CAMK_CDPK	0	0	0	0	0	0	0	0	0	0	0	0	0	0	0	0	0	0	0	0	0	0	0	0	0	0	0	0	0	0	0	0	0	0	0	0	0	0	0	0	0	0	0	0	0	0	0
	HanXRQr2_Chr06g0265891	RLK-Pelle_LRR-III	0	0	0	0	1	0	0	0	0	0	0	0	0	0	0	0	0	1	0	1	0	0	0	0	0	0	0	0	0	0	0	0	0	0	0	0	1	0	0	0	1	0	0	0	0	0	0
	HanXRQr2_Chr07g0297541	RLK-Pelle_DLSV	0	1	0	1	0	0	0	0	0	1	1	0	1	0	1	0	0	0	0	0	0	0	0	0	0	0	0	0	0	0	0	0	0	0	0	0	0	0	0	0	0	0	0	0	0	0	0
	HanXRQr2_Chr10g0453851	RLK-Pelle_LRR-II	0	1	0	0	0	0	0	1	0	1	1	0	1	0	1	0	0	0	1	0	0	0	0	0	0	0	0	0	0	0	0	0	0	0	0	0	1	0	0	0	0	0	0	0	0	0	0
	HanXRQr2_Chr11g0482531	RLK-Pelle_LRR-Xb1	0	1	0	0	0	1	0	1	0	0	0	0	0	0	0	0	0	0	0	0	0	0	0	0	0	0	0	0	0	0	0	0	0	0	0	0	0	0	0	0	0	0	0	1	0	0	0
	HanXRQr2_Chr11g0513981	CMGC_CLK	0	0	0	0	0	0	0	0	0	0	0	0	1	0	0	0	0	0	0	0	0	0	0	0	0	0	0	0	0	0	0	0	0	0	0	0	0	0	0	0	0	0	0	0	0	0	0
	HanXRQr2_Chr12g0538681	CAMK_CDPK	0	1	0	0	0	0	0	0	1	0	0	0	1	0	1	0	0	0	0	0	0	0	0	0	0	0	0	0	0	0	0	0	0	0	0	0	0	0	0	0	0	0	0	0	0	0	0
	HanXRQr2_Chr12g0542201	RLK-Pelle_DLSV	0	0	0	0	0	0	0	0	0	0	0	0	0	0	0	0	0	0	0	0	0	0	0	0	0	0	0	0	0	0	0	0	0	0	0	0	0	1	0	0	0	1	0	1	0	1	0
	HanXRQr2_Chr12g0544301	RLK-Pelle_DLSV	0	0	0	0	0	0	0	0	0	1	0	0	0	0	0	0	0	0	0	0	0	0	0	0	0	0	0	0	0	0	0	0	0	0	0	0	0	0	0	0	0	0	0	0	0	1	0
	HanXRQr2_Chr12g0548581	TKL-Pl-4	0	0	1	0	0	0	0	0	0	0	0	0	0	0	0	0	1	0	0	0	0	0	0	0	0	0	0	0	0	0	0	0	0	0	1	0	0	0	0	0	0	0	1	0	1	0	0
	HanXRQr2_Chr13g0614001	AGC_RSK-2	0	0	0	0	0	0	0	0	0	0	0	1	0	0	0	1	0	0	0	0	0	0	0	0	0	0	0	0	0	0	0	0	0	0	0	0	0	0	0	0	0	0	0	0	0	0	0
	HanXRQr2_Chr14g0620911	RLK-Pelle_RLCK-VIIa-2	0	0	0	0	0	1	0	0	0	0	0	0	0	1	0	0	1	0	1	0	1	0	0	0	0	0	0	0	1	0	0	0	0	0	0	1	0	0	0	1	0	0	0	1	0	0	0
	HanXRQr2_Chr14g0668961	RLK-Pelle_LRR-IV	0	0	0	0	0	0	0	0	0	0	0	0	0	0	0	0	0	0	0	0	0	0	0	0	0	0	0	0	0	0	0	0	0	0	0	0	1	0	0	0	0	0	0	0	1	0	0
	HanXRQr2_Chr15g0672351	RLK-Pelle_LRR-VIII1	0	0	0	0	0	1	0	1	0	0	0	0	0	0	0	0	0	0	0	0	0	0	0	0	0	0	0	0	0	0	0	0	0	0	0	1	0	0	0	1	0	0	0	1	0	0	0
	HanXRQr2_Chr15g0690911	CAMK_CDPK	0	0	0	0	0	1	0	1	1	0	0	0	0	0	0	0	1	0	1	0	1	0	1	0	0	0	0	0	0	0	0	0	0	0	0	1	0	1	0	1	0	0	0	0	0	0	0
	HanXRQr2_Chr15g0711941	RLK-Pelle_CrRLK1L1	0	0	0	0	0	0	0	0	0	0	0	0	0	0	0	0	0	0	0	0	0	0	0	0	0	0	0	0	0	0	0	0	0	0	0	0	0	0	0	0	0	0	0	0	0	0	0
	HanXRQr2_Chr15g0716421	CMGC_MAPK	0	0	0	0	0	0	0	0	0	0	0	0	0	0	0	0	0	0	0	0	0	0	0	0	0	0	0	0	0	0	0	0	0	0	0	0	0	0	0	0	0	0	0	0	0	0	0
	HanXRQr2_Chr16g0763031	RLK-Pelle_RLCK-VIIa-2	0	0	0	0	0	1	0	0	0	0	1	0	1	0	1	0	0	0	0	0	0	0	0	0	0	0	0	0	0	0	0	0	0	0	0	1	0	1	0	1	0	0	0	1	0	0	0
	HanXRQr2_Chr06g0263611	RLK-Pelle_LRR-XI1	0	0	0	1	1	0	1	0	0	0	1	0	0	0	0	0	0	0	0	0	0	0	0	0	0	0	0	0	0	0	0	0	0	0	0	0	0	0	0	0	0	1	0	1	0	0	0
	HanXRQr2_Chr08g0330431	RLK-Pelle_DLSV	0	0	0	0	1	0	1	0	1	0	0	0	0	0	0	0	0	0	0	0	0	1	0	1	0	0	0	0	0	0	0	0	0	1	0	0	0	1	0	0	0	1	0	0	0	1	0
	HanXRQr2_Chr14g0667181	RLK-Pelle_LRR-XII1	1	0	0	0	1	0	1	0	0	0	0	0	0	1	0	0	0	0	0	0	0	0	0	0	0	0	0	0	0	0	0	0	0	0	0	0	0	0	0	0	0	0	0	0	0	0	0
	HanXRQr2_Chr04g0160561	STE_STE11	1	0	0	0	0	1	0	0	0	0	0	0	0	0	0	0	0	0	0	0	0	0	0	1	0	0	0	0	0	0	0	0	0	1	0	0	0	0	0	0	0	0	0	0	0	0	0
	HanXRQr2_Chr10g0449691	STE_STE20-YSK	0	0	0	0	0	0	0	0	0	0	0	0	0	0	0	0	0	0	0	1	0	0	0	0	0	0	0	0	0	0	0	0	0	0	0	0	0	0	0	0	0	0	0	0	0	0	0
	HanXRQr2_Chr14g0644791	RLK-Pelle_DLSV	0	0	0	1	0	0	0	1	0	0	0	0	0	0	0	0	0	0	0	0	0	0	0	0	0	0	0	0	0	0	0	0	0	0	0	0	0	0	0	0	0	0	0	0	0	0	0
	HanXRQr2_Chr14g0670281	RLK-Pelle_SD-2b	0	0	0	0	0	1	0	0	0	1	0	0	0	0	0	0	0	0	0	0	0	0	0	1	0	0	0	0	0	0	0	0	0	0	0	1	0	0	0	0	0	1	0	1	0	0	0
	HanXRQr2_Chr15g0704731	RLK-Pelle_LRR-VII1	0	0	0	1	0	0	0	0	0	1	0	0	1	0	0	0	0	0	0	1	0	0	0	0	0	0	0	0	0	0	0	0	1	0	1	0	0	0	0	0	0	0	1	0	0	0	0
	HanXRQr2_Chr16g0770701	RLK-Pelle_DLSV	0	1	0	0	0	1	0	0	0	1	0	0	1	0	1	0	0	0	0	1	0	0	0	0	0	0	0	0	0	0	1	0	1	0	1	0	1	0	0	0	0	0	0	0	0	0	0
	HanXRQr2_Chr03g0111171	RLK-Pelle_L-LEC	0	0	0	0	1	0	1	0	0	0	1	0	1	0	1	0	0	0	0	0	0	0	0	0	0	0	0	0	0	0	0	0	0	1	1	0	0	0	1	0	0	0	1	0	0	0	0
	HanXRQr2_Chr08g0322381	RLK-Pelle_LRR-XV	0	0	0	0	0	1	0	0	0	0	1	0	1	0	0	0	1	0	1	0	1	0	1	0	0	0	1	0	1	0	0	0	0	1	0	0	0	0	0	0	0	0	0	0	1	0	0
	HanXRQr2_Chr08g0360881	RLK-Pelle_CrRLK1L1	0	0	0	1	0	0	1	0	0	1	0	0	0	0	0	0	1	0	1	0	0	0	0	0	0	0	0	1	0	0	0	0	0	0	0	0	0	1	0	0	0	1	0	0	0	0	0
	HanXRQr2_Chr11g0484851	CAMK_CDPK	0	0	0	0	0	1	1	0	0	0	0	0	1	0	1	0	1	0	1	0	1	0	1	0	0	0	1	0	1	0	0	0	0	0	1	0	0	0	0	0	0	0	0	0	1	0	0
	HanXRQr2_Chr01g0003821	RLK-Pelle_DLSV	0	0	0	0	0	0	0	0	0	0	0	0	0	0	0	0	0	0	0	0	0	0	0	0	0	0	0	0	0	0	0	0	0	0	1	0	0	0	1	0	0	0	1	0	0	0	0
	HanXRQr2_Chr02g0076721	RLK-Pelle_LRR-XI1	0	0	0	0	0	0	0	0	0	0	0	0	0	0	0	0	0	1	0	1	0	1	0	1	0	0	0	0	0	0	0	0	0	0	0	0	0	0	0	0	0	0	0	0	0	0	0
	HanXRQr2_Chr04g0141891	RLK-Pelle_RLCK-VIIa-2	0	0	0	0	0	0	0	0	0	0	1	0	1	0	1	0	1	0	1	0	1	0	1	0	0	0	0	0	0	0	0	1	0	0	0	0	0	1	0	0	0	0	0	1	0	0	0
	HanXRQr2_Chr04g0145431	RLK-Pelle_SD-2b	0	0	0	0	0	0	0	0	1	0	0	0	0	1	0	0	0	0	0	0	0	0	0	0	0	0	0	0	0	0	0	0	0	0	1	0	0	0	1	0	0	0	1	0	0	0	0
	HanXRQr2_Chr04g0173931	TKL-Pl-5	0	0	0	0	0	1	0	1	0	0	0	0	1	0	1	0	1	0	1	0	1	0	1	0	0	0	0	0	0	0	0	0	0	0	1	0	0	0	0	0	0	0	0	0	0	0	0
	HanXRQr2_Chr07g0299011	RLK-Pelle_DLSV	0	0	0	1	0	0	0	0	0	1	1	0	1	0	1	0	0	0	0	0	0	0	0	0	0	0	0	0	0	0	0	0	1	0	0	0	0	0	0	0	0	0	0	1	1	0	0
	HanXRQr2_Chr08g0330521	RLK-Pelle_DLSV	0	0	0	0	0	0	0	0	1	0	0	0	0	0	0	0	0	0	0	1	0	1	0	1	0	0	0	0	0	0	0	0	0	0	0	0	0	0	0	0	0	0	0	0	0	0	0
	HanXRQr2_Chr09g0409321	RLK-Pelle_LRR-XIIIa	0	0	0	0	0	0	0	0	0	0	0	0	0	0	0	0	0	0	0	1	0	1	0	0	0	0	0	0	0	0	0	0	0	0	0	1	1	0	0	0	1	0	0	1	0	0	0
	HanXRQr2_Chr10g0419941	RLK-Pelle_LRR-II	0	0	0	0	0	1	0	1	0	1	0	1	0	1	0	1	0	0	0	0	0	1	0	1	0	0	0	0	0	0	0	0	0	0	0	0	0	0	0	0	0	0	0	0	0	0	0
	HanXRQr2_Chr10g0427751	RLK-Pelle_CrRLK1L1	0	0	0	0	0	1	0	0	0	0	0	1	0	0	0	1	0	0	0	0	0	0	0	0	0	0	0	0	0	0	1	0	0	0	1	0	0	0	0	0	0	0	1	0	0	0	0
	HanXRQr2_Chr10g0435911	CAMK_AMPK	0	0	0	0	0	0	0	0	0	0	0	1	0	1	0	1	1	0	1	0	1	0	0	0	0	0	0	0	0	0	0	0	0	0	0	0	0	0	0	0	0	0	0	1	0	1	0
	HanXRQr2_Chr11g0519871	RLK-Pelle_CrRLK1L1	0	0	0	0	0	0	0	0	0	0	0	0	0	0	0	0	0	0	0	0	0	0	0	0	0	0	0	0	0	0	0	0	0	0	0	0	0	0	0	0	0	0	0	0	0	0	0
	HanXRQr2_Chr12g0522601	RLK-Pelle_PERK1	0	0	0	0	0	0	0	1	0	0	0	0	0	0	0	0	0	0	0	0	0	0	0	0	0	0	0	0	0	0	0	0	0	0	0	0	0	0	0	0	0	0	0	0	0	0	0
	HanXRQr2_Chr12g0548091	RLK-Pelle_RLCK-VIIa-2	0	0	0	0	0	1	0	1	0	0	0	0	1	0	1	0	0	0	1	0	1	0	1	0	0	0	1	0	1	0	0	1	0	1	0	0	0	1	0	0	0	0	0	1	0	0	0
	HanXRQr2_Chr14g0665041	RLK-Pelle_WAK_LRK10L1	0	0	0	0	0	0	0	0	0	1	1	0	1	0	1	0	1	0	1	0	1	0	1	0	0	0	1	0	1	0	0	0	0	0	0	0	0	0	0	0	0	1	0	1	1	0	0
	HanXRQr2_Chr14g0665081	RLK-Pelle_WAK_LRK10L1	0	0	0	1	0	0	0	0	0	1	1	0	1	0	1	0	1	0	1	0	1	0	1	0	0	0	1	0	1	0	0	0	0	0	0	0	0	0	0	0	0	0	0	1	0	0	0
	HanXRQr2_Chr15g0711811	RLK-Pelle_CrRLK1L1	0	0	0	0	0	0	0	0	1	0	0	1	0	0	0	0	0	0	0	0	1	0	0	0	0	0	0	0	1	0	0	0	0	0	0	0	0	1	0	0	0	0	0	0	0	0	0
	HanXRQr2_Chr16g0727651	RLK-Pelle_LRR-VII-3	1	0	0	0	0	0	0	0	0	0	0	0	0	0	0	0	0	0	0	0	1	0	0	0	0	0	0	0	0	0	0	0	1	0	0	0	1	0	0	0	1	0	0	0	0	0	0
	HanXRQr2_Chr17g0799661	TKL-Pl-4	0	0	0	0	0	0	0	0	0	0	0	0	0	0	0	0	0	0	0	0	0	0	0	0	0	0	0	0	0	0	0	0	1	0	0	0	1	0	0	0	1	0	0	0	1	0	0
	HanXRQr2_Chr17g0800641	RLK-Pelle_LRR-XI1	0	0	0	0	0	1	0	1	0	0	0	0	0	0	0	0	0	0	0	0	0	0	0	1	0	0	0	0	0	0	0	0	0	0	0	0	0	0	0	0	0	0	0	0	0	1	0
	HanXRQr2_Chr01g0022041	CK1_CK1	0	0	0	0	0	0	1	0	0	0	0	0	0	0	0	0	0	0	0	0	0	0	0	0	0	0	0	0	0	0	0	0	0	0	0	0	0	0	0	0	0	0	0	0	0	0	0
	HanXRQr2_Chr05g0216471	CMGC_DYRK-PRP4	0	0	0	0	1	0	1	0	0	0	0	0	0	1	0	1	0	1	0	1	0	1	0	1	0	0	0	0	0	0	0	0	0	0	0	0	0	0	0	0	0	0	0	0	0	0	0
	HanXRQr2_Chr14g0635141	RLK-Pelle_LRR-IX	1	0	0	0	0	0	0	0	0	0	0	0	1	0	0	0	0	0	0	0	0	0	0	0	0	0	0	0	0	0	1	0	0	0	1	0	0	0	0	0	0	0	1	0	0	0	0
	HanXRQr2_Chr04g0181621	CAMK_CDPK	0	0	0	0	0	1	0	0	0	1	0	0	0	0	0	0	0	0	0	0	0	0	1	0	0	0	0	0	0	0	0	0	0	0	0	0	0	0	0	0	0	0	0	0	0	0	0
	HanXRQr2_Chr07g0292501	RLK-Pelle_DLSV	0	0	1	0	0	0	0	1	1	0	1	0	1	0	1	0	0	0	0	0	1	0	1	0	0	0	0	0	0	0	0	0	0	0	0	0	0	0	0	0	0	1	1	0	0	1	0
	HanXRQr2_Chr07g0312721	CMGC_DYRK-PRP4	0	0	0	0	0	1	0	0	0	1	0	0	0	0	0	0	0	0	0	0	0	0	0	0	0	0	0	0	0	0	0	0	0	0	0	0	0	0	0	0	0	0	0	0	0	0	0
	HanXRQr2_Chr09g0373291	RLK-Pelle_RLCK-VIIa-2	0	0	0	0	1	0	0	0	0	0	0	0	0	0	0	0	0	0	0	0	1	0	1	0	0	0	0	0	0	0	0	0	0	0	0	0	1	0	0	0	0	0	0	0	0	0	0
	HanXRQr2_Chr10g0450551	RLK-Pelle_DLSV	0	0	0	0	0	0	0	1	0	0	0	0	1	0	1	0	1	0	1	0	1	0	1	0	0	0	0	0	0	0	0	1	0	0	0	0	0	1	0	0	0	0	0	0	0	0	0
	HanXRQr2_Chr11g0516051	RLK-Pelle_LRR-I1	1	0	0	0	0	0	0	0	0	0	0	0	0	0	0	0	0	0	1	0	1	0	0	0	0	0	0	0	0	0	1	0	0	0	0	0	0	0	0	0	0	0	0	0	0	0	0
	HanXRQr2_Chr12g0558821	RLK-Pelle_WAK_LRK10L1	0	0	0	0	0	1	0	0	0	1	0	0	1	0	0	0	1	0	1	0	1	0	1	0	0	0	0	0	0	0	0	0	0	0	0	0	0	0	0	0	0	0	0	0	1	0	0
	HanXRQr2_Chr15g0701331	IRE1	0	0	0	0	0	0	0	1	0	0	0	0	0	0	0	0	0	0	0	0	0	0	0	0	0	0	0	0	0	0	0	0	0	0	0	0	0	0	0	0	0	0	0	1	0	0	0
	HanXRQr2_Chr17g0813901	RLK-Pelle_WAK_LRK10L1	0	0	0	0	0	1	0	0	0	1	1	0	0	0	1	0	1	0	1	0	1	0	0	0	0	0	0	0	0	0	0	0	0	0	0	0	0	0	0	0	0	0	0	1	0	0	0
	HanXRQr2_Chr06g0259961	RLK-Pelle_RLCK-VIIa-2	0	0	1	0	0	0	1	0	1	0	0	0	0	0	0	0	1	0	1	0	1	0	0	0	0	0	1	0	1	0	0	0	0	1	1	0	0	0	0	0	0	0	0	0	1	0	0
	HanXRQr2_Chr08g0324291	RLK-Pelle_L-LEC	0	1	0	0	0	0	1	0	0	0	1	0	0	0	0	0	1	0	1	0	1	0	0	0	0	0	0	0	0	0	0	0	0	0	0	0	0	1	0	0	0	1	0	1	0	0	0
	HanXRQr2_Chr09g0398821	CAMK_CDPK	0	0	0	0	0	0	1	0	0	1	0	1	0	1	0	1	0	1	0	0	0	1	0	1	0	0	0	0	0	0	0	0	0	0	0	0	0	0	0	0	0	0	0	0	0	0	0
	HanXRQr2_Chr12g0537291	RLK-Pelle_SD-2b	0	0	0	0	0	0	1	0	1	0	1	0	1	0	1	0	0	0	0	0	1	0	0	0	0	0	1	0	1	0	0	0	0	0	1	0	0	0	0	0	0	0	0	0	0	0	0
	HanXRQr2_Chr14g0655821	AGC_RSK-2	0	0	0	0	1	0	1	0	0	1	0	1	0	0	0	0	0	0	0	0	0	0	0	1	0	0	0	0	0	0	0	0	0	0	0	0	0	0	0	0	0	0	0	0	1	0	0
	HanXRQr2_Chr01g0024161	RLK-Pelle_LRR-VIII1	0	0	0	0	0	0	0	0	0	0	0	1	0	0	0	1	0	0	0	0	0	0	0	0	0	0	0	0	0	0	0	0	0	0	0	0	0	0	0	0	0	0	0	0	0	0	0
	HanXRQr2_Chr03g0129691	RLK-Pelle_WAK	0	0	0	0	0	0	0	0	0	0	0	1	1	0	1	0	0	0	0	0	1	0	0	0	0	0	0	0	0	0	0	0	0	0	0	0	0	0	0	0	0	0	0	1	0	0	0
	HanXRQr2_Chr08g0319111	CMGC_CDK-PITSLRE	0	0	0	0	0	0	0	0	0	0	0	0	1	0	0	0	0	0	0	0	0	0	0	0	0	0	0	0	0	0	0	0	0	0	0	0	0	0	0	0	0	0	0	0	0	0	0
	HanXRQr2_Chr09g0411671	CMGC_CDK-PITSLRE	0	1	0	1	0	1	0	0	0	0	1	0	1	0	0	0	0	0	1	0	1	0	0	0	0	0	0	0	0	0	0	0	0	0	0	0	0	0	0	0	0	0	0	0	0	0	0
	HanXRQr2_Chr11g0481621	RLK-Pelle_DLSV	0	0	0	0	0	0	0	1	0	0	1	0	1	0	1	0	0	0	0	0	0	1	0	0	0	0	0	0	0	0	0	0	0	0	0	0	0	0	0	0	0	0	0	0	0	0	0
	HanXRQr2_Chr11g0483151	TKL-Pl-5	0	0	0	0	0	0	0	0	0	0	0	0	0	0	0	0	0	0	0	0	0	1	0	0	0	0	0	0	0	0	0	0	0	0	0	0	0	0	0	0	0	0	0	0	0	0	0
	HanXRQr2_Chr11g0506891	RLK-Pelle_LRR-IX	0	0	0	0	0	0	0	0	0	0	0	1	0	0	0	1	0	0	0	0	0	0	0	0	0	0	0	0	0	0	0	0	0	1	0	0	0	0	0	0	0	0	1	0	0	0	0
	HanXRQr2_Chr13g0599681	RLK-Pelle_CrRLK1L1	0	0	0	1	0	1	0	1	0	0	0	0	0	0	1	0	0	0	0	0	0	0	0	0	0	0	0	0	0	0	0	0	0	1	1	0	0	0	0	0	0	0	0	0	0	1	0
	HanXRQr2_Chr07g0312591	RLK-Pelle_LRR-XII1	1	0	0	0	1	0	1	0	0	0	0	0	0	0	0	0	0	0	0	0	0	0	0	0	0	0	0	0	0	0	0	0	0	0	0	0	0	0	0	0	0	0	1	0	0	0	0
	HanXRQr2_Chr01g0040481	RLK-Pelle_RLCK-VIIa-2	0	0	0	0	0	1	0	0	0	0	0	0	0	0	0	0	1	0	1	0	1	0	1	0	0	0	1	0	1	0	0	0	1	0	0	0	0	0	0	0	0	0	0	0	0	0	0
	HanXRQr2_Chr04g0152131	RLK-Pelle_DLSV	0	0	0	0	0	0	0	1	0	0	0	0	0	0	1	0	1	0	1	0	1	0	1	0	0	0	0	0	0	0	0	0	0	0	0	0	0	1	0	0	0	0	0	1	0	0	0
	HanXRQr2_Chr07g0293741	CMGC_SRPK	0	0	0	0	0	0	0	0	0	0	0	0	0	0	0	0	0	1	0	1	0	1	0	1	0	0	0	0	0	0	0	0	0	0	0	0	0	0	0	0	0	0	0	0	0	0	0
	HanXRQr2_Chr08g0336801	RLK-Pelle_LRR-XI1	0	0	1	0	1	0	0	0	0	0	0	1	0	1	0	1	0	0	0	1	0	1	0	1	0	0	0	0	0	0	0	0	0	0	0	0	0	0	0	0	0	0	0	0	0	0	0
	HanXRQr2_Chr08g0342191	CMGC_MAPK	0	0	0	0	0	0	0	0	0	0	1	0	1	0	1	0	0	0	0	0	0	0	0	0	0	0	0	0	0	0	0	0	0	0	0	0	0	0	0	0	0	0	0	0	0	0	0
	HanXRQr2_Chr10g0427331	RLK-Pelle_RLCK-VIIa-2	0	1	0	0	0	1	0	1	0	0	1	0	1	0	1	0	0	0	0	0	0	0	0	0	0	0	0	0	0	0	0	0	0	0	0	0	1	0	0	0	1	0	0	0	1	0	0
	HanXRQr2_Chr11g0481631	RLK-Pelle_DLSV	0	0	0	0	0	0	0	1	0	0	1	0	1	0	1	0	0	0	0	0	0	1	0	0	0	0	0	0	0	0	0	0	0	0	0	0	0	0	0	0	0	0	0	0	0	0	0
	HanXRQr2_Chr12g0525521	RLK-Pelle_LRR-II	0	1	1	0	1	0	0	0	0	0	0	0	0	1	0	1	0	0	0	0	0	0	0	0	0	0	0	0	0	0	0	0	0	0	0	1	0	0	0	0	0	0	0	0	0	1	0
	HanXRQr2_Chr12g0537001	CAMK_OST1L	0	0	0	0	0	0	0	1	0	0	0	0	1	0	0	0	0	0	0	0	0	0	1	0	0	0	0	0	0	0	0	0	0	0	0	0	0	0	0	0	0	0	0	0	0	0	0
	HanXRQr2_Chr13g0574201	RLK-Pelle_SD-2b	0	0	0	0	1	0	0	0	0	0	0	0	0	0	0	0	0	0	0	0	0	1	0	0	0	0	0	0	0	0	0	0	0	0	0	0	0	0	0	0	0	0	0	0	0	0	0
	HanXRQr2_Chr14g0668721	CAMK_OST1L	0	0	0	0	0	0	0	0	0	0	0	0	1	0	1	0	0	0	0	0	0	0	0	0	0	0	0	0	0	0	0	0	0	0	0	0	0	0	0	0	0	0	0	0	0	0	0
	HanXRQr2_Chr15g0698501	RLK-Pelle_DLSV	1	0	0	0	0	1	0	0	0	1	0	0	1	0	1	0	0	0	0	0	0	0	0	0	0	0	0	0	0	0	0	0	0	0	1	0	0	0	0	0	0	0	0	0	1	0	0
	HanXRQr2_Chr15g0713861	STE_STE11	0	0	0	0	0	1	0	0	0	0	1	0	1	0	0	0	0	0	0	0	0	0	0	0	0	0	0	0	0	0	0	0	0	1	0	0	0	0	0	0	0	1	0	0	0	0	0
	HanXRQr2_Chr16g0733641	STE_STE11	0	0	0	0	0	1	0	0	0	0	0	0	0	0	0	1	0	0	0	0	0	0	0	0	0	0	0	0	0	0	0	0	0	0	0	0	0	0	0	0	0	0	0	0	0	0	0
	HanXRQr2_Chr01g0006391	RLK-Pelle_DLSV	1	0	0	0	1	0	1	0	0	0	0	1	0	1	0	1	0	0	0	0	0	0	0	0	0	0	0	0	0	0	1	0	0	0	1	0	0	0	0	0	0	0	1	0	0	0	0
	HanXRQr2_Chr02g0059291	CMGC_MAPK	1	0	1	0	1	0	1	0	1	0	0	0	0	0	0	0	0	0	0	0	0	0	0	0	0	0	0	0	0	0	0	0	0	0	0	0	0	0	0	0	0	0	0	0	0	0	0
	HanXRQr2_Chr02g0064301	RLK-Pelle_RLCK-VI	0	0	0	0	0	0	1	0	0	0	0	0	0	0	0	0	0	0	0	0	0	0	0	0	0	0	0	0	0	0	0	0	0	0	0	0	0	0	0	0	0	0	0	1	0	0	0
	HanXRQr2_Chr03g0105671	RLK-Pelle_L-LEC	0	0	0	0	0	0	1	0	1	0	1	0	0	0	0	0	0	0	0	0	0	0	0	0	0	0	0	0	0	0	0	0	0	0	0	0	1	0	0	0	1	0	0	0	1	0	0
	HanXRQr2_Chr05g0210261	STE_STE11	0	0	0	0	0	0	1	0	0	0	0	1	0	0	0	1	0	0	0	0	0	0	0	0	0	0	0	0	0	0	0	0	0	0	0	0	0	0	0	0	0	0	1	0	0	0	0
	HanXRQr2_Chr05g0218961	CAMK_CAMKL-CHK1	0	0	1	0	0	0	1	0	1	0	0	0	1	0	0	0	0	0	0	0	0	0	0	0	0	0	0	0	0	0	0	0	0	1	0	0	0	1	0	0	0	0	1	0	0	0	0
	HanXRQr2_Chr13g0574531	RLK-Pelle_WAK	0	0	0	0	0	0	1	0	1	0	0	0	0	1	0	1	1	0	1	0	0	0	0	0	0	0	1	0	1	0	0	0	0	0	1	0	0	0	0	0	0	0	0	0	0	0	0
	HanXRQr2_Chr02g0056041	RLK-Pelle_DLSV	0	0	0	0	0	1	0	1	0	0	0	0	1	0	1	0	0	0	0	0	1	0	1	0	0	0	0	0	0	0	0	0	0	0	0	0	0	0	0	0	0	0	0	1	0	0	0
	HanXRQr2_Chr02g0081751	RLK-Pelle_LRR-I1	0	0	0	0	0	0	0	0	0	0	0	0	0	0	0	0	0	0	0	0	0	0	0	0	0	0	0	0	0	0	0	0	0	0	1	0	0	0	0	0	0	0	1	0	0	1	0
	HanXRQr2_Chr03g0124731	RLK-Pelle_CrRLK1L1	0	0	0	1	0	0	0	0	0	0	0	0	0	0	0	0	1	0	1	0	0	0	0	0	0	0	0	0	0	0	0	0	0	0	1	0	1	0	0	0	1	0	1	0	1	0	0
	HanXRQr2_Chr04g0156641	RLK-Pelle_LRR-XI1	0	0	0	1	0	0	0	0	0	0	0	0	0	0	1	0	1	0	1	0	1	0	0	0	0	0	1	0	1	0	0	0	1	0	0	0	0	0	0	0	0	0	0	1	0	0	0
	HanXRQr2_Chr04g0186921	RLK-Pelle_DLSV	0	0	0	0	0	0	0	0	0	0	0	1	0	1	0	1	0	0	1	0	0	0	0	0	0	0	0	0	0	0	0	0	0	0	0	0	0	1	0	0	0	0	0	0	0	0	0
	HanXRQr2_Chr07g0306791	RLK-Pelle_LRR-VI1	0	1	0	0	0	0	0	0	0	0	0	0	0	0	0	0	0	0	0	0	0	0	0	0	0	0	0	0	0	0	0	0	0	0	0	0	0	0	0	0	0	0	0	0	0	0	0
	HanXRQr2_Chr09g0370031	RLK-Pelle_DLSV	0	0	0	0	0	0	0	0	0	1	1	0	0	0	0	0	0	0	0	0	0	0	0	0	0	0	0	0	0	0	0	0	0	0	0	0	0	1	0	0	0	0	0	0	0	0	0
	HanXRQr2_Chr09g0371111	RLK-Pelle_LRR-VII-2	0	0	0	0	0	0	0	0	0	0	0	0	0	0	0	0	0	0	0	1	0	0	0	0	0	0	0	0	0	0	0	0	0	0	0	1	0	0	0	0	0	0	0	1	0	0	0
	HanXRQr2_Chr09g0388181	RLK-Pelle_RLCK-IXa	0	0	0	0	0	0	0	0	0	0	0	0	0	0	0	0	0	1	0	1	0	1	0	0	0	0	0	0	0	0	0	0	0	0	1	0	1	0	0	0	1	0	0	0	0	0	0
	HanXRQr2_Chr09g0389991	RLK-Pelle_WAK	0	0	0	0	0	0	0	0	0	1	1	0	1	0	0	0	0	0	0	0	0	0	0	0	0	0	1	0	1	0	0	0	0	1	0	0	0	1	0	0	0	1	0	0	0	0	0
	HanXRQr2_Chr09g0411691	CMGC_CDK-PITSLRE	0	1	0	1	0	0	0	0	0	0	0	0	1	0	0	0	0	0	1	0	1	0	0	0	0	0	1	0	0	0	0	0	0	0	0	0	0	0	0	0	0	0	0	0	0	0	0
	HanXRQr2_Chr11g0478411	RLK-Pelle_DLSV	0	0	0	0	0	0	0	0	1	0	0	0	0	0	0	0	0	0	0	0	0	0	0	0	0	0	0	0	0	0	0	0	0	0	0	0	0	0	0	0	0	0	0	0	0	0	0
	HanXRQr2_Chr12g0548371	RLK-Pelle_RLCK-XII1	0	0	0	0	0	1	0	0	0	0	0	0	0	0	0	0	0	0	0	0	0	0	0	0	0	0	0	0	0	0	0	0	0	0	0	0	0	0	0	0	0	0	0	0	0	0	0
	HanXRQr2_Chr13g0591521	RLK-Pelle_LRR-III	0	0	0	0	0	0	0	0	0	0	0	1	0	0	0	0	0	0	0	1	0	0	0	0	0	0	0	0	0	0	0	0	0	0	0	1	1	0	0	0	1	0	0	0	0	0	0
	HanXRQr2_Chr13g0591731	RLK-Pelle_SD-2b	0	0	0	1	0	0	0	1	0	1	0	0	0	0	0	0	0	0	1	0	0	0	0	0	0	0	0	0	0	0	0	0	0	0	0	0	0	0	1	0	0	0	1	0	1	0	0
	HanXRQr2_Chr14g0628061	RLK-Pelle_WAK_LRK10L1	0	0	0	0	0	0	0	1	0	0	1	0	0	0	0	0	1	0	1	0	0	0	0	1	0	0	0	1	0	0	0	0	0	0	0	0	0	0	0	1	0	0	0	0	0	0	0
	HanXRQr2_Chr14g0650181	RLK-Pelle_LRR-XI1	0	0	0	0	0	0	0	0	0	0	0	1	0	1	0	0	0	1	0	1	0	1	0	1	0	0	0	0	0	0	0	0	0	0	0	1	0	0	0	0	0	0	0	0	0	0	0
	HanXRQr2_Chr15g0697761	RLK-Pelle_LRR-XI1	0	0	0	0	0	0	0	0	0	0	0	0	0	0	1	0	0	0	0	0	0	0	0	0	0	0	0	0	0	0	0	0	0	0	0	0	0	0	0	0	0	0	0	0	0	0	0
	HanXRQr2_Chr15g0699591	RLK-Pelle_LRR-III	1	0	0	0	0	1	0	1	0	1	0	1	0	1	0	1	0	0	0	0	0	0	0	1	0	0	0	0	0	0	0	0	0	0	0	0	1	0	0	0	1	0	0	0	0	0	0
	HanXRQr2_Chr16g0775821	CMGC_MAPK	0	0	0	0	0	0	0	1	0	1	0	1	0	1	0	1	0	0	1	0	1	0	1	0	0	0	0	0	0	0	0	0	0	0	0	0	0	0	0	0	0	0	0	0	0	0	0
	HanXRQr2_Chr17g0816411	RLK-Pelle_L-LEC	0	0	0	0	1	0	0	0	0	0	0	1	0	1	0	1	0	0	0	0	0	1	0	0	0	0	0	0	0	0	0	0	0	0	0	0	0	0	0	0	0	0	1	0	0	0	0
	HanXRQr2_Chr03g0111051	RLK-Pelle_L-LEC	0	0	0	1	1	0	1	0	1	0	0	0	0	0	0	0	0	0	0	0	0	0	0	0	0	0	1	0	1	0	0	0	0	0	1	0	0	0	0	0	0	0	1	0	0	0	0
	HanXRQr2_Chr03g0129661	RLK-Pelle_WAK	0	0	0	0	1	0	1	0	0	0	0	0	0	1	0	0	0	0	0	0	0	0	0	0	0	0	0	0	0	0	0	0	0	0	0	0	0	0	0	0	0	0	0	1	0	0	0
	HanXRQr2_Chr07g0316791	RLK-Pelle_LRR-III	0	1	0	0	1	0	1	0	0	0	0	0	0	0	0	0	0	0	0	0	0	0	0	0	0	0	0	0	0	0	0	0	0	0	0	0	0	0	0	0	0	0	0	0	0	0	0
	HanXRQr2_Chr10g0449471	PEK_PEK	0	0	0	0	1	0	1	0	0	0	0	1	0	1	0	1	0	0	0	0	0	1	0	1	0	0	0	0	0	0	0	0	0	0	0	0	0	1	0	0	0	1	0	0	0	1	0
	HanXRQr2_Chr11g0472651	RLK-Pelle_LRR-XII1	0	0	0	0	0	0	1	0	0	0	0	0	0	0	0	0	0	0	0	0	0	0	0	0	0	0	0	0	0	1	0	0	0	0	0	0	0	0	0	0	0	0	0	0	0	0	0
	HanXRQr2_Chr11g0501071	CAMK_CAMKL-CHK1	0	0	0	0	0	0	1	0	0	0	0	1	0	0	0	1	1	0	0	0	0	0	0	0	0	0	0	0	0	0	1	0	0	1	1	0	0	0	0	0	0	0	1	0	0	0	0
	HanXRQr2_Chr14g0652081	RLK-Pelle_PERK1	0	0	0	0	0	0	1	0	0	0	0	0	0	0	0	0	0	0	0	0	0	0	0	0	0	0	0	0	0	0	0	0	0	0	0	0	1	0	0	0	0	0	0	0	1	0	0
	HanXRQr2_Chr05g0209821	CMGC_MAPK	1	0	0	0	0	0	0	0	0	0	0	0	0	0	0	0	0	0	0	0	0	0	0	0	0	0	0	0	0	0	0	0	0	0	1	0	0	0	0	0	0	0	1	0	0	0	0
	HanXRQr2_Chr04g0169451	RLK-Pelle_LRR-III	0	0	0	0	1	0	1	0	0	0	0	1	0	1	0	1	0	1	0	1	0	1	0	1	0	0	0	0	0	0	0	0	0	0	0	0	0	0	0	0	0	0	1	0	0	0	0
	HanXRQr2_Chr11g0478421	RLK-Pelle_DLSV	0	0	0	0	1	0	0	0	1	0	1	0	0	0	0	0	0	0	0	0	0	0	0	0	0	0	0	0	0	0	0	0	0	0	0	0	0	0	0	0	0	0	0	1	0	0	0
	HanXRQr2_Chr01g0015311	RLK-Pelle_RLCK-VIIa-2	0	0	0	0	0	1	0	0	0	0	0	0	0	1	0	1	0	0	0	0	0	0	0	0	0	0	0	0	0	0	0	0	0	0	0	0	1	0	0	0	1	0	0	1	0	0	0
	HanXRQr2_Chr01g0039901	RLK-Pelle_LRR-I1	0	1	0	0	0	1	0	0	0	1	0	1	0	1	0	1	0	1	0	0	0	1	0	1	0	0	0	0	0	0	0	0	0	0	0	1	0	0	0	0	0	0	0	0	0	0	0
	HanXRQr2_Chr03g0136681	RLK-Pelle_LysM	0	0	0	0	1	0	0	0	0	1	0	0	0	0	0	0	0	0	0	0	0	0	0	0	0	0	0	0	0	0	0	0	0	0	0	0	0	1	0	0	0	1	0	0	0	1	0
	HanXRQr2_Chr05g0199621	RLK-Pelle_LRR-XIIIb	0	0	0	0	1	0	0	0	1	0	1	0	1	0	1	0	0	0	0	1	0	1	0	0	0	0	0	0	0	0	0	0	0	0	0	1	0	0	0	0	0	0	0	0	0	0	0
	HanXRQr2_Chr09g0368641	RLK-Pelle_CrRLK1L1	0	0	0	0	0	0	0	0	1	0	1	0	0	0	0	0	0	0	0	0	0	0	0	0	0	0	0	0	0	0	0	0	0	0	0	0	0	0	0	0	0	0	1	0	0	0	0
	HanXRQr2_Chr10g0427571	RLK-Pelle_LRR-VIII1	0	0	0	0	0	0	0	1	0	0	0	0	1	0	1	0	0	0	1	0	1	0	1	0	0	0	0	0	0	0	0	0	0	0	0	0	0	0	0	0	0	0	0	0	0	0	0
	HanXRQr2_Chr12g0558531	STE_STE11	0	0	0	0	0	1	0	0	0	1	1	0	1	0	1	0	0	0	0	0	0	0	0	0	0	0	1	0	0	0	0	0	0	0	0	0	1	0	0	0	1	0	0	1	1	0	0
	HanXRQr2_Chr14g0658921	RLK-Pelle_RLCK-VIIa-2	0	1	0	0	0	1	0	1	0	1	1	0	0	0	1	0	0	0	0	0	0	0	0	0	0	0	0	0	0	0	0	0	0	0	0	1	0	0	0	0	0	0	0	1	0	0	0
	HanXRQr2_Chr15g0700881	TKL-Pl-4	0	0	0	0	0	0	0	1	0	0	1	0	1	0	1	0	0	0	0	0	0	0	0	0	0	0	0	0	0	0	0	0	0	1	0	0	0	0	0	0	0	0	0	0	0	0	0
	HanXRQr2_Chr15g0713271	CAMK_OST1L	0	0	0	0	0	1	0	1	0	0	0	0	1	0	1	0	0	0	0	0	1	0	1	0	0	0	0	0	0	0	0	1	0	0	0	0	0	0	0	1	0	0	0	1	0	0	0
	HanXRQr2_Chr16g0732961	RLK-Pelle_RLCK-V	0	0	0	0	0	0	0	1	0	0	1	0	1	0	1	0	0	0	0	0	0	0	1	0	0	0	0	0	0	0	0	1	0	0	0	0	0	0	0	0	0	0	0	0	0	0	0
	HanXRQr2_Chr17g0810651	RLK-Pelle_LRR-XI1	0	0	0	0	0	1	0	1	0	1	0	1	0	0	0	0	1	0	1	0	1	0	0	0	0	0	0	0	0	0	0	0	0	0	0	0	1	0	0	0	0	0	0	1	0	0	0
	HanXRQr2_Chr17g0811661	RLK-Pelle_DLSV	0	0	0	0	0	1	0	0	0	1	0	0	0	0	0	0	1	0	0	0	1	0	0	0	0	0	0	0	0	0	0	0	0	0	0	0	0	0	0	0	0	0	0	1	0	0	0
	HanXRQr2_Chr17g0830571	RLK-Pelle_WAK_LRK10L1	0	0	0	0	0	0	0	1	1	0	1	0	1	0	1	0	0	0	0	0	1	0	1	0	0	0	0	0	0	0	0	0	0	0	0	0	0	0	0	0	0	0	0	0	0	0	0
	HanXRQr2_Chr01g0032211	RLK-Pelle_SD-2b	0	0	0	1	0	0	1	0	0	0	0	0	0	0	0	0	0	0	0	0	0	0	0	0	0	0	0	0	0	0	0	0	0	0	0	0	0	0	0	0	0	0	0	0	1	0	0
	HanXRQr2_Chr02g0051721	TKL-Pl-4	0	0	0	0	0	0	1	0	0	0	0	1	0	1	0	1	0	0	0	0	0	0	0	0	0	0	0	0	0	0	0	0	0	0	1	0	0	0	0	0	1	0	0	0	0	0	0
	HanXRQr2_Chr07g0312711	RLK-Pelle_CR4L	0	0	0	0	0	0	1	0	0	0	0	0	0	0	0	0	0	0	1	0	0	0	0	0	0	0	1	0	1	0	0	0	0	1	0	0	0	0	0	0	0	0	0	1	0	0	0
	HanXRQr2_Chr10g0450031	RLK-Pelle_DLSV	0	0	0	0	0	0	1	0	0	0	0	1	0	1	0	1	1	0	0	0	1	0	0	0	0	0	0	0	0	0	0	0	0	0	0	0	0	0	0	0	0	0	0	1	0	0	0
	HanXRQr2_Chr13g0567111	RLK-Pelle_SD-2b	0	0	0	1	0	0	1	0	0	0	0	0	0	0	0	0	0	0	0	0	0	0	0	0	0	0	0	0	0	0	0	0	1	0	1	0	1	0	0	0	0	0	0	0	1	0	0
	HanXRQr2_Chr13g0600961	RLK-Pelle_L-LEC	1	0	0	0	0	0	1	0	0	0	0	1	0	1	0	1	0	0	0	0	0	0	0	1	0	0	0	0	0	0	0	0	0	0	0	0	0	0	0	0	0	0	0	0	0	0	0
	HanXRQr2_Chr14g0644811	RLK-Pelle_DLSV	0	0	0	0	0	0	1	0	0	0	0	1	0	0	0	0	1	0	1	0	1	0	1	0	0	0	0	0	0	0	0	0	0	0	1	0	0	0	1	0	0	0	0	0	1	0	0
	HanXRQr2_Chr14g0649841	RLK-Pelle_WAK	0	0	0	0	0	0	1	0	0	0	0	1	0	1	0	1	0	1	0	1	0	1	0	1	0	0	0	0	0	0	0	0	0	0	0	0	0	0	0	0	0	0	0	1	0	0	0
	HanXRQr2_Chr15g0709231	RLK-Pelle_LRR-VI1	0	0	0	0	0	1	1	0	0	1	0	1	0	1	0	1	0	0	0	1	0	0	0	0	0	0	0	0	0	0	0	0	0	0	0	1	0	0	0	0	0	0	0	0	0	0	0
	HanXRQr2_Chr01g0044111	RLK-Pelle_L-LEC	0	1	0	0	0	0	0	0	0	0	0	0	1	0	1	0	0	1	0	1	0	1	0	0	0	0	0	0	0	0	0	0	0	0	0	0	0	1	0	0	0	0	0	0	0	0	0
	HanXRQr2_Chr03g0129711	RLK-Pelle_WAK	0	0	0	0	0	0	0	0	1	0	0	0	0	0	1	0	0	0	0	0	0	0	0	0	0	0	1	0	0	0	0	0	0	0	1	0	0	0	1	0	0	0	0	0	0	0	0
	HanXRQr2_Chr04g0151641	RLK-Pelle_LRR-III	0	0	0	0	0	0	0	0	0	0	0	0	0	0	0	0	0	0	0	1	0	0	0	0	0	0	0	0	0	0	0	0	0	0	0	0	0	0	0	0	0	0	0	0	0	0	0
	HanXRQr2_Chr04g0168041	AGC_RSK-2	0	1	0	0	0	0	0	0	0	1	0	0	0	0	0	0	0	0	0	0	0	0	0	0	0	0	1	0	1	0	0	0	0	0	0	1	0	0	0	1	0	0	0	1	1	0	0
	HanXRQr2_Chr05g0219571	RLK-Pelle_LRR-VI1	0	0	0	1	0	0	0	0	0	0	0	0	0	0	0	0	0	0	0	0	0	0	0	0	0	0	0	0	0	0	0	0	1	0	0	1	1	0	0	0	0	0	0	1	0	0	0
	HanXRQr2_Chr06g0258111	RLK-Pelle_LRR-XI1	0	0	0	0	0	0	0	0	0	0	0	0	0	0	0	0	0	0	0	0	0	0	0	0	0	0	0	0	0	0	0	0	0	0	0	0	0	0	0	0	0	0	0	0	0	0	0
	HanXRQr2_Chr06g0271351	RLK-Pelle_DLSV	0	1	0	0	0	1	0	1	0	0	1	0	1	0	1	0	0	0	0	0	1	0	1	0	0	0	0	0	0	0	0	1	0	0	0	0	0	0	0	0	0	0	0	1	0	0	0
	HanXRQr2_Chr07g0292571	RLK-Pelle_DLSV	0	0	0	0	0	0	0	1	0	0	1	0	1	0	1	0	0	0	1	0	1	0	1	0	0	0	0	0	0	0	0	0	0	0	1	0	0	0	0	0	0	0	0	0	0	0	0
	HanXRQr2_Chr09g0383201	CAMK_CAMKL-CHK1	0	0	0	0	0	1	0	0	0	1	0	0	0	1	0	1	0	0	1	0	0	0	0	0	0	0	0	0	0	0	0	0	0	0	0	0	0	0	0	0	0	0	0	0	0	0	0
	HanXRQr2_Chr09g0389341	RLK-Pelle_LRR-XI1	0	1	0	0	0	0	0	0	0	1	0	0	0	0	0	0	0	0	0	0	0	0	0	0	0	0	0	0	0	0	0	0	0	0	0	0	0	0	0	0	0	0	0	0	0	0	0
	HanXRQr2_Chr09g0400521	RLK-Pelle_CrRLK1L1	0	0	0	1	0	0	0	0	1	0	0	0	0	0	0	0	0	0	0	0	0	0	0	0	0	0	0	0	0	0	0	0	0	0	1	0	0	0	0	0	0	0	0	0	0	1	0
	HanXRQr2_Chr10g0464421	RLK-Pelle_PERK1	1	0	0	0	0	0	0	1	0	0	0	0	0	0	0	0	0	0	0	0	0	0	0	0	0	0	0	0	0	0	1	0	0	0	1	0	0	0	0	0	0	0	1	0	0	0	0
	HanXRQr2_Chr14g0664671	RLK-Pelle_RLCK-VIIa-2	0	0	0	1	0	0	0	0	0	0	0	0	0	0	0	0	0	0	0	0	0	0	0	0	0	0	1	0	0	0	0	0	1	0	1	0	1	0	0	0	0	0	1	0	0	0	0
	HanXRQr2_Chr06g0267311	CAMK_CAMKL-CHK1	0	0	0	0	1	0	1	0	1	0	0	0	0	0	0	0	1	0	1	0	1	0	1	0	0	0	0	0	0	0	0	0	0	0	0	0	1	0	0	0	1	0	0	0	1	0	0
	HanXRQr2_Chr09g0397141	RLK-Pelle_LRR-III	0	0	0	0	1	0	1	0	0	0	0	1	0	1	0	1	0	0	0	1	0	1	0	1	0	0	0	0	0	0	0	0	0	0	0	0	0	0	0	0	0	0	0	0	0	0	0
	HanXRQr2_Chr09g0405441	STE_STE11	0	0	0	0	0	1	0	0	0	0	0	0	1	0	1	0	1	0	1	0	1	0	1	0	0	0	0	0	0	0	0	0	0	0	1	0	0	0	0	0	0	0	0	0	0	0	0
	HanXRQr2_Chr04g0163761	RLK-Pelle_LRR-VIII1	0	0	0	0	0	0	0	1	1	0	1	0	1	0	1	0	0	0	1	0	1	0	1	0	0	0	0	0	0	0	0	1	0	0	0	0	0	0	0	0	0	0	0	0	0	0	0
	HanXRQr2_Chr05g0195781	RLK-Pelle_LRR-XI1	0	1	0	0	0	0	0	0	0	0	0	0	0	0	0	0	0	1	0	1	0	1	0	0	0	0	0	0	0	0	0	0	0	0	0	0	0	0	0	0	0	0	0	0	0	0	0
	HanXRQr2_Chr05g0201211	RLK-Pelle_RLCK-Os	0	0	0	1	0	1	0	0	0	1	0	1	0	1	0	1	0	0	0	0	0	0	0	0	0	0	0	0	1	0	0	0	0	0	0	0	0	0	0	0	0	0	0	0	0	0	0
	HanXRQr2_Chr05g0220271	RLK-Pelle_RLCK-VI	0	0	0	0	0	1	0	0	0	0	0	0	0	1	0	0	0	0	0	0	0	0	0	0	0	0	0	0	0	0	0	0	0	0	0	0	1	0	0	0	0	0	0	0	1	0	0
	HanXRQr2_Chr09g0410701	RLK-Pelle_LRR-XI1	0	1	0	0	0	0	0	1	0	0	0	1	0	0	0	0	0	1	0	1	0	0	1	0	0	0	0	0	0	1	0	0	0	0	0	0	0	0	0	0	0	0	0	0	0	0	0
	HanXRQr2_Chr10g0442541	RLK-Pelle_DLSV	0	0	0	0	0	0	0	0	1	0	1	0	1	0	1	0	0	0	0	0	0	1	0	0	0	0	0	0	0	0	0	0	0	0	0	0	0	0	0	0	0	0	0	1	0	1	0
	HanXRQr2_Chr15g0695881	RLK-Pelle_DLSV	0	1	0	0	0	0	0	1	0	1	0	0	0	0	0	0	0	0	0	1	0	1	1	0	0	0	0	0	0	0	0	0	0	0	0	0	0	0	0	0	0	0	1	0	0	0	0
	HanXRQr2_Chr15g0698191	RLK-Pelle_DLSV	0	0	0	0	1	0	0	0	0	0	1	0	0	0	1	0	0	0	0	0	0	0	0	0	0	0	0	0	0	0	0	0	0	0	0	0	0	1	0	0	0	1	0	0	0	0	0
	HanXRQr2_Chr17g0814901	RLK-Pelle_DLSV	0	0	0	0	0	0	0	1	0	0	1	0	0	0	1	0	1	0	1	0	1	0	1	0	0	0	0	0	0	0	0	0	0	0	0	0	0	0	0	0	0	0	0	0	1	0	0
	HanXRQr2_Chr08g0330911	RLK-Pelle_DLSV	0	0	0	0	0	0	1	0	0	0	0	0	0	0	0	0	0	0	0	0	0	0	0	1	0	0	0	0	0	0	0	0	0	0	0	0	0	0	0	0	0	0	0	0	0	0	0
	HanXRQr2_Chr09g0366451	RLK-Pelle_CrRLK1L1	0	0	0	0	0	0	1	0	0	0	0	0	0	0	0	0	0	0	0	0	0	0	0	0	0	0	1	0	1	0	0	0	0	1	0	0	0	0	0	0	0	0	0	0	0	0	0
	HanXRQr2_Chr09g0418051	RLK-Pelle_LRR-XI1	0	0	0	0	0	0	1	0	0	0	0	1	0	1	0	1	0	1	0	0	0	1	0	1	0	0	0	0	0	0	0	0	0	0	0	0	0	0	0	0	0	0	0	0	0	0	0
	HanXRQr2_Chr10g0461351	RLK-Pelle_RLCK-IV	0	0	0	0	0	1	0	1	0	0	0	0	0	0	0	0	0	0	0	0	0	0	0	0	0	0	0	0	0	0	0	0	0	0	0	0	0	0	0	0	0	0	0	0	0	0	0
	HanXRQr2_Chr11g0477861	RLK-Pelle_DLSV	0	0	0	0	1	0	1	0	0	0	1	0	0	0	0	0	0	0	0	0	0	0	0	0	0	0	0	0	0	0	0	0	0	0	0	0	0	1	0	0	0	0	0	1	0	0	0
	HanXRQr2_Chr11g0478161	RLK-Pelle_DLSV	0	0	0	0	1	0	1	0	1	0	0	0	0	0	0	0	1	0	1	0	0	0	0	0	0	0	0	0	0	0	0	0	0	0	0	0	0	0	0	0	0	1	0	1	0	0	0
	HanXRQr2_Chr13g0591241	RLK-Pelle_LRR-VIII1	0	0	0	0	1	0	1	0	1	0	0	1	0	0	0	1	0	0	0	0	0	0	0	0	0	0	0	0	0	0	0	0	0	0	0	0	0	0	0	0	0	0	0	0	0	1	0
	HanXRQr2_Chr14g0632861	RLK-Pelle_WAK	0	1	0	0	1	0	1	0	1	0	0	0	0	0	1	0	0	0	0	0	0	0	0	1	0	0	0	0	0	0	0	0	0	0	1	0	0	0	0	0	0	0	0	0	0	0	0
	HanXRQr2_Chr15g0683191	STE_STE11	0	0	0	0	0	0	0	0	0	0	0	0	0	0	0	0	0	0	0	0	0	0	1	0	0	0	1	0	0	0	0	0	0	0	0	0	1	0	0	0	0	0	0	0	0	0	0
	HanXRQr2_Chr15g0689991	RLK-Pelle_RLCK-VIIa-2	0	0	0	0	0	0	0	0	0	0	0	0	0	1	0	0	0	0	1	0	1	0	0	0	0	0	0	0	0	0	0	0	0	0	0	0	0	0	0	0	0	0	0	0	0	0	0
	HanXRQr2_Chr01g0013981	RLK-Pelle_WAK	0	0	0	0	0	0	0	0	0	0	0	0	0	0	0	0	0	0	0	0	0	0	0	0	0	0	0	0	0	0	0	0	1	0	0	0	1	0	0	0	1	0	0	0	0	0	0
	HanXRQr2_Chr03g0125131	RLK-Pelle_DLSV	0	0	0	1	0	1	0	1	0	0	0	0	0	0	1	0	0	0	0	0	0	0	0	0	0	0	0	0	0	0	0	0	1	0	0	0	0	0	0	0	0	0	0	1	1	0	0
	HanXRQr2_Chr04g0163771	RLK-Pelle_LRR-VIII1	0	0	0	0	0	1	0	1	0	0	0	0	1	0	1	0	0	0	1	0	1	0	1	0	0	0	0	0	0	0	0	0	0	0	0	0	0	0	0	0	0	0	0	0	0	0	0
	HanXRQr2_Chr05g0217871	RLK-Pelle_CrRLK1L1	0	0	0	0	0	0	0	0	0	0	1	0	1	0	1	0	0	0	0	0	0	0	0	0	0	0	0	0	0	0	0	0	0	0	0	0	1	0	0	0	0	0	0	0	0	0	0
	HanXRQr2_Chr06g0249301	AGC_RSK-2	0	0	0	1	0	0	0	0	0	0	0	0	0	1	0	0	0	0	0	0	0	0	0	1	0	0	0	0	0	0	0	0	0	0	0	1	0	0	0	1	0	1	0	1	0	0	0
	HanXRQr2_Chr06g0277411	RLK-Pelle_RLCK-VIIa-2	0	0	0	0	0	0	0	0	0	0	0	0	0	0	0	0	0	0	1	0	0	0	0	0	0	0	0	0	1	0	0	0	0	0	0	0	0	0	0	0	0	0	0	0	0	0	0
	HanXRQr2_Chr07g0292191	RLK-Pelle_DLSV	0	0	0	0	0	0	0	0	1	0	0	0	0	1	0	0	1	0	1	0	1	0	1	0	0	0	0	0	0	0	0	0	0	0	0	0	0	0	1	0	0	0	0	0	0	0	0
	HanXRQr2_Chr07g0315011	RLK-Pelle_RLCK-IXb	0	1	0	0	0	1	0	0	0	0	0	0	0	0	0	0	0	0	0	0	0	0	0	0	0	0	0	0	0	0	0	0	0	0	0	0	0	0	0	0	0	0	0	0	0	0	0
	HanXRQr2_Chr08g0356651	RLK-Pelle_LRR-Xb1	0	1	0	0	0	0	0	0	1	0	0	0	0	0	0	0	0	0	0	0	1	0	0	0	0	0	0	0	1	0	0	0	0	0	0	0	0	0	0	0	0	0	0	1	0	0	0
	HanXRQr2_Chr08g0360471	RLK-Pelle_RLCK-VIIa-2	0	0	0	0	0	0	0	0	0	0	0	0	0	0	0	0	0	0	0	0	0	0	0	0	0	0	0	0	0	0	0	0	0	0	0	0	0	0	0	0	0	0	0	0	0	1	0
	HanXRQr2_Chr09g0369651	RLK-Pelle_CrRLK1L1	0	0	0	0	0	0	0	0	0	0	0	0	0	0	0	0	0	0	0	0	0	0	0	0	0	0	0	0	0	0	0	0	0	0	0	0	0	0	0	0	0	0	1	0	0	0	0
	HanXRQr2_Chr09g0400361	RLK-Pelle_CrRLK1L1	0	0	0	0	0	0	0	0	0	0	1	0	1	0	1	0	0	0	0	0	1	0	0	0	0	0	1	0	1	0	0	0	0	0	1	0	0	0	0	0	0	0	0	0	0	0	0
	HanXRQr2_Chr10g0425941	RLK-Pelle_DLSV	0	1	0	0	0	0	0	0	0	0	0	0	0	0	1	0	0	0	0	0	0	0	0	0	0	0	0	0	0	0	0	0	0	0	0	0	0	0	0	0	0	0	0	1	0	0	0
	HanXRQr2_Chr10g0442521	RLK-Pelle_DLSV	1	0	0	0	0	0	0	0	0	0	0	0	0	0	0	1	0	0	0	0	0	0	0	0	0	0	0	0	0	0	0	0	0	0	0	0	0	0	0	0	0	0	0	0	0	0	0
	HanXRQr2_Chr10g0449351	TKL-Pl1	0	0	0	0	0	1	0	1	0	0	0	0	0	0	0	0	0	0	0	0	0	0	0	0	0	0	0	0	0	0	0	0	0	0	0	1	0	0	0	0	0	0	0	0	0	0	0
	HanXRQr2_Chr11g0470511	RLK-Pelle_WAK_LRK10L1	0	0	0	0	0	0	0	0	0	0	0	0	0	0	0	0	0	0	0	0	0	1	0	1	0	0	0	0	0	0	0	0	0	0	1	0	0	0	0	0	0	0	0	0	0	0	0
	HanXRQr2_Chr11g0475811	RLK-Pelle_DLSV	0	0	0	0	0	0	0	0	0	0	0	0	1	0	1	0	1	0	0	0	1	0	1	0	0	0	0	0	0	0	0	0	0	0	0	0	0	0	0	0	0	0	0	0	0	0	0
	HanXRQr2_Chr11g0515231	RLK-Pelle_RLCK-VIIa-2	0	0	0	0	0	0	0	0	0	0	0	0	0	0	0	0	1	0	0	0	1	0	0	0	0	0	0	0	0	0	0	0	0	0	0	0	0	0	0	0	0	0	0	0	0	0	0
	HanXRQr2_Chr11g0516661	RLK-Pelle_CrRLK1L1	0	0	0	0	0	0	0	1	0	1	0	0	0	1	0	1	0	0	0	1	0	1	0	1	0	0	0	1	0	0	0	0	0	0	0	0	0	0	0	0	0	0	0	0	0	1	0
	HanXRQr2_Chr12g0558411	CAMK_CDPK	0	0	0	0	0	0	0	0	0	0	0	0	0	0	0	0	0	0	0	0	0	0	0	0	0	0	0	0	0	0	0	0	0	0	0	0	0	0	0	0	0	0	0	0	0	0	0
	HanXRQr2_Chr13g0566781	RLK-Pelle_SD-2b	0	0	0	0	0	0	0	0	1	0	0	0	0	0	0	0	0	0	0	0	0	0	0	0	0	0	1	0	1	0	0	0	0	0	1	0	0	0	0	0	0	0	1	0	0	0	0
	HanXRQr2_Chr13g0574541	RLK-Pelle_WAK	0	0	0	1	0	0	0	0	0	0	0	0	0	0	0	0	0	0	0	0	0	0	0	0	0	0	0	0	0	0	0	0	0	1	0	0	0	1	0	0	0	1	0	0	0	0	0
	HanXRQr2_Chr14g0649551	RLK-Pelle_WAK	0	0	0	0	0	1	0	0	0	0	1	0	0	0	0	0	0	0	0	0	0	0	0	0	0	0	0	0	0	0	0	0	0	0	1	0	0	0	0	0	0	0	0	0	1	0	0
	HanXRQr2_Chr14g0668531	RLK-Pelle_LRR-XI1	0	0	0	0	0	0	0	0	0	0	0	1	0	0	0	0	0	0	0	0	0	0	0	0	0	0	0	0	0	0	0	0	0	0	0	0	0	0	0	0	0	0	0	0	0	0	0
	HanXRQr2_Chr14g0669141	RLK-Pelle_RLCK-XI	0	0	0	0	0	0	0	0	0	0	0	0	0	0	0	0	0	0	0	0	0	0	0	0	0	0	0	0	0	0	0	0	0	0	0	0	0	0	0	0	0	0	0	0	0	0	0
	HanXRQr2_Chr15g0683461	RLK-Pelle_WAK_LRK10L1	0	0	0	1	0	1	0	1	0	1	1	0	0	0	1	0	0	0	0	0	0	0	0	0	0	0	0	0	0	0	0	0	0	0	0	0	0	0	0	0	0	0	0	0	0	0	0
	HanXRQr2_Chr16g0743401	RLK-Pelle_CrRLK1L1	0	0	0	1	0	0	0	0	0	0	0	0	0	0	0	0	0	0	0	0	0	0	0	0	0	0	0	0	0	0	0	0	0	0	0	0	0	1	0	0	0	0	0	0	0	0	0
	HanXRQr2_Chr17g0803151	RLK-Pelle_PERK1	0	0	0	0	0	1	0	1	0	0	1	0	0	0	1	0	0	0	1	0	1	0	0	0	0	0	0	0	0	0	0	0	0	0	0	0	0	0	0	0	0	0	0	0	0	0	0
	HanXRQr2_Chr01g0018941	CAMK_CAMKL-CHK1	0	0	0	0	0	1	1	0	0	1	0	0	0	0	0	1	1	0	0	0	0	0	0	0	0	0	1	0	0	0	0	0	0	0	1	0	0	0	0	0	0	0	1	0	0	0	0
	HanXRQr2_Chr09g0410401	TKL-Pl-4	0	0	0	0	1	0	1	0	0	0	0	0	0	0	0	0	0	0	0	0	0	0	0	0	0	0	0	0	0	0	0	0	0	0	0	0	0	0	0	0	0	0	0	0	0	0	0
	HanXRQr2_Chr10g0422391	AGC_NDR	1	0	1	0	0	0	1	0	0	0	0	0	0	0	0	0	0	0	0	0	1	0	0	0	0	0	0	0	0	0	0	0	0	0	0	0	0	0	0	0	0	0	0	0	0	0	0
	HanXRQr2_Chr05g0196711	CMGC_MAPK	0	0	0	0	0	0	0	0	0	0	0	0	0	0	0	0	0	0	0	0	1	0	0	0	0	0	0	0	0	0	0	0	0	0	0	0	0	0	0	0	0	0	0	0	0	0	0
	HanXRQr2_Chr06g0263671	RLK-Pelle_LRR-XI1	0	0	0	0	0	0	0	0	0	0	0	0	0	0	0	0	0	0	0	0	0	0	0	0	0	0	0	0	0	0	0	0	0	0	0	1	0	0	0	1	0	0	0	1	0	0	0
	HanXRQr2_Chr09g0400271	RLK-Pelle_CrRLK1L1	0	0	0	0	0	0	0	0	1	0	0	1	1	0	0	0	0	0	0	0	0	0	0	0	0	0	0	0	0	0	0	0	0	0	0	0	0	1	0	0	0	0	0	0	0	0	0
	HanXRQr2_Chr01g0000011	CAMK_CAMKL-CHK1	0	0	0	0	0	1	1	0	0	0	0	0	0	0	0	1	0	0	0	0	0	0	0	1	0	0	0	0	0	0	0	0	0	1	0	0	0	0	0	0	0	0	0	1	0	1	0
	HanXRQr2_Chr01g0033431	RLK-Pelle_LRR-IX	0	0	0	0	1	0	0	0	0	0	0	0	1	0	0	0	0	0	0	0	0	0	1	0	0	0	0	0	0	0	1	0	0	0	1	0	0	0	1	0	0	0	1	0	0	0	0
	HanXRQr2_Chr03g0096531	RLK-Pelle_RLCK-Os	0	0	0	0	0	0	0	0	0	1	0	0	0	1	0	1	0	0	0	0	0	0	0	1	0	0	0	0	0	0	0	0	0	0	0	0	0	1	0	0	0	0	0	1	0	0	0
	HanXRQr2_Chr08g0325181	RLK-Pelle_LRR-II	0	0	0	0	1	0	0	0	0	0	0	0	1	0	0	0	0	0	0	0	0	0	1	0	0	0	0	0	0	0	0	0	0	0	0	0	1	0	0	0	0	0	0	0	0	0	0
	HanXRQr2_Chr08g0330901	RLK-Pelle_DLSV	0	0	0	0	0	0	0	0	1	0	1	0	1	0	1	0	0	0	0	0	0	0	0	0	0	0	0	0	0	0	0	0	0	0	0	0	0	0	0	0	0	0	0	1	0	0	0
	HanXRQr2_Chr09g0405981	RLK-Pelle_WAK_LRK10L1	0	0	0	0	0	1	0	1	0	0	0	1	1	0	0	0	1	0	1	0	1	0	1	0	0	0	0	0	0	0	0	0	0	0	0	0	0	0	0	0	0	0	0	0	0	1	0
	HanXRQr2_Chr09g0417361	RLK-Pelle_RLCK-VIIa-2	0	0	0	0	1	0	0	0	1	0	1	0	0	0	0	0	0	0	0	0	0	0	0	0	0	0	0	0	0	0	0	0	0	0	0	0	0	0	0	0	0	0	0	1	0	0	0
	HanXRQr2_Chr10g0438261	TKL-Pl-4	0	0	1	0	0	1	0	0	0	0	1	0	0	0	1	0	0	0	0	0	0	0	0	0	0	0	0	0	0	0	0	0	0	0	0	0	0	0	0	0	1	0	0	0	1	0	0
	HanXRQr2_Chr11g0502731	CAMK_CAMKL-CHK1	0	0	0	0	0	1	0	0	0	1	0	0	1	0	0	0	0	0	0	0	1	0	1	0	0	0	0	0	0	0	0	0	0	0	0	0	0	0	0	0	0	0	0	0	0	0	0
	HanXRQr2_Chr11g0519911	RLK-Pelle_CrRLK1L1	0	0	0	0	0	0	0	1	0	0	0	0	0	0	0	0	0	0	0	0	0	0	0	0	0	0	0	0	0	0	0	0	0	0	0	0	0	0	0	0	0	0	0	0	0	0	0
	HanXRQr2_Chr12g0542161	RLK-Pelle_DLSV	1	0	0	0	0	0	0	0	0	0	0	0	0	1	0	0	0	0	0	0	0	0	0	0	0	0	0	0	0	0	0	0	0	0	0	0	0	0	0	0	0	0	0	0	0	0	0
	HanXRQr2_Chr12g0551321	RLK-Pelle_RLCK-VI	0	0	1	0	0	0	0	0	0	1	0	0	0	0	0	0	0	0	0	1	0	1	0	0	0	0	0	0	0	0	0	0	0	0	0	0	0	0	0	0	0	0	0	0	0	0	0
	HanXRQr2_Chr13g0588751	RLK-Pelle_RLCK-X	0	0	0	0	0	0	0	1	0	0	0	0	0	0	0	0	0	1	0	1	0	1	0	1	0	0	0	0	0	0	0	0	0	0	0	1	0	0	0	0	0	0	0	0	0	0	0
	HanXRQr2_Chr13g0589361	AGC_RSK-2	0	0	1	0	0	1	0	0	0	0	0	0	1	0	0	0	0	0	0	0	0	0	0	1	0	0	0	0	0	0	0	0	0	0	0	1	0	0	0	1	0	0	0	1	1	0	0
	HanXRQr2_Chr14g0632621	RLK-Pelle_WAK	0	0	0	0	1	0	0	0	0	0	0	0	0	1	0	0	0	1	0	0	0	1	0	0	0	0	0	0	0	0	0	0	0	0	0	0	0	0	0	0	0	0	0	0	0	0	0
	HanXRQr2_Chr14g0644351	RLK-Pelle_RLCK-VI	0	0	0	0	0	1	0	0	0	0	1	0	1	0	1	0	0	0	0	0	0	0	0	0	0	0	0	0	0	0	0	0	0	0	0	1	0	0	0	1	0	1	0	1	0	1	0
	HanXRQr2_Chr15g0696631	RLK-Pelle_SD-2b	0	0	0	0	0	0	0	0	0	0	1	0	1	0	1	0	0	0	0	1	0	0	1	0	0	0	0	0	0	0	0	0	0	0	1	0	0	0	1	0	0	0	1	0	0	0	0
	HanXRQr2_Chr03g0129291	RLK-Pelle_LRR-III	0	0	0	0	1	0	1	0	0	0	0	0	0	1	0	1	0	1	0	1	0	1	0	0	0	0	0	0	0	0	0	0	0	0	0	0	1	0	0	0	0	0	0	0	1	0	0
	HanXRQr2_Chr07g0289511	AGC_RSK-2	0	0	0	0	0	0	1	0	1	0	0	0	0	1	0	1	0	0	0	0	0	0	0	0	0	0	0	0	0	0	0	0	0	0	0	0	0	0	0	0	0	1	1	0	0	0	0
	HanXRQr2_Chr12g0540991	RLK-Pelle_DLSV	0	0	0	0	0	0	1	0	1	0	0	1	0	1	0	1	0	0	0	0	0	0	0	0	0	0	0	0	0	0	0	0	0	0	0	0	0	0	0	0	0	0	1	0	0	0	0
	HanXRQr2_Chr13g0599471	RLK-Pelle_CrRLK1L1	0	0	0	0	0	0	0	0	0	0	0	0	0	0	0	0	0	0	0	0	0	0	0	0	0	0	0	0	0	0	0	0	0	0	0	0	0	0	0	0	0	0	0	0	0	0	0
	HanXRQr2_Chr14g0664361	RLK-Pelle_CrRLK1L1	0	0	0	0	0	0	1	0	0	0	1	0	0	0	0	0	0	0	0	0	0	0	0	0	0	0	1	0	1	0	0	0	0	0	0	0	0	0	0	0	0	0	0	1	1	0	0
	HanXRQr2_Chr15g0698141	RLK-Pelle_DLSV	0	0	0	0	1	0	1	0	0	1	0	0	0	1	0	1	1	0	1	0	0	0	0	0	0	0	0	0	0	0	0	0	0	0	1	0	0	0	0	0	0	0	0	0	0	0	0
	HanXRQr2_Chr17g0812351	RLK-Pelle_DLSV	0	0	0	0	0	0	1	0	0	1	0	0	0	1	0	1	0	0	0	0	0	1	0	0	0	0	0	0	0	0	0	0	0	0	0	0	0	0	0	0	0	0	0	0	0	0	0
	HanXRQr2_Chr01g0002971	RLK-Pelle_RLCK-VI	0	0	0	0	1	0	1	0	0	0	0	0	0	1	0	1	0	0	0	0	0	0	0	0	0	0	0	0	0	0	0	0	0	0	0	0	0	1	0	0	0	1	0	0	0	1	0
	HanXRQr2_Chr05g0203811	CAMK_CAMKL-CHK1	0	0	0	0	0	0	1	0	0	1	0	0	0	0	0	0	0	0	0	0	0	0	0	0	0	0	0	0	0	0	0	1	0	0	0	1	0	0	0	0	0	0	0	1	0	0	0
	HanXRQr2_Chr07g0313531	RLK-Pelle_SD-2b	0	0	0	0	0	0	1	0	0	1	0	1	0	1	0	0	0	0	0	0	0	0	0	0	0	0	1	0	1	0	0	0	0	0	0	0	0	0	0	0	0	0	0	0	0	0	0
	HanXRQr2_Chr01g0010151	RLK-Pelle_L-LEC	0	0	0	0	0	0	0	1	0	0	1	0	1	0	1	0	0	1	0	0	0	0	0	0	0	0	0	0	0	0	0	0	0	0	0	0	0	0	0	0	0	0	0	0	0	0	0
	HanXRQr2_Chr01g0022241	RLK-Pelle_LRR-XI1	0	0	1	0	0	0	0	0	0	0	0	0	0	0	0	0	0	0	0	0	0	0	0	0	0	0	0	0	0	0	0	0	0	0	0	0	0	0	0	0	0	0	0	0	1	0	0
	HanXRQr2_Chr01g0032191	RLK-Pelle_SD-2b	0	1	0	0	0	0	0	0	0	0	0	0	0	0	0	0	1	0	0	0	0	0	0	0	0	0	1	0	1	0	0	0	0	0	0	0	0	0	0	0	0	0	0	0	1	0	0
	HanXRQr2_Chr01g0044091	RLK-Pelle_CrRLK1L1	0	0	1	0	0	0	0	0	1	0	0	1	0	0	0	0	0	0	0	0	0	0	0	0	0	0	1	0	1	0	0	0	0	1	0	0	0	0	0	0	0	0	0	0	0	0	0
	HanXRQr2_Chr02g0082441	RLK-Pelle_DLSV	0	1	0	0	0	0	0	0	0	0	0	0	0	0	0	0	0	0	0	0	0	0	0	0	0	0	0	0	0	0	0	0	0	0	0	0	0	0	0	0	0	0	0	0	0	1	0
	HanXRQr2_Chr02g0083441	RLK-Pelle_RLCK-VIIa-2	0	0	0	0	0	1	0	1	0	0	0	0	0	0	0	0	0	0	0	0	0	0	0	0	0	0	0	0	0	0	0	0	0	0	0	0	0	1	0	1	0	1	0	1	0	0	0
	HanXRQr2_Chr04g0189221	RLK-Pelle_LRK10L-2	0	0	0	0	0	0	0	0	0	1	0	0	0	0	0	0	0	0	0	0	0	0	0	0	0	0	0	0	0	0	0	0	0	0	0	0	0	0	0	0	0	1	0	1	0	0	0
	HanXRQr2_Chr04g0191461	RLK-Pelle_RLCK-V	0	0	0	0	0	1	0	0	0	1	1	0	1	0	0	0	0	0	0	0	0	0	0	0	0	0	0	0	0	0	0	0	0	0	0	0	1	0	0	0	1	0	0	0	0	0	0
	HanXRQr2_Chr05g0194201	RLK-Pelle_DLSV	0	0	0	0	0	0	0	0	0	1	0	0	0	1	0	0	0	0	0	0	0	0	0	0	0	0	0	0	0	0	0	0	0	0	0	0	0	0	0	0	0	0	0	0	0	0	0
	HanXRQr2_Chr06g0264321	RLK-Pelle_SD-2b	0	0	0	0	0	0	0	0	1	0	1	0	1	0	1	0	0	0	0	0	0	0	0	0	0	0	1	0	1	0	0	0	0	0	0	0	0	0	0	0	0	0	0	1	1	0	0
	HanXRQr2_Chr08g0327591	RLK-Pelle_RLCK-VIIa-2	0	0	0	0	0	0	0	0	0	1	0	1	0	1	0	1	0	0	0	0	0	0	0	0	0	0	0	0	0	0	0	0	0	0	0	0	0	0	0	0	0	0	0	0	0	0	0
	HanXRQr2_Chr08g0330631	RLK-Pelle_DLSV	0	0	0	0	0	0	0	0	0	0	0	0	0	0	0	0	0	0	0	0	0	0	0	0	0	0	0	0	0	0	0	0	0	0	0	0	0	0	0	0	0	0	0	0	0	0	0
	HanXRQr2_Chr08g0338421	RLK-Pelle_SD-2b	0	0	0	0	0	0	0	0	0	0	0	0	1	0	0	0	0	0	1	0	0	0	0	0	1	0	1	0	0	0	0	0	0	0	1	0	0	0	0	0	0	0	1	0	0	0	0
	HanXRQr2_Chr09g0366371	RLK-Pelle_CrRLK1L1	0	0	0	0	0	0	0	0	1	0	0	1	0	1	0	1	1	0	1	0	1	0	0	0	0	0	0	0	1	0	0	0	0	0	0	0	0	0	0	0	0	0	0	0	0	0	0
	HanXRQr2_Chr09g0374751	RLK-Pelle_LRR-VIII1	0	0	0	0	0	0	0	0	0	1	0	0	0	1	1	0	0	0	0	0	0	0	0	0	0	0	0	0	0	0	0	0	0	0	0	0	0	0	0	0	0	0	0	0	1	0	0
	HanXRQr2_Chr09g0376561	RLK-Pelle_DLSV	0	0	0	0	0	0	0	1	0	0	1	0	1	0	1	0	0	0	0	0	1	0	1	0	0	0	0	0	0	0	0	0	0	0	0	0	0	0	0	0	0	0	0	1	0	0	0
	HanXRQr2_Chr11g0470631	RLK-Pelle_LRK10L-2	0	0	0	0	0	0	0	0	0	0	0	0	0	0	0	0	0	0	0	0	0	0	0	0	0	0	0	0	0	0	0	0	1	0	0	0	0	0	0	0	1	0	0	0	1	0	0
	HanXRQr2_Chr11g0475771	RLK-Pelle_DLSV	0	0	0	1	0	0	0	0	0	0	0	0	0	0	0	0	0	0	0	0	0	0	0	0	0	0	0	0	0	0	0	0	1	0	0	0	1	0	0	0	1	0	0	1	1	0	0
	HanXRQr2_Chr12g0539491	CMGC_CDK-Pl	0	0	0	0	0	0	0	0	0	0	0	0	0	0	0	0	0	0	0	0	0	0	0	0	0	0	0	0	0	0	0	0	0	0	0	1	1	0	0	0	0	0	0	1	1	0	0
	HanXRQr2_Chr12g0542331	RLK-Pelle_DLSV	0	0	0	0	0	0	0	0	0	0	0	0	0	0	1	0	0	0	0	0	0	0	0	0	0	0	0	0	0	0	0	0	0	0	1	0	0	0	0	0	0	0	0	0	0	0	0
	HanXRQr2_Chr12g0553791	RLK-Pelle_LRR-II	0	0	1	0	1	0	0	0	1	0	0	0	0	0	0	0	0	0	0	0	0	0	0	0	0	0	0	0	0	0	0	0	0	1	0	0	0	1	0	0	0	0	0	0	0	1	0
	HanXRQr2_Chr14g0638461	RLK-Pelle_LRR-IX	0	0	0	0	0	0	0	0	0	1	0	0	0	0	0	1	0	0	0	0	0	1	0	1	0	0	0	0	0	0	0	0	0	0	0	0	1	0	0	0	0	0	0	0	0	1	0
	HanXRQr2_Chr14g0669671	RLK-Pelle_LRR-Xb1	0	0	0	0	0	1	0	1	0	0	0	0	0	0	1	0	0	0	0	0	0	0	0	0	0	0	0	0	0	0	0	0	0	0	0	1	0	0	0	1	1	0	0	1	0	0	0
	HanXRQr2_Chr15g0680061	CAMK_CDPK	0	0	0	0	0	1	0	1	0	0	0	0	0	0	1	0	0	0	0	0	0	0	0	0	0	0	0	0	0	0	0	0	0	0	0	0	0	0	0	0	0	0	0	1	0	0	0
	HanXRQr2_Chr15g0680581	RLK-Pelle_DLSV	0	0	0	0	0	0	0	0	0	0	1	0	1	0	1	0	1	0	1	0	1	0	1	0	0	0	0	0	0	0	0	0	0	0	0	0	0	0	0	0	0	0	0	0	0	0	0
	HanXRQr2_Chr16g0756741	TKL-Pl-4	0	0	0	0	0	1	0	1	0	1	0	0	0	0	0	0	1	0	1	0	1	0	1	0	0	0	0	0	0	0	0	0	0	0	0	0	0	0	0	0	0	0	0	1	0	0	0
	HanXRQr2_Chr16g0777761	RLK-Pelle_L-LEC	0	0	0	0	0	1	0	0	0	0	0	0	1	0	0	0	0	0	0	0	0	0	0	0	0	0	0	0	0	0	1	0	0	0	1	0	0	0	0	0	0	0	0	0	0	0	0
	HanXRQr2_Chr17g0799191	RLK-Pelle_RLCK-VI	0	0	1	0	0	0	0	0	1	0	1	0	1	0	1	0	0	0	0	0	0	0	0	0	0	0	0	0	0	0	0	0	0	0	0	0	0	0	0	0	0	0	0	0	0	0	0
	HanXRQr2_Chr03g0091291	RLK-Pelle_RLCK-IV	0	0	1	0	1	0	1	0	1	0	0	0	0	0	0	1	0	0	0	0	0	0	0	0	0	0	0	0	0	0	0	0	0	0	0	0	0	0	0	0	0	0	1	0	1	0	0
	HanXRQr2_Chr14g0667341	RLK-Pelle_LRR-XII1	0	0	0	0	1	0	1	0	0	0	0	0	0	1	0	0	0	0	0	0	0	0	0	0	0	0	0	0	0	0	0	0	0	0	0	0	0	0	0	0	0	0	0	0	0	0	0
	HanXRQr2_Chr14g0667391	RLK-Pelle_LRR-XII1	1	0	0	0	1	0	1	0	0	0	0	0	0	0	1	0	0	0	0	0	0	0	0	0	0	0	0	0	0	0	0	0	0	0	0	0	0	0	0	0	0	0	0	0	0	0	0
	HanXRQr2_Chr14g0668421	RLK-Pelle_LRR-III	0	0	0	0	1	0	1	0	0	0	0	0	0	0	0	0	0	0	0	0	0	0	0	0	0	0	0	0	0	0	0	0	0	0	1	0	0	0	0	0	0	0	1	0	0	0	0
	HanXRQr2_Chr15g0714011	RLK-Pelle_LRR-III	0	0	0	0	1	0	1	0	0	0	0	1	0	0	0	1	0	0	0	0	0	0	0	0	0	0	0	0	0	0	1	0	0	0	0	0	1	0	0	0	0	0	1	0	0	0	0
	HanXRQr2_Chr16g0729821	RLK-Pelle_LRR-XIIIa	0	1	0	0	1	0	1	0	0	0	0	0	0	1	0	0	0	0	0	0	0	0	0	0	0	0	0	0	0	0	0	0	0	0	0	0	1	0	0	0	1	0	0	0	0	0	0
	HanXRQr2_Chr16g0758141	CAMK_CAMKL-CHK1	0	0	0	0	1	0	1	0	1	0	0	0	0	1	0	1	0	0	0	0	0	1	0	1	0	0	0	0	0	0	0	0	0	0	0	0	0	0	0	0	0	0	0	0	0	0	0
	HanXRQr2_Chr05g0210001	CMGC_CDK-CRK7-CDK9	0	0	0	0	0	0	0	0	0	0	1	0	0	0	0	0	0	0	1	0	1	0	1	0	0	0	0	0	0	0	0	0	0	0	1	0	0	0	0	0	0	0	0	0	0	0	0
	HanXRQr2_Chr09g0411241	RLK-Pelle_LRR-XI-2	0	0	0	0	0	0	0	0	0	0	0	0	0	0	1	0	0	0	0	0	0	0	0	0	0	0	0	0	1	0	0	0	0	0	0	0	0	0	0	0	0	0	0	0	0	0	0
	HanXRQr2_Chr07g0303861	RLK-Pelle_LRR-XII1	0	0	0	0	0	1	1	0	0	1	0	0	0	0	0	0	0	0	1	0	0	0	0	0	0	0	0	0	0	0	0	0	0	0	0	0	0	0	0	0	0	0	0	0	0	0	0
	HanXRQr2_Chr01g0012931	RLK-Pelle_LRR-XI1	0	0	0	0	0	0	0	0	0	0	0	0	0	0	0	0	0	0	0	0	0	0	0	0	0	0	0	0	0	0	0	0	0	0	0	0	1	0	0	0	0	0	0	0	0	0	0
	HanXRQr2_Chr01g0013301	NEK	0	0	0	0	0	1	0	0	0	1	0	1	0	1	0	1	0	0	0	0	0	0	0	0	0	0	0	0	0	0	0	0	0	0	0	1	0	0	0	0	0	0	0	1	0	0	0
	HanXRQr2_Chr04g0138721	STE_STE7	0	0	0	0	0	0	0	0	0	0	0	0	0	0	0	0	0	0	0	0	0	0	0	0	0	0	1	0	1	0	0	0	0	1	0	0	0	1	0	0	0	0	0	1	0	0	0
	HanXRQr2_Chr04g0169491	RLK-Pelle_LRR-III	0	0	0	0	0	0	0	0	0	0	0	0	0	0	0	0	0	0	0	0	0	0	0	0	0	0	0	0	0	0	0	0	0	0	0	0	1	0	0	0	0	0	0	0	0	0	0
	HanXRQr2_Chr05g0195581	RLK-Pelle_SD-2b	0	0	0	1	0	0	0	1	0	1	0	0	0	1	0	0	0	0	0	0	0	0	0	0	0	0	0	0	0	0	0	0	0	0	0	0	0	0	0	0	0	0	0	0	0	0	0
	HanXRQr2_Chr05g0211561	AGC_Pl	1	0	1	0	0	0	0	0	0	1	0	0	0	0	0	0	0	0	0	0	0	0	0	0	0	0	0	0	0	0	0	0	0	0	0	0	0	0	0	0	0	0	0	0	0	0	0
	HanXRQr2_Chr07g0304521	CK1_CK1-Pl	0	0	0	0	0	1	0	1	0	0	0	0	0	0	1	0	0	0	0	0	0	0	0	0	0	0	0	0	0	0	0	0	0	1	0	0	0	1	0	0	0	0	0	0	0	0	0
	HanXRQr2_Chr09g0400261	RLK-Pelle_CrRLK1L1	0	0	0	0	0	1	0	0	0	0	1	0	1	0	1	0	0	0	0	0	0	0	0	0	0	0	0	0	0	0	0	0	0	0	0	0	0	0	0	1	0	0	0	1	0	0	0
	HanXRQr2_Chr10g0459541	RLK-Pelle_PERK-2	0	0	0	0	0	0	0	1	0	0	0	0	1	0	0	0	0	0	0	0	0	0	0	0	0	0	0	0	0	0	0	0	0	0	0	0	0	0	0	0	0	0	0	0	0	0	0
	HanXRQr2_Chr11g0475601	RLK-Pelle_DLSV	0	0	0	0	0	0	0	1	1	0	0	0	1	0	0	0	0	1	0	1	0	0	0	0	0	0	0	0	0	0	0	0	0	0	0	0	0	0	0	0	0	0	0	0	0	0	0
	HanXRQr2_Chr11g0486381	STE_STE11	0	1	0	1	0	0	0	1	0	1	1	0	0	0	1	0	0	0	0	0	0	0	0	0	0	0	0	0	0	0	0	0	0	0	0	0	0	0	0	0	0	0	0	1	0	0	0
	HanXRQr2_Chr11g0492121	RLK-Pelle_RLCK-VIIa-2	0	0	0	0	1	0	0	0	0	0	0	1	0	1	0	1	0	0	0	0	0	1	0	1	0	0	0	0	0	0	0	0	0	0	0	0	0	0	0	0	0	0	0	0	0	0	0
	HanXRQr2_Chr12g0536051	RLK-Pelle_SD-2b	0	0	0	1	0	1	0	0	0	0	0	0	1	0	1	0	0	0	0	0	0	0	0	0	0	0	0	0	0	0	0	0	0	0	0	0	0	0	0	0	0	0	0	1	0	0	0
	HanXRQr2_Chr13g0566771	RLK-Pelle_SD-2b	0	0	0	0	0	1	0	1	0	1	1	0	0	0	0	0	0	0	0	0	0	1	0	1	0	0	0	0	0	0	0	0	0	0	0	0	0	0	0	0	0	0	0	0	0	0	0
	HanXRQr2_Chr14g0644761	RLK-Pelle_DLSV	0	0	0	1	1	0	0	0	1	0	1	0	0	0	1	0	0	0	0	0	0	0	0	0	0	0	0	0	0	0	0	1	0	0	0	0	0	0	0	0	0	0	0	0	0	0	0
	HanXRQr2_Chr15g0711931	RLK-Pelle_CrRLK1L1	0	0	0	0	1	0	0	0	1	0	0	0	0	0	1	0	0	0	0	0	1	0	0	0	0	0	1	0	1	0	0	0	0	0	0	0	0	0	0	0	0	0	0	0	0	0	0
	HanXRQr2_Chr16g0730781	TKL-Pl-4	0	1	0	0	0	0	0	1	0	0	0	0	0	0	0	0	0	0	0	1	0	0	0	0	0	0	0	0	0	0	0	0	0	0	0	0	0	0	0	0	0	0	0	0	0	0	1
	HanXRQr2_Chr16g0735711	STE_STE11	0	0	0	0	0	0	0	0	0	0	0	0	0	0	0	0	0	0	0	0	0	0	0	0	0	0	0	0	0	0	0	0	0	0	0	0	0	0	0	0	0	0	0	1	0	0	0
	HanXRQr2_Chr16g0737951	RLK-Pelle_LRR-III	0	0	0	0	1	0	0	0	0	0	0	0	0	1	0	0	0	1	0	1	0	1	0	0	0	0	0	0	0	0	0	0	0	0	0	0	0	0	0	0	0	0	0	0	0	0	1
	HanXRQr2_Chr16g0739681	RLK-Pelle_LRR-XI1	0	0	0	0	0	0	0	0	0	0	1	0	0	0	0	0	0	0	0	0	0	0	0	0	0	0	0	0	0	0	0	0	0	0	0	0	0	1	0	0	0	1	0	1	0	0	0
	HanXRQr2_Chr16g0747871	RLK-Pelle_CrRLK1L1	1	0	0	0	1	0	0	0	1	0	0	0	1	0	1	0	0	0	0	0	1	0	0	0	0	0	0	0	0	0	0	0	0	0	0	0	0	0	0	0	0	0	1	0	0	0	0
	HanXRQr2_Chr16g0758251	RLK-Pelle_LRR-VII-2	0	0	0	0	1	0	0	0	0	1	0	0	0	1	0	0	0	0	0	0	0	0	0	1	0	0	0	0	0	0	0	0	0	0	0	1	0	1	0	0	0	0	0	1	0	0	0
	HanXRQr2_Chr16g0766221	RLK-Pelle_CrRLK1L1	0	0	0	0	0	0	0	0	0	0	0	0	0	0	0	0	0	0	0	0	0	0	0	0	0	0	0	0	0	0	0	0	0	0	1	0	0	0	0	0	0	0	0	0	0	0	0
	HanXRQr2_Chr16g0777461	IRE1	0	0	0	0	0	1	0	0	0	1	0	0	0	0	0	0	0	0	0	0	0	0	0	0	0	0	0	0	0	0	0	0	0	0	0	0	0	0	0	0	0	0	0	0	0	0	0
	HanXRQr2_Chr17g0804051	RLK-Pelle_LRK10L-2	1	0	0	0	1	0	0	0	1	0	0	0	0	0	0	0	0	0	0	0	0	0	0	0	0	0	0	0	0	0	0	0	0	0	1	0	0	0	0	0	0	0	1	0	0	0	0
	HanXRQr2_Chr17g0812911	RLK-Pelle_LRR-V	0	1	0	0	0	0	0	0	0	0	1	0	0	0	0	0	0	0	0	0	0	0	0	1	0	0	0	0	0	0	0	0	1	0	0	0	1	0	0	0	0	0	0	0	0	0	0
	HanXRQr2_Chr17g0819931	CMGC_CDK-Pl	0	0	0	0	0	1	0	1	0	0	0	1	0	0	1	0	0	0	0	0	1	0	1	0	0	0	0	0	0	0	0	0	0	0	0	0	0	0	0	0	0	1	0	0	0	1	0
	HanXRQr2_Chr06g0258891	RLK-Pelle_DLSV	0	0	0	0	0	0	1	0	1	0	0	1	0	1	0	1	0	0	0	0	0	0	0	0	0	0	0	0	0	0	0	0	0	0	0	0	0	0	0	0	0	0	0	0	0	0	0
	HanXRQr2_Chr07g0301311	CAMK_CDPK	0	0	0	0	0	0	1	0	1	0	0	0	0	0	0	0	0	0	0	0	0	0	0	0	0	0	0	0	0	0	0	0	0	0	0	0	0	1	0	0	0	0	0	0	0	1	0
	HanXRQr2_Chr07g0315211	RLK-Pelle_RLCK-IXb	0	0	0	0	0	1	0	1	0	0	0	0	0	0	1	0	0	0	0	0	0	0	0	0	0	0	0	0	0	0	0	0	0	0	0	0	0	0	0	0	0	0	0	0	0	0	0
	HanXRQr2_Chr08g0331921	RLK-Pelle_DLSV	0	0	0	0	0	0	0	0	0	0	1	0	1	0	0	0	0	0	1	0	1	0	0	0	0	0	0	0	0	0	0	0	0	1	0	0	0	1	0	0	0	1	0	0	0	0	0
	HanXRQr2_Chr14g0654801	RLK-Pelle_LRR-VI1	0	0	0	0	0	0	1	0	0	0	0	1	0	1	0	1	0	0	0	0	0	0	0	0	0	0	0	0	0	0	0	0	0	0	1	0	0	0	0	0	0	0	1	0	0	0	0
	HanXRQr2_Chr14g0664381	RLK-Pelle_CrRLK1L1	0	0	0	0	0	1	1	0	0	0	1	0	0	0	0	0	0	0	0	0	1	0	0	0	0	0	0	0	0	0	0	0	0	0	0	0	0	0	0	1	0	0	0	1	0	0	0
	HanXRQr2_Chr15g0675921	CK1_CK1	0	0	0	0	0	0	0	0	0	0	0	0	0	0	0	0	1	0	1	0	1	0	1	0	0	0	0	0	0	0	0	0	0	0	0	1	0	1	0	1	0	0	0	0	0	0	0
	HanXRQr2_Chr15g0690971	RLK-Pelle_RLCK-VIIa-2	0	0	0	0	0	1	1	0	0	0	0	0	0	0	0	0	1	0	1	0	1	0	0	0	0	0	1	0	1	0	0	0	0	0	0	0	0	0	0	0	0	0	0	0	0	0	0
	HanXRQr2_Chr15g0689071	RLK-Pelle_WAK_LRK10L1	0	0	0	0	1	0	1	0	0	0	1	0	0	0	0	0	0	0	0	0	0	0	0	0	0	0	0	0	0	0	0	0	0	0	0	0	0	0	0	0	0	0	0	0	0	0	0
	HanXRQr2_Chr01g0040391	RLK-Pelle_LRR-III	0	0	0	0	0	0	0	1	0	0	0	0	0	0	0	0	0	0	0	0	0	0	0	0	0	0	0	0	0	0	0	0	0	0	0	1	0	1	0	1	0	0	0	0	0	0	0
	HanXRQr2_Chr02g0062131	CMGC_CDK-CRK7-CDK9	0	0	0	0	1	0	0	0	0	0	0	0	0	0	0	0	0	0	0	0	0	1	0	0	0	0	0	0	0	0	0	0	0	0	0	0	1	0	0	0	0	0	0	0	0	0	0
	HanXRQr2_Chr02g0082771	AGC_RSK-2	0	0	0	0	0	0	0	0	0	0	0	0	0	1	0	0	0	0	0	0	0	0	0	1	0	0	0	0	0	0	0	0	1	0	0	1	0	0	0	0	0	0	0	1	0	0	0
	HanXRQr2_Chr03g0110581	CAMK_OST1L	1	0	1	0	0	0	0	0	0	0	0	0	0	0	0	0	0	0	0	0	0	0	0	0	0	0	0	0	0	0	0	0	0	0	0	0	0	1	0	0	0	1	0	0	0	1	0
	HanXRQr2_Chr03g0111301	RLK-Pelle_L-LEC	0	0	0	1	0	0	0	0	0	0	0	0	1	0	0	0	0	0	0	0	0	0	0	0	0	0	0	0	0	0	0	0	0	0	1	0	0	0	1	0	0	0	1	0	0	0	0
	HanXRQr2_Chr03g0129581	RLK-Pelle_WAK	0	0	0	0	0	0	0	0	1	0	0	0	0	0	1	0	1	0	1	0	1	0	1	0	0	0	1	0	1	0	0	0	0	0	0	0	0	0	0	0	0	0	0	0	0	0	0
	HanXRQr2_Chr04g0170471	AGC_NDR	0	0	0	1	0	0	0	0	0	0	0	0	0	0	0	0	0	0	0	0	0	0	0	0	0	0	0	0	0	0	0	0	0	0	0	0	1	0	0	0	1	0	0	0	1	0	0
	HanXRQr2_Chr05g0193151	RLK-Pelle_LRR-V	0	0	0	0	0	1	0	0	0	0	0	1	0	0	0	1	0	0	0	0	1	0	0	0	0	0	0	0	0	0	0	0	0	0	0	0	1	0	0	0	1	0	1	0	1	0	0
	HanXRQr2_Chr05g0219791	RLK-Pelle_RKF3	1	0	0	0	0	0	0	0	0	0	0	0	0	1	0	0	0	0	0	0	0	0	0	0	0	0	0	0	0	0	0	0	0	0	0	0	0	0	0	0	0	0	1	0	0	0	0
	HanXRQr2_Chr06g0270051	RLK-Pelle_DLSV	0	0	0	0	0	0	0	0	0	0	0	0	0	0	0	0	0	0	0	0	0	0	0	0	0	0	0	0	0	0	0	0	1	0	0	0	1	0	0	0	1	0	0	0	0	0	0
	HanXRQr2_Chr07g0297561	RLK-Pelle_DLSV	0	1	0	1	0	0	0	0	0	0	1	0	0	0	1	0	0	0	0	0	0	0	0	0	0	0	0	0	0	0	0	0	0	0	0	0	0	1	0	0	0	1	0	1	0	0	0
	HanXRQr2_Chr07g0298531	STE_STE11	0	0	1	0	0	1	0	0	0	0	0	0	0	0	0	1	0	0	0	0	0	0	0	0	0	0	0	0	0	0	0	0	0	1	0	0	0	0	0	1	0	0	0	1	0	0	0
	HanXRQr2_Chr08g0354891	WNK_NRBP	0	0	0	0	0	0	0	0	0	0	0	0	0	0	0	0	0	1	0	1	0	1	0	1	0	0	0	0	0	0	0	0	0	0	0	0	0	0	0	0	0	0	0	0	0	0	0
	HanXRQr2_Chr09g0403051	STE_STE20-Fray	0	0	0	0	0	0	0	0	0	0	0	0	0	0	0	0	0	0	0	0	0	0	0	0	0	0	0	0	0	0	0	0	0	0	0	0	0	0	0	0	0	0	0	0	0	0	0
	HanXRQr2_Chr09g0410361	TKL-Pl-4	0	0	0	0	0	0	0	0	0	0	0	0	0	0	0	0	0	0	0	0	0	0	0	0	0	0	0	0	0	0	0	0	0	0	0	0	0	0	0	0	0	0	0	0	0	0	0
	HanXRQr2_Chr10g0463691	RLK-Pelle_LRR-III	0	0	0	0	0	0	0	0	0	1	0	0	0	0	0	0	0	0	0	1	0	1	0	1	0	0	0	0	0	0	0	0	0	0	0	0	0	0	0	0	0	0	0	0	0	0	0
	HanXRQr2_Chr10g0465391	RLK-Pelle_PERK-2	0	0	0	0	0	0	0	0	0	0	0	0	0	0	0	0	0	0	0	0	0	1	0	0	0	0	0	0	0	0	0	0	0	0	0	0	0	0	0	0	0	0	0	0	0	0	0
	HanXRQr2_Chr11g0478051	RLK-Pelle_DLSV	0	0	0	0	0	0	0	0	0	1	0	0	0	0	0	0	0	1	0	1	0	1	0	1	0	0	0	0	0	0	0	0	0	0	0	0	0	0	0	0	0	0	0	0	0	0	0
	HanXRQr2_Chr12g0524381	RLK-Pelle_RLCK-IV	0	0	0	0	0	0	0	0	0	1	0	1	0	1	0	1	0	0	0	0	0	0	0	0	0	0	0	0	0	0	0	0	1	0	0	0	1	0	0	0	0	0	0	1	0	0	0
	HanXRQr2_Chr12g0527781	RLK-Pelle_CrRLK1L1	0	0	0	0	0	0	0	0	1	0	0	0	1	0	1	0	0	0	0	0	0	0	0	0	0	0	0	0	0	0	0	0	0	0	1	0	0	0	1	0	0	0	1	0	0	0	0
	HanXRQr2_Chr12g0529201	RLK-Pelle_PERK-2	0	0	0	0	1	0	0	0	0	0	0	0	0	1	0	1	0	0	0	0	0	0	0	0	0	0	0	0	0	0	0	0	0	0	0	0	1	0	0	0	1	0	0	0	1	0	0
	HanXRQr2_Chr12g0549921	AGC_NDR	0	0	0	0	0	0	0	0	0	0	0	0	0	0	0	0	0	0	0	0	0	1	0	0	0	0	0	0	0	0	0	0	0	0	0	0	0	0	1	0	0	0	0	0	0	0	0
	HanXRQr2_Chr13g0567161	RLK-Pelle_SD-2b	0	0	0	0	0	0	0	0	0	0	0	0	0	0	1	0	0	0	0	0	0	0	0	0	0	0	0	0	0	0	0	0	0	0	0	0	0	0	0	0	0	0	0	0	1	0	0
	HanXRQr2_Chr14g0624581	RLK-Pelle_LRR-XI1	0	1	0	0	0	0	0	0	0	1	0	0	0	0	0	0	0	0	0	0	0	0	0	1	0	0	0	0	0	0	0	0	0	0	0	0	1	0	0	0	0	0	0	0	0	0	0
	HanXRQr2_Chr14g0643021	CAMK_CDPK	0	0	0	0	0	0	0	0	0	0	0	0	0	0	0	0	0	0	0	0	0	0	0	0	0	0	0	0	0	0	0	0	0	0	0	0	0	0	0	0	0	0	0	0	0	0	0
	HanXRQr2_Chr14g0648451	RLK-Pelle_Extensin	0	0	0	1	0	0	0	0	0	0	0	0	0	0	0	0	0	0	0	0	0	0	0	0	0	0	0	0	0	0	0	0	0	0	0	0	0	0	0	0	0	0	1	0	0	0	0
	HanXRQr2_Chr14g0668451	RLK-Pelle_RLCK-IXb	0	1	0	0	0	0	0	1	0	0	0	0	1	0	1	0	0	0	0	0	1	0	1	0	0	0	0	0	0	0	0	0	0	0	0	0	0	0	0	0	0	0	0	0	0	0	0
	HanXRQr2_Chr15g0696681	RLK-Pelle_SD-2b	0	0	0	0	1	0	0	0	0	0	1	0	1	0	1	0	0	0	0	0	0	0	0	0	0	0	1	0	0	0	0	0	0	0	1	0	0	0	1	0	0	0	0	0	0	0	0
	HanXRQr2_Chr15g0699031	RLK-Pelle_DLSV	0	0	0	0	0	0	0	0	0	0	0	0	0	0	0	0	0	0	0	0	0	0	0	0	0	0	0	0	0	0	0	0	0	0	0	0	0	0	0	0	0	0	0	1	0	0	0
	HanXRQr2_Chr15g0703861	RLK-Pelle_WAK	0	0	0	1	0	0	0	0	0	0	0	0	0	0	0	0	0	0	0	0	0	0	0	0	0	0	0	0	0	0	0	0	1	0	0	0	0	0	0	0	1	0	0	0	1	0	0
	HanXRQr2_Chr15g0716571	RLK-Pelle_DLSV	0	0	0	0	0	0	0	0	1	0	0	0	1	0	1	0	0	0	0	0	1	0	1	0	0	0	1	0	0	0	0	1	0	0	0	0	0	0	0	0	0	0	0	0	0	0	0
	HanXRQr2_Chr15g0716861	RLK-Pelle_DLSV	0	0	0	0	0	1	0	1	0	0	1	0	1	0	1	0	0	0	0	0	0	0	1	0	0	0	0	0	0	0	0	0	0	0	0	0	0	0	0	0	0	0	0	0	1	0	0
	HanXRQr2_Chr15g0722411	RLK-Pelle_LRR-V	0	0	0	0	0	0	0	0	0	0	0	0	0	0	0	0	0	1	0	1	0	1	0	0	0	0	0	0	0	0	0	0	0	0	0	0	1	0	0	0	1	0	0	0	0	0	0
	HanXRQr2_Chr16g0729441	RLK-Pelle_CrRLK1L1	0	0	0	0	0	0	0	0	0	0	0	0	0	0	0	0	0	0	0	0	0	0	0	0	0	0	0	0	0	0	0	0	0	0	0	0	1	0	0	0	1	0	0	0	1	0	0
	HanXRQr2_Chr17g0795641	RLK-Pelle_RLCK-VIIa-2	0	0	0	0	0	0	0	0	0	0	0	0	0	0	0	0	0	0	0	0	0	0	0	0	0	0	0	0	0	0	0	0	0	0	0	0	0	0	0	0	0	0	0	0	0	0	0
	HanXRQr2_Chr17g0804141	RLK-Pelle_WAK_LRK10L1	0	1	0	0	0	0	0	0	0	1	1	0	0	0	1	0	0	0	0	0	0	0	0	0	0	0	0	0	0	0	0	0	0	0	0	0	0	0	0	0	0	1	0	1	0	0	0
	HanXRQr2_Chr17g0808031	RLK-Pelle_L-LEC	0	0	0	0	0	0	0	0	0	0	0	0	0	0	0	0	0	0	0	0	0	0	0	0	0	0	0	0	0	0	0	0	0	0	0	0	0	0	0	0	0	0	0	0	0	0	0
	HanXRQr2_Chr06g0258911	RLK-Pelle_DLSV	0	0	0	0	1	0	1	0	1	0	0	0	0	1	0	1	0	0	0	0	0	0	0	0	0	0	0	0	0	0	0	0	0	0	0	0	0	0	0	0	0	0	0	0	0	0	0
	HanXRQr2_Chr09g0417961	RLK-Pelle_LRR-V	0	0	0	0	0	0	1	0	0	0	0	0	0	1	0	1	0	0	0	1	0	0	0	0	0	0	0	0	0	0	0	0	0	0	0	0	0	0	0	0	0	0	0	0	0	0	0
	HanXRQr2_Chr05g0210061	AGC_MAST	0	0	0	0	0	0	0	0	0	0	0	0	0	0	0	0	0	0	0	0	0	0	0	0	0	0	0	0	0	0	0	0	0	0	0	0	0	0	0	0	0	0	0	0	0	0	0
	HanXRQr2_Chr05g0209811	TKL_CTR1-DRK-2	0	1	0	0	0	0	0	0	0	0	1	0	0	0	1	0	0	1	0	1	0	1	0	0	0	0	0	0	0	0	0	0	0	0	0	0	0	0	0	0	0	0	0	0	0	0	0
	HanXRQr2_Chr01g0016991	RLK-Pelle_LRR-VI-2	0	0	0	0	0	0	0	1	0	0	0	0	1	0	0	0	1	0	0	0	0	0	1	0	0	0	0	0	0	0	0	1	0	0	0	1	0	0	0	0	0	0	0	1	0	0	0
	HanXRQr2_Chr03g0104831	CAMK_CDPK	0	0	0	0	1	0	0	1	0	0	0	0	0	0	0	0	0	0	0	0	0	0	0	0	0	0	0	0	0	0	0	0	0	0	0	1	0	0	0	0	0	0	0	0	0	0	0
	HanXRQr2_Chr03g0120461	RLK-Pelle_LRR-XI1	0	0	0	0	0	1	0	1	0	0	0	0	0	0	0	0	1	0	1	0	0	0	0	0	0	0	0	0	0	0	0	0	0	0	0	1	0	0	0	0	0	0	0	1	0	0	0
	HanXRQr2_Chr03g0120961	RLK-Pelle_LRR-XI1	0	0	1	0	0	1	0	0	0	0	1	0	1	0	1	0	0	0	0	0	0	0	0	0	0	0	0	0	0	0	0	0	0	0	0	0	0	0	0	0	0	0	0	0	0	0	0
	HanXRQr2_Chr04g0180121	RLK-Pelle_LRR-XII1	0	0	0	0	0	0	0	0	0	0	0	0	0	0	0	0	0	0	0	0	0	0	0	0	0	0	0	0	0	0	0	0	0	0	0	0	0	0	0	0	0	0	1	0	0	0	0
	HanXRQr2_Chr05g0229531	RLK-Pelle_L-LEC	0	0	0	0	0	0	0	1	1	0	1	0	1	0	1	0	0	0	0	0	0	0	1	0	0	0	0	0	0	0	0	0	0	0	0	0	0	0	0	0	0	0	0	0	0	0	0
	HanXRQr2_Chr05g0236551	RLK-Pelle_LRR-XI1	0	0	0	0	1	0	0	0	0	0	0	0	0	0	0	0	0	0	0	0	0	0	1	0	0	0	0	0	0	0	0	0	0	0	0	0	1	0	0	0	0	0	0	0	1	0	0
	HanXRQr2_Chr06g0245131	RLK-Pelle_RLCK-XI	0	0	0	0	1	0	0	0	0	0	0	0	0	0	0	0	0	1	0	1	0	1	0	1	0	0	0	0	0	0	0	0	0	0	0	0	0	0	0	0	0	0	0	0	0	0	0
	HanXRQr2_Chr07g0284491	CMGC_CLK	0	0	0	0	1	0	0	0	0	0	0	0	0	0	0	0	0	0	0	0	0	0	0	0	0	0	0	0	0	0	0	0	0	0	0	0	0	0	0	0	0	0	0	0	0	0	0
	HanXRQr2_Chr08g0361161	RLK-Pelle_RLCK-XII1	0	0	0	0	1	0	0	1	0	0	0	0	0	0	0	0	0	1	0	0	0	0	0	1	0	0	0	0	0	0	0	0	0	0	0	0	1	0	0	0	0	0	0	0	0	0	0
	HanXRQr2_Chr09g0369441	RLK-Pelle_CrRLK1L1	0	0	0	0	0	0	0	1	0	0	0	0	1	0	1	0	0	0	0	0	0	0	0	0	0	0	0	0	0	0	0	1	0	0	0	1	0	0	0	0	0	0	0	0	0	0	0
	HanXRQr2_Chr09g0380781	RLK-Pelle_CrRLK1L1	0	0	0	0	0	0	0	0	0	0	0	0	0	0	0	1	0	0	0	0	0	0	0	0	0	0	0	0	0	0	1	0	0	0	1	0	0	0	0	0	0	0	1	0	0	0	0
	HanXRQr2_Chr09g0404571	RLK-Pelle_RLCK-V	0	0	0	0	0	1	0	1	0	0	0	0	1	0	0	0	0	0	0	0	1	0	0	0	0	0	0	0	0	0	0	0	0	0	0	0	1	0	0	0	0	0	0	0	0	0	0
	HanXRQr2_Chr10g0457941	STE_STE7	0	0	0	0	0	1	0	0	1	0	0	0	0	0	0	0	0	0	0	0	0	0	0	0	0	0	0	0	1	0	0	0	0	0	0	1	0	0	0	0	0	0	0	1	0	0	0
	HanXRQr2_Chr11g0475011	RLK-Pelle_LRR-XIIIa	0	0	0	0	0	1	0	0	0	0	0	0	0	0	0	0	0	0	0	0	0	0	0	0	0	0	0	0	0	0	0	0	0	0	0	0	0	0	0	0	0	0	0	0	0	1	0
	HanXRQr2_Chr11g0478791	RLK-Pelle_DLSV	0	0	0	0	1	0	0	0	0	0	0	1	1	0	0	0	0	0	0	0	1	0	0	0	0	0	0	0	0	0	0	0	0	0	1	0	0	0	0	0	0	0	1	0	0	0	0
	HanXRQr2_Chr11g0508391	RLK-Pelle_SD-2b	0	0	0	0	0	1	0	0	0	0	0	0	0	0	0	0	0	0	0	0	0	0	0	0	0	0	0	0	0	0	0	0	0	0	0	0	0	0	0	0	0	1	0	0	0	0	0
	HanXRQr2_Chr13g0575091	RLK-Pelle_RLCK-VIIa-2	0	0	0	0	0	0	0	1	1	0	0	0	0	0	0	0	0	0	0	0	0	0	0	0	0	0	0	0	0	0	0	0	0	0	0	0	0	0	0	0	0	0	0	0	0	0	0
	HanXRQr2_Chr13g0600081	RLK-Pelle_CrRLK1L1	0	0	0	0	0	1	0	0	0	0	1	0	1	0	1	0	0	0	0	0	0	0	0	0	0	0	0	0	0	0	0	0	0	0	0	0	1	0	0	0	1	0	0	0	0	0	0
	HanXRQr2_Chr13g0618511	RLK-Pelle_CR4L	0	0	0	0	0	0	0	1	0	0	0	0	1	0	0	0	0	0	0	0	0	0	0	0	0	0	0	0	0	0	0	0	0	0	0	0	0	0	0	0	0	0	0	0	0	0	0
	HanXRQr2_Chr14g0664661	RLK-Pelle_RLCK-VIIa-2	0	0	0	1	0	0	0	1	0	0	0	0	0	0	0	0	0	0	0	0	0	0	0	0	0	0	0	0	0	0	0	0	1	0	0	0	1	0	0	0	1	0	0	0	0	0	0
	HanXRQr2_Chr14g0670041	RLK-Pelle_CrRLK1L1	0	0	0	0	0	0	0	0	0	0	0	1	0	1	0	1	0	1	0	1	0	1	0	1	0	0	0	0	0	0	0	0	0	0	0	0	0	0	0	0	0	0	0	0	0	0	0
	HanXRQr2_Chr15g0701681	RLK-Pelle_L-LEC	0	0	0	0	0	0	0	1	0	0	0	0	0	0	0	0	1	0	1	0	0	0	1	0	0	0	0	0	0	0	0	0	0	0	0	0	0	0	0	0	0	0	0	0	0	0	0
	HanXRQr2_Chr16g0750251	CAMK_OST1L	0	0	0	0	0	0	0	0	0	0	1	0	1	0	0	0	0	0	0	0	0	0	0	0	0	0	0	0	0	0	0	0	0	0	1	0	0	0	1	0	0	0	0	0	0	1	0
	HanXRQr2_Chr17g0819091	RLK-Pelle_RLCK-VIIa-2	0	0	0	0	0	0	0	1	0	0	1	0	0	0	1	0	0	0	0	0	0	0	1	0	0	0	0	0	0	0	0	0	0	0	0	0	0	0	0	0	0	0	0	0	0	0	0
	HanXRQr2_Chr17g0823121	RLK-Pelle_CrRLK1L1	0	0	0	0	1	0	0	0	0	0	0	0	0	0	0	0	0	0	0	0	0	0	0	0	0	0	0	0	0	0	0	0	0	0	0	0	0	0	0	0	1	0	0	0	0	0	0
	HanXRQr2_Chr02g0082461	RLK-Pelle_DLSV	0	0	0	0	0	0	1	0	0	0	1	0	0	0	0	0	0	0	1	0	0	0	0	0	0	0	0	0	0	0	0	0	0	0	0	0	0	0	0	0	0	0	0	0	0	0	0
	HanXRQr2_Chr03g0093441	CAMK_CAMKL-CHK1	0	0	0	0	0	0	0	0	0	1	0	0	0	0	0	0	0	0	0	0	0	0	0	0	0	0	0	0	0	0	0	0	0	0	0	1	0	0	0	0	1	0	0	0	0	0	0
	HanXRQr2_Chr03g0124971	RLK-Pelle_DLSV	0	0	0	1	0	0	0	0	0	1	0	0	1	0	1	0	0	0	0	1	0	0	0	0	0	0	0	0	0	0	0	0	0	0	0	0	0	0	0	0	0	0	0	0	0	0	0
	HanXRQr2_Chr05g0201251	RLK-Pelle_RLCK-Os	0	0	0	0	0	0	1	0	0	0	0	0	0	1	0	1	0	0	0	0	0	0	0	0	0	0	0	0	0	0	0	0	0	0	0	0	0	0	0	0	0	0	0	1	0	0	0
	HanXRQr2_Chr07g0313541	RLK-Pelle_SD-2b	0	0	0	0	0	0	0	0	0	0	0	1	0	1	0	0	0	0	0	0	1	0	0	0	0	0	1	0	1	0	0	0	0	0	0	0	0	0	0	0	0	0	0	1	0	0	0
	HanXRQr2_Chr09g0411651	CMGC_CDK-PITSLRE	0	0	0	0	0	0	0	0	0	0	0	0	1	0	0	0	0	0	0	0	0	0	0	0	0	0	0	0	0	0	0	0	0	1	0	0	0	0	0	0	0	0	0	0	0	0	0
	HanXRQr2_Chr10g0452101	AGC_RSK-2	0	0	0	0	0	0	1	0	0	0	0	0	0	0	0	0	0	0	0	0	0	0	0	0	0	0	1	0	1	0	0	0	0	0	0	0	0	0	0	0	0	0	0	0	0	0	0
	HanXRQr2_Chr11g0470531	RLK-Pelle_WAK_LRK10L1	0	0	0	0	0	0	0	0	0	0	1	0	0	0	0	0	1	0	1	0	0	0	0	0	0	0	0	0	0	0	0	0	0	0	0	0	0	0	0	0	0	0	0	1	0	0	0
	HanXRQr2_Chr11g0477841	RLK-Pelle_DLSV	0	1	0	0	0	0	0	0	0	0	0	0	0	1	0	0	0	0	0	0	0	0	0	0	0	0	0	0	0	0	0	0	0	0	0	0	0	0	0	0	0	0	1	0	1	0	0
	HanXRQr2_Chr11g0484321	STE_STE11	0	0	0	0	0	0	1	0	0	0	0	0	0	0	0	0	0	0	0	0	0	0	0	0	0	0	0	0	0	0	0	0	0	0	0	0	0	0	0	0	0	0	0	0	0	0	0
	HanXRQr2_Chr12g0549661	CMGC_MAPK	0	0	1	0	0	0	1	0	0	0	1	0	0	0	0	0	0	0	0	0	0	0	0	0	0	0	0	0	0	0	0	0	0	0	0	0	1	0	0	0	0	0	0	0	1	0	0
	HanXRQr2_Chr13g0568011	CAMK_CDPK	0	0	0	0	1	0	1	0	0	0	0	1	0	1	0	1	0	0	0	0	0	1	0	0	0	0	0	0	0	0	0	0	0	0	0	0	0	0	0	0	0	0	0	0	0	0	0
	HanXRQr2_Chr13g0600981	RLK-Pelle_L-LEC	1	0	1	0	0	0	0	0	0	0	0	0	0	0	0	0	0	0	0	0	0	0	0	0	0	0	0	0	0	0	0	0	0	0	1	0	0	0	1	0	0	0	1	0	0	0	0
	HanXRQr2_Chr08g0327601	RLK-Pelle_RLCK-VIIa-2	0	0	0	0	1	0	1	0	0	0	0	0	0	0	0	0	0	0	0	0	0	0	0	0	0	0	0	0	0	0	0	0	0	0	0	0	0	0	0	0	0	0	0	0	0	0	0
	HanXRQr2_Chr00c149g0834051	RLK-Pelle_DLSV	0	0	0	0	0	0	0	1	0	1	0	0	0	1	0	0	0	0	0	0	0	0	0	0	0	0	0	0	0	0	0	0	0	0	0	0	0	0	0	0	0	0	0	1	0	0	0
	HanXRQr2_Chr01g0000401	Aur	0	0	0	0	0	0	0	0	0	0	0	0	0	0	0	0	0	1	0	1	0	0	0	0	0	0	0	0	0	0	0	0	0	0	0	0	0	0	0	0	0	0	0	0	0	0	0
	HanXRQr2_Chr01g0015321	RLK-Pelle_RLCK-VIIa-2	0	0	0	0	0	0	0	0	1	0	0	0	0	0	1	0	0	0	1	0	1	0	0	0	0	0	0	0	0	0	0	1	0	0	0	0	0	0	0	0	0	0	0	0	0	0	0
	HanXRQr2_Chr01g0021191	RLK-Pelle_DLSV	0	0	0	0	0	0	0	0	0	1	1	0	0	0	0	0	0	1	0	0	0	1	0	1	0	0	0	0	0	0	0	0	0	0	0	0	0	0	0	0	0	0	0	0	0	0	0
	HanXRQr2_Chr01g0022161	RLK-Pelle_LRR-XI1	0	0	0	0	0	0	0	0	0	0	0	0	0	0	0	0	0	0	0	0	0	0	0	0	0	0	1	0	1	0	0	0	0	1	0	0	0	1	0	0	0	1	0	0	0	0	0
	HanXRQr2_Chr02g0051891	TKL-Pl-4	0	0	1	0	0	1	0	0	0	0	0	0	0	0	0	0	0	1	0	1	0	1	0	0	0	0	0	0	0	0	0	0	0	0	0	1	1	0	0	0	0	0	0	0	0	0	0
	HanXRQr2_Chr03g0091911	RLK-Pelle_LRR-XI1	0	0	0	1	0	0	0	0	0	1	0	0	0	0	0	0	0	0	0	0	0	0	0	0	0	0	0	0	0	0	0	0	0	0	0	0	0	0	0	0	0	0	0	1	1	0	0
	HanXRQr2_Chr03g0133031	RLK-Pelle_RLCK-VIIa-2	0	0	0	1	0	0	0	1	0	1	0	0	0	0	0	0	0	0	0	0	0	0	0	0	0	0	0	0	0	0	0	0	0	0	0	0	0	0	0	0	0	0	0	0	0	0	0
	HanXRQr2_Chr03g0134751	PEK_GCN2	0	0	0	0	0	0	0	0	0	0	0	0	0	0	0	0	0	0	0	0	0	0	0	0	0	0	0	0	0	0	0	0	0	0	0	0	0	0	0	0	0	0	0	0	0	0	0
	HanXRQr2_Chr06g0239101	RLK-Pelle_LRR-IV	0	0	0	0	0	1	0	0	0	1	0	0	0	0	0	0	0	0	0	0	0	0	0	0	0	0	0	0	0	0	0	0	0	0	0	0	0	0	0	0	0	0	0	0	0	0	0
	HanXRQr2_Chr06g0243881	AGC_RSK-2	0	0	0	0	0	0	0	0	0	0	0	0	0	0	0	0	0	1	0	1	0	1	0	1	0	0	0	0	0	0	0	0	0	0	0	0	1	0	0	0	0	0	0	0	0	0	0
	HanXRQr2_Chr06g0255641	CMGC_MAPK	0	0	0	0	0	1	0	1	0	0	0	0	0	0	0	0	0	1	0	1	0	0	0	0	0	0	0	0	0	0	0	0	0	0	0	0	0	0	0	0	0	0	0	0	0	0	0
	HanXRQr2_Chr06g0274381	RLK-Pelle_RLCK-VIIa-2	0	0	0	0	0	0	0	0	0	0	0	0	1	0	0	0	0	1	0	1	0	1	0	1	0	0	0	0	0	0	0	0	0	0	0	0	0	0	0	0	0	0	0	0	0	0	0
	HanXRQr2_Chr07g0288701	AGC_RSK-2	0	0	0	0	0	0	0	0	0	1	0	1	0	0	0	1	0	0	0	0	0	0	0	0	0	0	0	0	0	0	0	0	0	0	0	0	0	1	0	0	0	1	0	0	0	0	0
	HanXRQr2_Chr07g0289151	RLK-Pelle_DLSV	0	0	0	1	0	0	0	0	0	1	0	0	0	0	0	0	0	0	0	0	0	0	0	0	0	0	0	0	0	0	0	0	0	0	0	0	0	1	0	0	0	0	0	0	0	0	0
	HanXRQr2_Chr07g0291971	RLK-Pelle_DLSV	0	0	0	1	0	0	0	0	0	0	0	0	0	0	0	0	0	0	0	0	0	0	0	0	0	0	0	0	0	0	0	0	0	0	0	0	0	0	0	0	0	0	0	0	0	0	0
	HanXRQr2_Chr08g0318021	RLK-Pelle_DLSV	0	0	0	0	0	1	0	1	0	1	0	0	0	0	0	0	0	0	0	0	0	0	0	0	0	0	0	0	0	0	0	0	0	0	0	0	0	0	0	0	0	1	0	1	0	0	0
	HanXRQr2_Chr08g0333421	RLK-Pelle_L-LEC	0	0	0	0	0	0	0	0	0	0	0	0	0	0	0	1	0	0	0	0	0	0	0	0	0	0	0	0	0	0	0	0	0	0	0	0	0	0	0	1	0	1	0	0	0	0	0
	HanXRQr2_Chr08g0348061	RLK-Pelle_LRR-Xa	0	0	0	0	0	0	0	0	0	0	0	0	0	0	0	0	1	0	1	0	1	0	1	0	0	0	1	0	1	0	0	0	0	0	0	0	0	0	0	0	0	0	0	0	0	0	0
	HanXRQr2_Chr09g0400321	RLK-Pelle_CrRLK1L1	0	0	0	1	0	1	0	1	0	0	0	0	0	0	0	0	0	0	0	0	0	0	0	0	0	0	0	0	0	0	0	0	0	0	0	0	0	0	0	0	0	0	0	1	0	0	0
	HanXRQr2_Chr09g0407141	RLK-Pelle_LRR-VII-3	0	0	0	0	0	0	0	0	0	0	0	0	0	0	0	0	0	0	0	0	0	0	0	0	0	0	0	0	0	0	0	0	1	0	0	1	1	0	0	0	1	0	0	1	1	0	0
	HanXRQr2_Chr10g0460421	RLK-Pelle_PERK1	0	0	0	0	0	0	0	0	0	0	0	0	0	0	0	0	0	0	0	0	0	0	0	0	0	0	0	0	0	0	0	0	0	0	0	0	0	0	0	0	0	0	0	0	0	0	0
	HanXRQr2_Chr11g0483581	RLK-Pelle_DLSV	0	0	0	0	0	0	0	0	1	0	1	0	0	0	1	0	0	0	0	0	0	1	0	0	0	0	0	0	0	0	0	0	0	0	0	0	0	0	0	0	0	0	0	0	0	0	0
	HanXRQr2_Chr11g0483601	RLK-Pelle_DLSV	0	0	0	0	0	0	0	0	1	0	0	0	1	0	1	0	0	0	0	0	1	0	1	0	0	0	0	0	0	0	0	0	0	0	0	0	0	0	0	0	0	0	0	0	0	0	0
	HanXRQr2_Chr11g0511371	RLK-Pelle_CrRLK1L1	0	0	0	0	0	0	0	0	0	0	1	0	1	0	1	0	0	0	0	0	0	0	0	0	0	0	0	0	0	0	0	0	0	0	0	0	0	0	0	0	0	0	0	0	0	0	0
	HanXRQr2_Chr11g0512281	RLK-Pelle_CrRLK1L1	0	0	0	1	0	0	0	0	0	0	0	0	0	0	0	0	0	0	0	0	0	0	0	0	0	0	0	0	0	0	0	0	0	0	0	0	0	0	0	0	0	0	0	0	0	0	1
	HanXRQr2_Chr11g0516641	RLK-Pelle_CrRLK1L1	0	0	0	0	0	0	0	0	0	0	0	1	0	1	0	0	0	0	0	1	0	1	0	1	0	0	0	0	0	0	0	0	0	0	0	0	0	0	0	0	0	0	0	0	0	0	0
	HanXRQr2_Chr12g0521451	RLK-Pelle_RLCK-IXb	0	0	0	0	0	1	0	1	0	0	0	0	1	0	1	0	0	0	0	0	1	0	0	0	0	0	0	0	0	0	0	1	0	0	0	0	0	0	0	0	0	0	0	1	0	0	0
	HanXRQr2_Chr12g0527731	RLK-Pelle_CrRLK1L1	0	0	0	0	0	0	0	0	0	1	0	0	0	0	0	0	1	0	1	0	1	0	0	0	0	0	0	0	1	0	0	0	0	0	0	0	0	0	0	0	0	0	0	0	0	0	0
	HanXRQr2_Chr12g0527851	RLK-Pelle_CrRLK1L1	0	0	0	0	0	0	0	0	1	0	0	0	1	0	1	0	0	0	0	0	0	0	0	0	0	0	0	0	0	0	0	0	0	0	1	0	0	0	0	0	0	0	1	0	0	0	0
	HanXRQr2_Chr12g0540521	AGC_PDK1	0	0	0	0	0	0	0	0	0	0	0	0	0	0	0	0	0	0	0	0	1	0	0	0	0	0	0	0	0	0	0	0	0	0	0	0	0	0	0	0	0	0	0	0	0	0	0
	HanXRQr2_Chr13g0584841	RLK-Pelle_RLCK-VIIa-2	0	0	0	0	0	1	0	1	0	0	0	0	0	0	0	0	0	0	0	0	1	0	0	0	0	0	0	0	0	0	0	0	0	0	0	1	0	0	0	0	0	0	0	1	0	0	0
	HanXRQr2_Chr13g0600791	RLK-Pelle_CrRLK1L1	0	0	0	0	0	0	0	0	0	0	0	0	0	0	0	0	0	0	0	0	0	0	0	0	0	0	0	0	0	0	1	0	0	0	1	0	1	0	1	0	0	0	1	0	1	0	0
	HanXRQr2_Chr13g0614451	CAMK_CAMKL-CHK1	0	0	1	0	0	0	0	0	1	0	0	0	1	0	1	0	0	0	0	0	1	0	0	0	0	0	0	0	0	0	0	0	0	1	0	0	0	0	0	0	0	0	0	0	0	1	0
	HanXRQr2_Chr14g0648081	NEK	0	0	0	0	0	0	0	0	0	0	0	0	0	0	0	0	0	0	0	0	0	0	0	0	0	0	0	0	0	0	0	0	0	0	0	0	0	0	0	0	1	0	0	0	0	0	0
	HanXRQr2_Chr14g0648251	RLK-Pelle_LRR-Xb1	0	0	0	0	0	0	0	0	0	0	0	1	0	0	0	1	0	0	0	0	0	0	0	0	0	0	0	0	0	0	0	0	0	0	0	0	0	0	0	0	0	0	0	0	0	0	0
	HanXRQr2_Chr14g0649531	RLK-Pelle_WAK	0	0	0	0	0	0	0	0	0	0	1	0	1	0	1	0	0	0	0	0	0	0	0	0	0	0	0	0	0	0	0	0	0	0	0	0	0	0	0	0	0	0	0	0	0	0	0
	HanXRQr2_Chr14g0651831	RLK-Pelle_LysM	0	0	0	0	0	0	0	1	0	0	0	0	0	0	1	0	0	0	0	0	0	0	0	0	0	0	1	0	1	0	0	0	0	0	0	0	0	0	0	0	0	0	0	0	0	0	0
	HanXRQr2_Chr14g0654151	STE_STE20-Fray	0	0	0	0	0	1	0	1	0	0	0	0	1	0	1	0	0	0	0	0	0	0	0	0	0	0	0	0	0	0	0	1	0	0	0	1	0	0	0	1	0	0	0	0	0	0	0
	HanXRQr2_Chr15g0689091	RLK-Pelle_WAK_LRK10L1	0	1	0	1	0	0	0	0	0	0	1	0	0	0	0	0	0	0	0	0	0	0	0	0	0	0	0	0	0	0	0	0	0	0	0	0	0	0	0	0	0	0	0	0	0	0	0
	HanXRQr2_Chr15g0693091	RLK-Pelle_DLSV	0	0	0	0	0	0	0	0	0	0	0	0	0	0	0	0	0	0	0	0	0	0	0	0	0	0	0	0	0	0	0	0	0	0	0	0	0	0	0	0	0	0	0	1	0	0	0
	HanXRQr2_Chr15g0695861	RLK-Pelle_DLSV	0	0	0	0	0	1	0	1	0	0	0	0	1	0	1	0	0	0	0	0	0	0	0	0	0	0	0	0	0	0	0	0	0	0	0	0	0	0	0	0	0	0	0	1	0	0	0
	HanXRQr2_Chr15g0696551	CMGC_GSK	0	1	0	0	0	0	0	0	0	0	0	0	0	0	0	0	0	1	0	1	0	1	0	1	0	0	0	0	0	0	0	0	0	0	0	0	0	0	0	0	0	0	0	0	0	0	0
	HanXRQr2_Chr16g0729361	RLK-Pelle_LRR-Xb-2	0	0	0	0	0	0	0	0	1	0	0	0	0	0	0	0	0	0	0	0	0	0	0	0	0	0	0	0	0	0	0	0	0	0	0	0	0	0	0	0	0	0	0	0	0	1	0
	HanXRQr2_Chr16g0756751	RLK-Pelle_L-LEC	0	0	0	0	0	0	0	0	0	0	0	0	0	0	0	0	0	0	0	0	0	0	0	0	0	0	0	0	0	0	0	0	0	1	0	0	0	0	0	0	0	0	0	0	0	0	0
	HanXRQr2_Chr16g0762561	RLK-Pelle_DLSV	0	0	0	0	0	0	0	0	1	0	0	0	0	1	0	0	0	0	0	0	0	0	0	0	0	0	0	0	0	0	0	0	0	0	0	0	0	0	0	0	0	0	0	0	0	0	0
	HanXRQr2_Chr16g0774721	RLK-Pelle_DLSV	0	0	0	0	0	0	0	0	0	0	0	0	0	0	0	0	1	0	1	0	1	0	1	0	0	0	1	0	1	0	0	0	0	0	0	0	0	0	0	0	0	0	0	0	0	0	0
	HanXRQr2_Chr17g0790441	CMGC_CDK-CRK7-CDK9	0	0	0	0	0	0	0	0	0	0	0	0	0	0	0	0	0	0	0	0	0	0	0	0	0	0	0	0	0	0	0	0	0	0	0	1	0	0	0	1	0	0	0	0	0	0	0
	HanXRQr2_Chr17g0811101	TKL_CTR1-DRK-2	0	0	0	0	0	0	0	0	0	0	0	0	0	0	0	0	0	0	0	0	0	0	0	0	0	0	0	0	0	0	0	0	0	0	0	0	0	0	0	0	0	0	0	0	0	0	0
	HanXRQr2_Chr01g0005631	TKL-Pl-4	1	0	0	0	1	0	1	0	1	0	0	0	0	0	0	0	0	0	0	0	0	0	0	0	0	0	0	0	0	0	0	0	0	0	0	0	0	0	0	0	0	0	0	0	0	0	0
	HanXRQr2_Chr02g0074421	TKL_CTR1-DRK-2	0	0	0	0	1	0	1	0	0	0	0	1	0	1	0	1	0	0	0	0	0	1	0	0	0	0	0	0	0	0	0	0	0	0	1	0	0	0	0	0	0	0	0	0	0	0	0
	HanXRQr2_Chr03g0091261	RLK-Pelle_CrRLK1L1	0	0	0	0	1	0	1	0	0	0	1	0	0	0	0	0	0	0	0	0	0	0	0	0	0	0	0	0	0	0	0	0	0	0	0	0	0	0	0	0	0	0	0	0	0	0	0
	HanXRQr2_Chr12g0539581	RLK-Pelle_LysM	0	0	0	0	0	0	1	0	1	0	0	0	0	0	0	0	0	0	0	0	0	0	0	0	0	0	0	0	0	0	0	0	0	0	0	0	0	0	0	0	0	0	0	0	0	0	0
	HanXRQr2_Chr13g0588251	RLK-Pelle_SD-2b	0	0	0	0	1	0	1	0	0	0	0	0	0	0	0	0	0	0	0	0	0	0	0	0	0	0	0	0	0	0	0	0	0	0	0	0	0	0	0	0	0	0	0	0	0	1	0
	HanXRQr2_Chr14g0643221	RLK-Pelle_LRR-I1	0	0	1	0	1	0	1	0	0	0	0	0	0	0	0	0	0	0	0	1	0	1	0	1	0	0	0	0	0	0	0	0	0	0	0	0	0	0	0	0	0	0	0	0	0	0	0
	HanXRQr2_Chr11g0480501	WNK_NRBP	0	0	0	0	0	0	0	0	0	1	0	0	0	0	0	0	0	0	1	0	0	0	0	0	0	0	0	0	0	0	0	0	0	0	0	0	0	0	0	0	0	0	0	0	0	0	0
	HanXRQr2_Chr12g0551721	RLK-Pelle_LRR-XI1	0	0	0	0	0	0	0	0	0	0	1	0	1	0	1	0	0	0	0	0	1	0	0	0	0	0	0	0	0	0	0	0	0	0	0	0	0	0	0	0	0	0	0	0	0	0	0
	HanXRQr2_Chr17g0795951	RLK-Pelle_RLCK-VIIa-2	0	0	0	0	0	1	0	0	0	0	0	0	0	0	0	0	1	0	1	0	1	0	1	0	0	0	0	0	0	0	0	0	0	1	0	0	0	0	0	0	0	0	0	0	0	0	0
	HanXRQr2_Chr09g0362971	STE_STE7	0	0	0	0	0	0	1	0	0	0	0	0	0	0	0	0	0	0	0	0	0	0	0	0	0	0	0	0	0	0	0	0	0	0	0	0	1	0	0	0	1	0	0	0	1	0	0
	HanXRQr2_Chr02g0082491	RLK-Pelle_DLSV	0	0	0	0	0	1	0	0	0	0	0	0	1	0	1	0	0	0	0	0	1	0	0	0	0	0	0	0	0	0	0	0	0	0	0	0	0	0	0	0	0	0	0	0	0	0	0
	HanXRQr2_Chr03g0111141	RLK-Pelle_LRR-XI1	0	0	0	0	0	1	0	0	0	0	0	0	0	0	0	0	0	0	0	0	0	0	0	0	0	0	0	0	0	0	0	0	0	0	0	0	0	0	0	0	0	0	0	0	0	0	0
	HanXRQr2_Chr03g0117711	STE_STE11	0	0	0	0	0	1	0	0	0	0	1	0	1	0	0	0	0	0	0	0	0	0	0	0	0	0	0	0	0	0	0	0	0	1	0	0	0	0	0	0	0	0	0	0	0	0	0
	HanXRQr2_Chr04g0189881	WNK_NRBP	0	0	0	0	0	0	0	0	0	0	0	0	1	0	1	0	0	0	0	0	0	0	1	0	0	0	0	0	0	0	0	0	0	0	0	0	0	0	0	0	0	0	0	0	0	0	0
	HanXRQr2_Chr04g0190391	STE_STE11	0	0	0	0	0	1	0	0	0	0	0	0	0	0	0	0	0	0	0	0	0	0	0	0	0	0	0	0	0	0	0	0	0	0	0	0	0	1	0	0	0	0	0	0	0	1	0
	HanXRQr2_Chr05g0231531	RLK-Pelle_LRR-Xb1	0	0	0	0	0	1	0	0	0	1	0	0	0	0	0	0	0	0	0	0	0	0	0	0	0	0	1	0	0	0	0	0	0	0	0	0	0	0	0	0	0	0	0	1	0	0	0
	HanXRQr2_Chr07g0292101	RLK-Pelle_DLSV	0	0	0	0	0	1	0	0	0	0	0	0	0	0	0	0	0	0	0	0	0	0	0	0	0	0	0	0	0	0	0	0	0	0	0	0	1	0	0	0	0	0	0	0	1	0	0
	HanXRQr2_Chr07g0294621	RLK-Pelle_DLSV	0	0	0	0	0	0	0	0	0	0	0	0	0	0	0	0	1	0	1	0	0	0	1	0	0	0	0	0	0	0	0	0	0	0	0	0	0	0	0	0	0	0	0	0	0	0	0
	HanXRQr2_Chr07g0314271	RLK-Pelle_LRR-III	0	0	0	0	0	0	0	1	0	0	0	0	0	0	0	0	0	0	0	0	0	0	0	0	0	0	0	0	0	0	0	0	0	0	0	0	0	0	0	0	0	0	0	0	0	0	0
	HanXRQr2_Chr07g0316751	RLK-Pelle_SD-2b	0	0	0	0	0	1	0	0	0	0	0	0	0	0	0	0	0	0	0	0	0	0	0	0	0	0	0	0	0	0	0	0	0	0	0	0	0	0	0	0	0	0	0	0	0	0	0
	HanXRQr2_Chr08g0318081	RLK-Pelle_DLSV	0	0	0	0	0	1	0	0	0	0	0	0	0	0	0	0	0	0	0	0	0	0	0	0	0	0	0	0	0	0	0	0	0	0	0	0	0	0	0	0	0	0	0	0	0	0	0
	HanXRQr2_Chr08g0322191	RLK-Pelle_CrRLK1L1	0	0	0	0	0	1	0	0	0	1	0	0	0	0	0	0	0	0	0	0	0	0	0	0	0	0	0	0	0	0	0	0	0	0	0	0	0	0	0	0	0	0	0	0	0	0	0
	HanXRQr2_Chr09g0385461	RLK-Pelle_LRR-XI1	0	0	1	0	1	0	0	0	1	0	0	0	0	0	0	0	0	0	0	0	0	0	0	0	0	0	0	0	0	0	0	0	0	0	0	0	0	1	0	0	0	0	0	0	0	1	0
	HanXRQr2_Chr12g0554121	CAMK_CAMKL-CHK1	0	0	0	0	0	0	0	0	0	1	0	0	1	0	0	0	0	0	0	0	0	0	0	1	0	0	0	0	0	0	0	0	0	0	1	0	0	0	0	0	0	0	1	0	0	0	0
	HanXRQr2_Chr12g0556521	RLK-Pelle_LRR-IX	0	0	0	0	1	0	0	0	0	0	0	1	0	0	0	1	0	0	0	0	0	0	0	0	0	0	0	0	0	0	1	0	0	0	1	0	0	0	0	0	0	0	1	0	0	0	0
	HanXRQr2_Chr13g0572031	CAMK_CDPK	0	0	0	0	0	1	0	0	0	0	0	0	0	0	0	0	0	0	0	0	0	0	0	0	0	0	0	1	0	0	0	0	0	0	0	0	0	0	0	0	0	0	0	0	0	0	0
	HanXRQr2_Chr14g0651331	STE_STE11	0	0	0	0	0	1	0	0	0	0	1	0	1	0	0	0	0	0	0	0	0	0	0	0	1	0	1	0	0	0	0	0	0	1	0	0	0	0	0	0	0	0	0	0	0	0	0
	HanXRQr2_Chr14g0655221	TKL-Pl-4	0	0	0	0	0	1	0	0	0	0	0	0	0	1	0	1	0	0	0	1	0	1	0	1	0	0	0	0	0	0	0	0	0	0	0	0	0	0	0	0	0	0	0	0	0	0	0
	HanXRQr2_Chr15g0671091	CAMK_CDPK	0	0	0	0	0	0	0	0	0	1	1	0	0	0	1	0	0	0	0	0	0	0	0	0	0	0	0	0	0	0	0	0	0	0	0	1	0	0	0	0	0	0	0	1	0	0	0
	HanXRQr2_Chr15g0706241	TKL_CTR1-DRK-2	1	0	0	0	0	0	0	0	0	0	0	0	0	0	0	0	0	0	0	1	0	1	0	1	0	0	0	0	0	0	0	0	0	0	0	0	0	0	0	0	0	0	1	0	0	0	0
	HanXRQr2_Chr04g0138751	RLK-Pelle_LRR-V	0	0	0	0	0	0	1	0	0	0	0	1	0	1	0	1	0	0	0	0	0	1	0	1	0	0	0	0	0	0	0	0	0	0	0	0	0	0	0	0	0	0	0	0	0	0	0
	HanXRQr2_Chr12g0535351	Group-Pl-4	0	0	0	0	0	0	1	0	1	0	0	0	0	1	0	1	0	0	0	0	0	0	0	0	0	0	0	0	0	0	0	0	0	0	0	0	0	0	0	0	0	0	1	0	0	0	0
	HanXRQr2_Chr17g0796501	TKL-Pl-5	0	0	0	0	0	1	0	1	0	0	0	0	1	0	1	0	0	0	0	0	1	0	0	0	0	0	0	0	0	0	0	0	0	0	0	0	0	0	0	0	0	0	0	0	0	0	0
	HanXRQr2_Chr01g0045831	TKL_CTR1-DRK-2	0	0	0	0	0	0	0	0	0	0	0	0	0	0	0	0	0	0	0	0	0	0	0	0	0	0	0	0	0	0	0	0	0	0	0	0	0	0	0	0	0	0	0	0	0	0	0
	HanXRQr2_Chr02g0048441	RLK-Pelle_RLCK-X	0	0	0	0	1	0	0	0	0	0	0	0	0	0	0	0	0	0	0	0	0	0	0	0	0	0	0	0	0	0	0	0	0	0	0	0	0	0	0	0	0	0	0	0	0	0	0
	HanXRQr2_Chr02g0068461	TKL_CTR1-DRK-2	0	0	0	0	0	0	0	0	0	0	0	0	0	0	0	0	1	0	0	0	1	0	1	0	0	0	0	0	0	0	0	0	0	0	0	0	0	0	0	0	0	0	0	0	0	0	0
	HanXRQr2_Chr02g0080781	AGC_RSK-2	0	0	1	0	0	0	0	0	0	0	0	0	0	0	0	0	0	0	0	0	0	0	0	0	0	0	0	0	0	0	0	0	0	0	0	0	0	0	0	0	1	0	0	0	0	0	0
	HanXRQr2_Chr03g0105491	RLK-Pelle_L-LEC	0	0	0	0	0	0	0	0	0	0	0	1	0	0	0	1	0	0	0	0	0	0	0	0	0	0	0	0	0	0	0	0	0	0	1	0	0	0	0	0	0	0	1	0	0	1	0
	HanXRQr2_Chr03g0120971	RLK-Pelle_LRR-XI1	0	0	0	0	0	0	0	0	0	0	0	0	0	0	0	0	0	0	0	0	0	0	0	0	0	0	0	0	0	0	0	0	0	0	0	0	0	0	0	0	0	0	0	1	0	0	0
	HanXRQr2_Chr04g0152361	RLK-Pelle_LRR-XI1	0	0	0	0	0	0	0	0	0	1	0	0	1	0	0	0	0	0	0	0	0	0	0	0	0	0	0	0	0	0	0	0	0	0	0	0	0	0	0	0	0	0	0	0	0	0	0
	HanXRQr2_Chr04g0164481	AGC_RSK-2	0	0	0	0	0	0	0	0	0	0	0	1	1	0	0	0	0	0	0	0	1	0	0	0	0	0	0	0	0	0	0	0	0	0	0	0	0	0	0	0	0	0	0	0	0	0	0
	HanXRQr2_Chr05g0225271	AGC_MAST	0	0	0	0	0	0	0	0	0	0	0	0	0	0	0	0	0	0	0	0	0	0	0	0	0	0	0	0	0	0	0	0	0	0	0	0	0	0	0	0	0	0	0	0	0	0	0
	HanXRQr2_Chr06g0238201	WEE	0	0	0	0	0	0	0	0	0	0	1	0	1	0	1	0	0	0	0	0	0	0	0	0	0	0	0	0	0	0	0	0	0	0	0	0	1	0	0	0	0	0	0	0	1	0	0
	HanXRQr2_Chr06g0271491	RLK-Pelle_LRR-III	0	0	0	0	0	0	0	0	0	0	0	0	0	0	0	0	0	1	0	1	0	0	0	0	0	0	0	0	0	0	0	0	0	0	0	0	0	0	0	0	0	0	0	0	0	0	0
	HanXRQr2_Chr06g0276491	CAMK_CDPK	0	0	0	0	0	0	0	0	0	0	0	0	0	0	0	0	0	0	0	0	0	0	0	0	0	0	0	0	0	0	0	0	0	0	0	1	0	0	0	0	0	0	0	0	0	0	0
	HanXRQr2_Chr07g0292671	RLK-Pelle_DLSV	0	0	0	0	0	0	0	0	0	0	0	0	0	0	0	0	0	0	0	0	0	0	0	0	0	0	0	0	0	0	0	0	0	0	0	0	0	0	0	0	0	0	0	0	0	1	0
	HanXRQr2_Chr07g0296011	RLK-Pelle_WAK_LRK10L1	0	0	0	0	0	0	0	0	0	0	0	0	0	0	0	0	0	0	0	0	0	0	0	0	0	0	0	0	0	0	0	0	0	1	0	0	0	1	0	0	0	1	0	0	0	1	0
	HanXRQr2_Chr07g0301141	RLK-Pelle_LRR-XII1	0	0	0	0	0	0	0	0	0	1	0	0	0	0	0	0	0	0	0	0	0	0	0	0	0	0	0	0	0	0	0	0	0	0	0	0	0	0	0	0	1	0	0	0	1	0	0
	HanXRQr2_Chr07g0315491	RLK-Pelle_RLCK-IXb	0	1	0	0	0	1	0	1	0	0	0	0	0	0	0	0	0	0	0	0	0	0	0	0	0	0	0	0	0	0	0	0	0	0	0	0	0	0	0	0	0	0	0	0	0	0	0
	HanXRQr2_Chr08g0351351	CAMK_CDPK	0	0	0	0	0	0	0	0	0	0	0	0	0	0	0	0	1	0	1	0	1	0	1	0	0	0	0	0	0	0	0	0	0	0	1	0	0	0	0	0	0	0	0	0	0	0	0
	HanXRQr2_Chr08g0360481	RLK-Pelle_RLCK-VIIa-2	0	0	0	0	0	0	0	0	0	0	0	0	0	0	0	0	0	0	1	0	0	0	0	0	0	0	0	0	0	0	0	0	0	0	0	0	0	0	0	0	0	0	0	0	0	0	0
	HanXRQr2_Chr09g0397661	RLK-Pelle_LRR-III	0	0	0	0	0	0	0	0	0	1	0	1	0	0	0	0	0	1	0	1	0	1	0	1	0	0	0	0	0	0	0	0	0	0	0	0	0	0	0	0	0	0	0	0	0	0	0
	HanXRQr2_Chr09g0399691	RLK-Pelle_LRR-II	0	0	0	0	0	0	0	0	0	1	0	1	0	1	0	1	0	0	0	0	0	0	0	0	0	0	0	0	0	0	0	0	0	0	0	0	0	0	0	0	0	0	0	0	0	0	0
	HanXRQr2_Chr09g0400561	RLK-Pelle_CrRLK1L1	0	0	0	0	0	0	0	0	0	0	0	0	0	0	1	0	0	0	0	0	0	0	0	0	0	0	0	0	0	0	0	0	0	0	0	0	0	1	0	0	0	0	0	0	0	1	0
	HanXRQr2_Chr09g0414341	RLK-Pelle_RLCK-XV	0	0	0	0	0	0	0	1	0	0	0	0	0	0	0	0	0	0	0	0	0	0	0	0	0	0	0	0	0	0	0	0	0	0	0	1	0	0	0	0	0	0	0	1	0	1	0
	HanXRQr2_Chr10g0445031	RLK-Pelle_CrRLK1L1	0	0	0	0	0	0	0	0	0	0	0	0	0	0	0	0	0	0	0	1	0	0	0	1	0	0	0	0	0	0	0	0	0	0	0	0	0	0	0	0	0	0	0	0	0	0	0
	HanXRQr2_Chr10g0447011	RLK-Pelle_LRR-III	0	0	0	0	0	0	0	0	0	1	0	1	0	0	0	0	0	0	0	0	0	1	0	0	0	0	0	0	0	0	0	0	0	0	0	0	0	0	0	0	0	0	0	0	0	0	0
	HanXRQr2_Chr10g0451691	RLK-Pelle_DLSV	0	0	0	0	0	0	0	0	0	0	0	0	1	0	1	0	0	0	1	0	1	0	1	0	0	0	0	0	0	0	0	0	0	0	0	0	0	0	0	0	0	0	0	0	0	0	0
	HanXRQr2_Chr10g0463321	AGC_RSK-2	0	0	0	0	0	0	0	0	0	0	0	0	0	0	0	0	0	0	0	1	0	1	0	1	0	0	0	0	0	0	0	0	0	0	0	1	0	0	0	0	0	0	0	0	0	0	0
	HanXRQr2_Chr10g0463821	RLK-Pelle_LRR-III	0	1	0	0	0	0	0	0	0	0	0	0	0	0	0	0	0	0	0	0	0	0	0	0	0	0	0	0	0	0	0	0	0	0	0	1	0	0	0	0	0	0	0	1	0	1	0
	HanXRQr2_Chr11g0475461	RLK-Pelle_DLSV	0	1	0	0	0	0	0	0	0	0	0	0	0	1	0	0	0	0	0	0	0	0	0	0	0	0	0	0	0	0	0	0	0	0	0	0	0	0	0	0	0	0	0	0	0	0	0
	HanXRQr2_Chr11g0481481	RLK-Pelle_DLSV	0	0	0	0	0	0	0	0	0	0	0	0	0	0	0	0	0	0	0	0	0	0	0	0	0	0	0	0	0	0	0	0	0	0	0	0	0	0	0	0	0	0	0	0	0	0	0
	HanXRQr2_Chr12g0537271	RLK-Pelle_SD-2b	0	0	0	1	0	0	0	0	0	0	0	0	0	0	0	0	0	0	0	0	0	0	0	0	0	0	0	0	0	0	0	0	0	0	0	0	0	0	0	0	1	0	0	0	0	1	0
	HanXRQr2_Chr12g0549781	RLK-Pelle_DLSV	0	0	0	0	0	0	0	0	0	0	0	0	0	0	0	0	0	0	0	0	0	0	0	0	0	0	1	0	1	0	0	0	0	1	0	0	0	0	0	0	0	0	0	0	0	0	0
	HanXRQr2_Chr12g0556011	RLK-Pelle_LRR-II	1	0	0	0	0	0	0	0	0	0	0	0	0	0	0	0	0	0	0	0	0	0	0	0	0	0	0	0	0	0	0	0	0	0	0	0	0	0	0	0	0	0	0	0	0	0	0
	HanXRQr2_Chr13g0592341	RLK-Pelle_L-LEC	0	0	0	0	1	0	0	0	0	0	0	0	0	0	0	0	0	0	0	0	0	0	0	0	0	0	0	0	0	0	0	0	0	0	0	0	1	0	0	0	0	0	0	0	0	0	0
	HanXRQr2_Chr13g0601311	RLK-Pelle_CrRLK1L1	0	0	0	0	1	0	0	0	0	0	0	1	0	1	0	1	0	0	0	0	0	0	0	0	0	0	0	0	0	0	0	0	0	0	1	0	0	0	0	0	0	0	1	0	0	0	0
	HanXRQr2_Chr13g0615381	RLK-Pelle_LRR-IV	0	0	0	0	0	0	0	0	0	0	0	0	0	0	0	0	0	0	0	0	0	0	0	0	0	0	0	0	0	0	0	0	0	0	0	1	1	0	0	0	0	0	0	1	1	0	0
	HanXRQr2_Chr14g0632201	CAMK_CAMKL-CHK1	0	0	0	0	0	0	0	0	0	0	0	0	1	0	1	0	0	0	0	0	0	0	0	0	0	0	0	0	0	0	0	0	0	0	0	0	0	0	0	0	0	0	0	0	0	0	0
	HanXRQr2_Chr14g0649901	RLK-Pelle_L-LEC	0	0	0	0	0	0	0	0	0	1	0	0	0	1	0	1	0	0	0	0	0	0	0	0	0	0	0	0	0	0	0	0	0	0	0	0	0	0	0	0	0	0	0	0	1	0	0
	HanXRQr2_Chr15g0701361	IRE1	0	0	0	0	0	0	0	0	0	0	0	1	0	0	0	0	0	0	0	1	0	1	0	1	0	0	0	0	0	0	0	0	0	0	0	0	0	0	0	0	0	0	0	0	0	0	0
	HanXRQr2_Chr16g0724141	CMGC_CDK-CRK7-CDK9	0	0	0	0	0	1	0	1	0	0	0	0	1	0	1	0	0	0	0	0	1	0	0	0	0	0	0	0	0	0	0	0	0	0	0	0	0	0	0	0	0	0	0	0	0	0	0
	HanXRQr2_Chr16g0745611	RLK-Pelle_SD-2b	0	0	0	0	0	0	0	0	0	0	0	0	0	0	0	1	0	0	0	0	0	0	0	0	0	0	0	0	0	0	1	0	0	0	1	0	0	0	1	0	0	0	1	0	0	0	0
	HanXRQr2_Chr16g0758801	RLK-Pelle_DLSV	0	0	0	0	0	0	0	0	1	0	0	1	0	1	0	1	0	0	0	0	0	0	0	0	0	0	0	0	0	0	0	0	0	0	0	0	0	0	0	0	1	0	0	0	0	0	0
	HanXRQr2_Chr16g0770501	RLK-Pelle_LRR-I1	0	0	0	0	0	0	0	0	0	0	0	0	0	0	0	0	0	0	0	0	0	0	0	0	0	0	0	0	0	0	0	0	0	0	0	0	1	0	0	0	0	0	0	0	1	0	0
	HanXRQr2_Chr17g0803541	RLK-Pelle_CrRLK1L1	0	0	0	0	0	0	0	0	1	0	0	0	0	0	0	0	0	0	0	0	0	0	0	0	0	0	1	0	1	0	0	0	0	0	0	0	0	0	0	0	0	0	0	0	0	0	0
	HanXRQr2_Chr01g0006151	RLK-Pelle_DLSV	0	0	0	0	1	0	1	0	0	0	0	0	0	0	0	0	0	0	0	0	0	0	0	0	0	0	0	0	0	0	0	0	0	0	0	0	0	0	0	0	0	0	0	0	0	0	0
	HanXRQr2_Chr02g0052171	RLK-Pelle_LysM	0	1	0	0	0	0	1	0	0	0	0	0	0	0	0	0	0	0	0	0	0	0	0	0	0	0	0	0	0	0	0	0	0	0	0	1	0	0	0	0	0	0	0	1	0	0	0
	HanXRQr2_Chr12g0538501	RLK-Pelle_LRR-XI1	0	0	0	0	0	0	1	0	0	0	0	0	0	0	0	0	0	0	0	0	0	0	0	0	0	0	0	0	0	0	0	0	0	0	0	0	0	0	0	0	0	1	0	0	0	1	0
	HanXRQr2_Chr14g0636681	RLK-Pelle_WAK	0	0	0	0	0	0	1	0	0	0	1	0	1	0	0	0	0	0	0	0	0	0	0	0	0	0	0	0	0	0	0	0	0	1	0	0	0	0	0	0	0	1	0	0	0	0	0
	HanXRQr2_Chr17g0792991	RLK-Pelle_DLSV	0	0	0	0	1	0	1	0	0	0	0	0	0	0	0	0	0	0	0	0	0	0	0	0	0	0	0	0	0	0	0	0	0	0	0	0	0	1	0	0	0	1	0	0	0	0	0
	HanXRQr2_Chr03g0126281	CAMK_CAMKL-CHK1	1	0	0	0	0	0	0	0	0	1	0	0	0	0	0	0	0	0	0	0	0	0	0	0	0	0	0	0	0	0	0	0	0	0	0	0	0	0	0	0	0	0	0	0	0	0	0
	HanXRQr2_Chr07g0300961	CAMK_CDPK	0	0	0	0	0	0	0	0	0	0	0	0	1	0	1	0	0	0	0	0	1	0	0	0	0	0	0	0	0	0	0	0	0	0	0	0	0	0	0	0	0	0	0	0	0	0	0
	HanXRQr2_Chr13g0619381	CMGC_MAPK	0	0	0	0	0	0	0	0	0	0	1	0	0	0	0	0	0	0	0	0	0	0	0	0	0	0	0	0	0	0	0	0	0	0	0	0	0	0	0	0	0	0	0	0	0	0	0
	HanXRQr2_Chr15g0710141	RLK-Pelle_CrRLK1L1	0	0	0	0	0	1	0	0	0	0	0	0	0	0	0	0	0	0	0	0	1	0	0	0	0	0	0	0	0	0	1	0	0	0	1	0	0	0	0	0	0	0	0	0	0	0	0
	HanXRQr2_Chr01g0041791	AGC_RSK-2	0	0	0	0	0	0	0	0	0	0	0	0	0	0	0	0	0	0	0	0	0	0	0	0	0	0	0	0	0	0	0	0	0	0	0	0	1	0	0	0	1	0	0	0	0	0	0
	HanXRQr2_Chr03g0090391	RLK-Pelle_RLCK-VIII	0	0	0	0	1	0	0	0	0	0	0	0	0	0	0	0	0	0	0	0	0	0	0	0	0	0	0	0	0	0	0	0	0	0	0	0	0	0	0	0	0	0	0	0	0	0	0
	HanXRQr2_Chr03g0125031	RLK-Pelle_DLSV	0	0	0	1	0	0	0	1	0	0	0	0	0	0	0	0	0	0	0	0	0	0	0	0	0	0	0	0	0	0	0	0	0	0	0	0	0	0	0	0	0	0	0	0	0	0	0
	HanXRQr2_Chr04g0162041	RLK-Pelle_RLCK-XII1	0	0	0	1	0	0	0	0	0	1	0	0	0	0	0	0	0	0	0	1	0	1	0	0	0	0	0	0	0	0	0	0	0	0	0	0	0	0	0	0	0	0	0	0	0	0	0
	HanXRQr2_Chr04g0167271	RLK-Pelle_RLCK-VI	0	0	0	0	0	0	0	0	0	1	0	0	0	0	0	0	0	0	0	0	0	0	0	0	0	0	0	0	0	0	0	0	0	0	0	0	0	0	0	0	0	0	0	0	0	0	0
	HanXRQr2_Chr04g0178761	RLK-Pelle_LRR-XI1	0	0	0	0	0	0	0	0	0	0	1	0	0	0	0	0	0	0	0	0	0	1	0	0	0	0	0	0	0	0	0	0	0	0	0	0	0	0	0	0	0	0	0	0	0	0	0
	HanXRQr2_Chr08g0338441	RLK-Pelle_SD-2b	0	0	1	0	0	0	0	0	0	0	0	0	0	0	0	0	0	0	0	0	0	0	0	0	0	0	1	0	0	0	0	0	0	1	0	0	0	0	0	0	0	0	0	0	0	0	0
	HanXRQr2_Chr09g0386731	TKL-Pl-4	0	0	0	0	0	0	0	1	0	0	0	0	0	0	0	0	0	0	0	0	0	0	0	0	0	0	0	0	0	0	0	0	0	0	0	0	0	0	0	0	0	0	1	0	0	0	0
	HanXRQr2_Chr11g0478751	RLK-Pelle_DLSV	0	0	0	0	0	0	0	1	0	0	0	0	0	0	0	0	0	0	0	0	0	0	0	0	0	0	0	0	0	0	0	0	0	0	0	0	0	0	0	0	0	0	0	0	0	0	0
	HanXRQr2_Chr12g0521891	RLK-Pelle_PERK-2	0	0	0	0	0	0	0	0	0	0	0	0	0	0	0	0	0	0	0	1	0	1	0	0	0	0	0	0	0	0	0	0	0	0	0	0	0	0	0	0	0	0	0	0	0	0	0
	HanXRQr2_Chr12g0562021	RLK-Pelle_LRR-Xa	0	0	0	0	0	1	0	0	0	0	0	0	0	0	0	0	0	0	1	0	0	0	0	0	0	0	0	0	0	0	1	0	1	0	0	0	0	0	0	0	0	0	0	0	0	0	0
	HanXRQr2_Chr13g0601291	RLK-Pelle_CrRLK1L1	0	1	0	0	0	1	0	0	0	1	0	0	0	0	0	1	0	0	0	0	0	0	0	0	0	0	0	0	0	0	0	0	0	0	1	0	0	0	0	0	0	0	0	0	0	0	0
	HanXRQr2_Chr14g0638301	AGC_RSK-2	0	0	0	0	0	0	0	0	0	0	0	0	0	0	0	0	0	1	0	1	0	1	0	1	0	0	0	0	0	0	0	0	0	0	0	0	0	0	0	0	0	0	0	0	0	0	0
	HanXRQr2_Chr15g0679311	TKL-Pl-4	0	0	0	0	1	0	0	0	0	0	0	0	0	0	0	0	0	0	0	0	0	0	0	0	0	0	0	0	0	0	0	0	0	0	0	0	0	0	0	0	0	0	0	0	0	0	0
	HanXRQr2_Chr15g0722181	RLK-Pelle_RLCK-VIIa-2	0	0	0	0	0	0	0	0	1	0	0	0	0	0	0	0	0	0	0	0	0	0	0	0	0	0	0	0	1	0	0	0	0	0	0	0	0	0	0	0	0	0	0	0	0	0	0
	HanXRQr2_Chr16g0725411	RLK-Pelle_RLCK-X	0	0	0	0	0	0	0	0	0	0	0	0	0	0	0	0	0	1	0	1	0	1	0	1	0	0	0	0	0	0	0	0	0	0	0	0	0	0	0	0	0	0	0	0	0	0	0
	HanXRQr2_Chr17g0787711	RLK-Pelle_LRR-I1	0	0	0	0	0	0	0	1	0	0	0	0	1	0	1	0	0	0	0	0	1	0	0	0	0	0	0	0	0	0	0	0	0	0	0	0	0	0	0	0	0	0	0	0	0	0	0
	HanXRQr2_Chr03g0110991	RLK-Pelle_L-LEC	0	0	0	0	0	0	1	0	1	0	0	0	0	0	0	0	0	0	0	0	0	0	0	0	0	0	0	0	0	0	0	0	0	0	1	0	0	0	0	0	0	0	1	0	0	0	0
	HanXRQr2_Chr03g0134731	RLK-Pelle_CR4L	0	0	0	0	1	0	1	0	0	0	0	1	0	0	0	0	0	0	0	0	0	1	0	0	0	0	0	0	0	0	0	0	0	0	0	0	0	0	0	0	0	0	0	0	1	0	0
	HanXRQr2_Chr07g0315641	RLK-Pelle_SD-2b	0	0	0	0	0	0	1	0	0	0	0	0	0	0	0	0	0	0	0	0	0	0	0	0	0	0	0	0	0	0	0	0	0	0	0	0	0	0	0	0	0	0	0	0	0	0	0
	HanXRQr2_Chr09g0382851	RLK-Pelle_LRR-III	0	0	0	0	0	0	0	0	0	0	0	0	0	0	0	0	0	0	0	0	0	0	0	0	0	0	0	0	0	0	0	0	0	0	0	1	0	0	0	0	0	0	0	0	1	0	0
	HanXRQr2_Chr11g0474381	AGC_RSK-2	0	0	0	0	0	0	0	0	0	1	0	0	0	0	0	0	0	0	0	0	0	0	0	0	0	0	0	0	0	0	0	0	0	0	0	0	0	0	0	0	0	1	0	0	1	0	0
	HanXRQr2_Chr12g0541551	RLK-Pelle_DLSV	0	0	0	0	0	0	0	0	0	0	0	0	0	0	0	0	0	0	0	0	0	0	0	0	0	0	0	0	0	0	0	0	0	0	0	0	0	0	0	0	0	0	0	0	0	0	0
	HanXRQr2_Chr15g0674281	RLK-Pelle_RKF3	0	0	0	0	1	0	1	0	0	0	0	0	0	1	0	1	0	0	0	0	0	0	0	0	0	0	0	0	0	0	0	0	0	0	0	0	0	0	0	0	0	0	0	0	0	0	0
	HanXRQr2_Chr15g0701261	RLK-Pelle_CrRLK1L1	0	0	0	0	0	0	0	0	0	0	0	0	0	0	0	0	0	0	0	0	0	0	0	0	0	0	0	0	0	0	0	0	0	0	0	0	0	0	0	0	0	0	0	0	0	1	0
	HanXRQr2_Chr15g0703351	RLK-Pelle_RLCK-VIIa-2	0	0	0	0	0	0	0	0	0	0	1	0	0	0	0	0	0	0	0	0	0	0	0	0	0	0	0	0	0	0	0	0	0	0	0	0	0	1	0	0	0	0	0	0	1	0	0
	HanXRQr2_Chr17g0822011	CAMK_CAMKL-CHK1	0	0	0	0	0	0	1	0	0	0	0	0	0	0	0	0	1	0	0	0	1	0	1	0	0	0	0	0	0	0	0	0	0	0	0	0	0	1	0	0	0	0	0	0	0	0	0
	HanXRQr2_Chr00c057g0833551	RLK-Pelle_DLSV	0	0	0	0	0	0	0	0	0	1	0	0	0	0	0	0	0	0	0	0	0	0	0	0	0	0	0	0	0	0	0	0	0	0	0	0	0	1	0	0	0	1	0	0	0	0	0
	HanXRQr2_Chr01g0011931	RLK-Pelle_CrRLK1L1	0	0	0	0	0	0	0	0	0	0	0	1	0	0	0	1	0	0	0	0	0	0	0	0	0	0	0	0	0	0	1	0	0	0	1	0	0	0	0	0	0	0	1	0	0	0	0
	HanXRQr2_Chr01g0013031	CAMK_CDPK	0	0	0	0	0	1	0	1	0	0	0	1	0	0	0	1	0	0	0	0	0	0	0	0	0	0	0	0	0	0	0	0	0	0	0	0	0	1	0	0	0	0	0	0	0	0	0
	HanXRQr2_Chr01g0022171	RLK-Pelle_LRR-XI1	0	0	0	1	0	0	0	0	0	0	1	0	1	0	1	0	0	0	0	0	0	0	0	0	0	0	0	0	0	0	0	0	0	0	0	0	0	0	0	0	0	0	0	0	0	0	0
	HanXRQr2_Chr01g0027591	RLK-Pelle_LRR-Xb1	0	1	0	0	0	0	0	0	0	0	0	0	0	0	0	0	0	0	0	0	0	0	0	0	0	0	0	0	0	0	0	0	0	0	0	0	0	0	0	0	0	0	0	0	0	0	0
	HanXRQr2_Chr01g0034291	RLK-Pelle_LRR-XI1	0	0	0	0	0	0	0	0	0	0	0	0	0	0	0	0	0	0	0	0	0	0	0	0	0	0	0	0	0	0	0	0	0	0	0	0	1	0	0	0	0	0	0	0	1	0	0
	HanXRQr2_Chr01g0044671	RLK-Pelle_CrRLK1L1	0	0	1	0	0	0	0	0	0	0	0	0	0	0	0	0	0	0	0	0	0	0	0	0	0	0	0	0	0	0	0	0	0	0	0	0	1	0	0	0	0	0	0	0	1	0	0
	HanXRQr2_Chr02g0071181	RLK-Pelle_RLCK-XV	0	0	0	0	0	0	0	0	0	0	0	0	0	0	0	0	0	0	0	0	0	0	0	0	0	0	0	0	0	0	0	0	0	0	0	0	0	0	0	0	0	0	0	0	0	0	0
	HanXRQr2_Chr02g0085841	RLK-Pelle_LRR-XI1	0	0	0	0	0	0	0	1	0	1	0	0	0	0	0	0	0	0	0	1	0	1	0	0	0	0	0	0	0	0	0	0	0	0	0	0	0	0	0	0	0	0	0	0	0	0	0
	HanXRQr2_Chr03g0105481	RLK-Pelle_L-LEC	0	0	1	0	0	0	0	0	0	0	0	0	0	0	0	0	0	0	0	0	0	0	0	0	0	0	0	0	0	0	0	0	0	0	0	0	0	0	0	0	0	0	0	0	0	1	0
	HanXRQr2_Chr03g0105601	RLK-Pelle_L-LEC	0	0	0	1	0	0	0	0	0	0	0	0	0	0	0	0	0	0	0	0	0	0	0	0	0	0	0	0	0	0	0	0	0	0	0	0	0	0	0	0	0	0	0	0	1	0	0
	HanXRQr2_Chr03g0126051	RLK-Pelle_CrRLK1L1	0	0	0	0	1	0	0	0	0	0	0	0	0	0	0	0	0	0	0	0	0	0	0	0	0	0	0	0	0	0	0	0	0	0	0	0	0	0	0	0	0	0	0	0	0	0	0
	HanXRQr2_Chr03g0129671	RLK-Pelle_WAK	0	0	0	0	0	0	0	0	0	0	0	0	0	0	0	0	0	0	0	0	0	0	0	0	0	0	0	0	0	0	0	0	0	0	0	0	0	0	0	0	1	0	0	0	0	0	0
	HanXRQr2_Chr03g0136771	CAMK_CAMKL-CHK1	0	0	0	0	0	0	0	0	0	0	0	1	0	0	0	0	0	0	0	0	0	0	0	0	0	0	0	0	0	0	1	0	0	0	1	0	1	0	0	0	0	0	1	0	0	0	0
	HanXRQr2_Chr04g0142441	RLK-Pelle_CrRLK1L1	0	0	0	0	0	0	0	0	0	0	0	0	0	0	0	0	0	0	0	0	0	0	0	0	0	0	0	0	0	0	0	0	0	0	0	0	0	0	0	0	0	0	0	0	0	1	0
	HanXRQr2_Chr04g0162161	RLK-Pelle_RLCK-IV	0	0	0	0	0	1	0	0	0	0	0	0	0	0	0	0	0	0	0	0	0	0	0	0	0	0	0	0	0	0	0	0	0	0	0	0	0	0	0	0	0	0	0	0	0	0	0
	HanXRQr2_Chr04g0169411	TKL-Pl-6	0	0	0	0	0	0	0	1	0	1	0	0	0	0	0	0	0	1	0	1	0	1	0	0	0	0	0	0	0	0	0	0	0	0	0	0	0	0	0	0	0	0	0	0	0	0	0
	HanXRQr2_Chr04g0187871	RLK-Pelle_LRR-XII1	0	0	0	0	0	0	0	0	0	0	0	0	0	0	0	0	0	0	0	0	0	0	0	0	0	0	0	0	0	0	0	0	0	0	0	0	0	0	0	0	0	0	0	0	0	0	0
	HanXRQr2_Chr05g0220571	RLK-Pelle_SD-2b	0	0	0	0	0	0	0	0	1	0	0	0	0	1	0	0	0	0	0	0	0	0	0	0	0	0	0	0	0	0	0	0	0	0	0	0	0	0	0	0	0	0	0	0	0	0	0
	HanXRQr2_Chr05g0222211	TTK	0	0	0	0	0	0	0	0	0	0	0	0	0	0	0	0	0	0	0	0	0	0	0	0	0	0	0	0	0	0	0	0	0	0	0	0	1	0	0	0	0	0	0	0	0	0	0
	HanXRQr2_Chr06g0252641	Aur	0	0	0	0	0	0	0	0	0	0	0	0	0	0	0	0	0	0	0	0	0	0	0	0	0	0	0	0	0	0	0	0	0	0	0	1	1	0	0	0	1	0	0	1	0	0	0
	HanXRQr2_Chr06g0261621	TKL-Pl-4	0	0	0	0	0	1	0	1	0	0	0	0	0	0	0	0	0	0	0	0	0	0	0	0	0	0	0	0	0	0	0	0	0	0	0	1	0	0	0	0	0	0	0	0	0	0	0
	HanXRQr2_Chr06g0270661	RLK-Pelle_LRR-Xb1	0	0	1	0	0	0	0	0	0	0	0	0	0	0	0	0	0	0	0	0	0	1	0	0	0	0	0	0	0	0	0	0	0	0	0	0	0	0	0	0	0	0	0	0	0	0	0
	HanXRQr2_Chr07g0292481	RLK-Pelle_DLSV	0	1	0	0	0	0	0	0	0	0	1	0	0	0	1	0	0	0	0	0	0	0	0	0	0	0	0	0	0	0	0	1	0	0	0	0	0	0	0	0	0	0	0	0	0	0	0
	HanXRQr2_Chr07g0294471	ULK_ULK4	0	0	0	0	0	0	0	0	0	0	0	0	0	0	0	0	0	0	0	0	0	0	0	0	0	0	0	0	0	0	0	0	0	0	0	0	0	0	0	0	0	0	0	0	0	0	0
	HanXRQr2_Chr07g0308661	CAMK_AMPK	0	0	0	0	0	0	0	0	0	0	0	0	0	0	0	0	0	0	0	0	0	0	0	0	0	0	0	0	0	0	0	0	0	0	0	0	0	0	0	0	0	0	0	0	0	0	0
	HanXRQr2_Chr07g0313031	RLK-Pelle_LRR-VI-2	0	0	0	0	0	0	0	0	0	0	0	0	0	0	0	0	0	0	1	0	1	0	0	0	0	0	0	0	0	0	0	0	0	0	0	0	0	1	0	0	0	0	0	0	0	0	0
	HanXRQr2_Chr08g0322641	RLK-Pelle_LRR-III	0	0	0	0	0	0	0	1	0	0	0	0	0	0	0	0	0	0	0	0	0	0	0	0	0	0	0	0	1	0	0	0	0	0	0	0	0	0	0	0	0	0	0	0	0	0	0
	HanXRQr2_Chr08g0327781	CMGC_CDK-Pl	0	0	0	0	0	0	0	0	0	0	0	0	0	0	0	0	0	0	0	0	0	0	0	0	0	0	0	0	0	0	0	0	0	0	0	1	1	0	0	0	0	0	0	1	0	0	0
	HanXRQr2_Chr08g0330111	RLK-Pelle_LysM	0	0	0	0	0	0	0	0	0	0	0	0	0	0	0	0	0	0	0	0	0	0	0	0	0	0	1	0	1	0	0	0	0	0	0	0	0	0	0	1	0	0	0	0	0	0	0
	HanXRQr2_Chr09g0366341	RLK-Pelle_CrRLK1L1	0	0	0	0	0	0	0	0	0	0	0	0	0	0	0	0	0	0	0	0	0	0	0	0	0	0	1	0	1	0	0	0	0	1	1	0	0	0	0	0	0	0	0	0	0	0	0
	HanXRQr2_Chr09g0369881	RLK-Pelle_DLSV	0	0	0	0	0	1	0	1	0	1	0	0	0	1	0	0	0	0	0	0	0	0	0	0	0	0	0	0	0	0	0	0	0	0	0	0	0	0	0	0	0	0	0	0	0	0	0
	HanXRQr2_Chr09g0400351	RLK-Pelle_CrRLK1L1	0	0	0	1	0	0	0	0	0	0	0	0	0	0	0	0	0	0	0	0	0	0	0	0	0	0	0	0	0	0	0	0	0	0	0	0	0	0	0	0	1	0	0	1	0	0	0
	HanXRQr2_Chr09g0400441	RLK-Pelle_CrRLK1L1	0	0	0	0	1	0	0	0	0	0	0	0	0	0	1	0	0	0	0	0	0	0	0	0	0	0	0	0	0	0	0	0	0	0	1	0	0	0	0	0	0	0	0	0	0	0	0
	HanXRQr2_Chr10g0430291	RLK-Pelle_WAK	0	0	0	0	0	0	0	0	0	0	0	0	1	0	1	0	0	0	0	0	0	0	0	0	0	0	0	0	0	0	0	0	0	0	0	0	0	0	0	0	0	0	0	0	0	0	0
	HanXRQr2_Chr10g0430421	RLK-Pelle_WAK	0	0	0	0	0	0	0	0	0	0	0	0	0	0	0	0	0	0	0	0	0	0	0	0	0	0	0	0	0	0	0	0	0	0	0	0	0	0	0	0	1	0	0	0	0	0	0
	HanXRQr2_Chr11g0470611	RLK-Pelle_LRK10L-2	0	0	0	0	0	0	0	0	1	0	0	0	0	0	0	0	0	0	0	0	0	0	0	0	0	0	0	0	0	0	0	0	0	0	0	0	0	0	0	0	0	0	0	0	0	0	0
	HanXRQr2_Chr11g0475631	RLK-Pelle_DLSV	0	0	0	0	0	0	0	0	0	0	0	0	0	0	0	0	0	0	0	0	0	0	0	0	0	0	0	0	0	0	0	0	0	0	0	0	0	0	0	0	0	0	0	1	0	0	0
	HanXRQr2_Chr11g0475921	RLK-Pelle_DLSV	0	0	0	1	0	0	0	0	0	0	0	0	0	0	0	0	0	0	0	0	0	0	0	0	0	0	0	0	0	0	0	0	0	0	0	0	0	0	0	0	0	0	0	0	0	0	0
	HanXRQr2_Chr11g0484381	STE_STE11	1	0	0	0	0	0	0	0	0	0	0	0	0	0	0	0	0	0	0	0	0	0	0	0	0	0	0	0	0	0	1	0	0	0	1	0	0	0	0	0	1	0	1	0	0	0	0
	HanXRQr2_Chr11g0494301	RLK-Pelle_LRR-Xa	0	0	0	1	0	0	0	0	0	0	1	0	1	0	1	0	0	0	0	0	0	0	0	0	0	0	0	0	0	0	0	0	0	0	0	0	0	0	0	0	0	0	0	0	0	0	0
	HanXRQr2_Chr11g0508341	RLK-Pelle_SD-2b	0	0	0	0	0	0	0	0	0	1	0	0	0	0	0	0	0	0	0	0	0	0	0	0	0	0	0	0	0	0	0	0	0	0	0	0	0	0	0	0	0	1	0	0	0	0	0
	HanXRQr2_Chr11g0509931	RLK-Pelle_LRR-I1	0	0	1	0	0	0	0	0	0	0	0	0	0	0	0	0	0	0	0	1	0	1	0	1	0	0	0	0	0	0	0	0	0	0	0	0	0	0	0	0	0	0	0	0	0	0	0
	HanXRQr2_Chr11g0513091	RLK-Pelle_LRR-I1	0	0	0	0	0	0	0	0	0	0	0	0	0	0	0	0	0	0	0	0	0	0	0	0	0	0	0	0	0	0	0	0	0	0	0	0	0	0	0	0	0	0	0	0	0	0	0
	HanXRQr2_Chr11g0515191	RLK-Pelle_LRR-III	0	0	0	1	0	0	0	0	0	0	0	0	0	0	0	0	0	0	0	0	0	0	0	0	0	0	0	0	0	0	0	0	0	0	0	0	0	0	0	0	0	1	0	0	0	1	0
	HanXRQr2_Chr12g0521411	STE_STE7	0	0	0	0	0	1	0	0	0	1	0	0	0	0	1	0	0	0	0	0	0	0	0	0	0	0	0	0	0	0	0	0	0	0	0	0	0	0	0	0	0	0	0	0	0	0	0
	HanXRQr2_Chr13g0575061	RLK-Pelle_LRR-III	0	0	0	0	0	0	0	0	0	0	0	0	0	0	0	0	0	0	0	0	0	0	0	0	0	0	0	0	0	0	0	0	0	0	0	0	1	0	0	0	0	0	0	0	0	0	0
	HanXRQr2_Chr13g0575721	STE_STE11	0	0	0	0	0	0	0	0	0	0	0	1	0	0	0	0	0	0	0	0	0	0	0	0	0	0	0	0	0	0	0	0	0	0	0	0	0	0	0	0	0	0	0	0	0	0	0
	HanXRQr2_Chr13g0580941	AGC_RSK-2	0	0	0	0	0	0	0	0	0	0	0	0	1	0	1	0	1	0	0	0	1	0	1	0	0	0	0	0	0	0	0	0	0	0	0	0	0	0	0	0	0	0	0	0	0	0	0
	HanXRQr2_Chr13g0584601	RLK-Pelle_CR4L	0	0	0	0	0	0	0	0	0	0	0	0	0	0	0	0	0	0	0	1	0	0	0	0	0	0	0	0	0	0	0	0	0	0	0	0	1	0	0	0	1	0	0	0	0	0	0
	HanXRQr2_Chr13g0588381	TKL-Pl1	0	0	0	0	0	0	0	0	0	0	0	0	0	0	0	0	0	0	0	0	0	0	0	0	0	0	0	0	0	0	0	0	0	0	0	0	0	0	0	0	0	0	0	0	0	1	0
	HanXRQr2_Chr13g0606941	RLK-Pelle_DLSV	0	0	0	0	0	0	0	0	0	0	0	0	0	0	0	0	0	0	0	0	0	0	0	0	0	0	0	0	0	0	0	0	0	0	0	0	0	0	0	0	0	0	0	0	0	1	0
	HanXRQr2_Chr13g0607631	RLK-Pelle_RLCK-VIIa-2	0	0	0	0	0	0	0	0	0	0	0	0	0	0	0	0	0	0	0	0	0	0	0	0	0	0	0	0	0	0	0	0	0	0	0	0	0	0	0	0	0	0	0	0	0	0	0
	HanXRQr2_Chr14g0641091	RLK-Pelle_WAK	0	0	1	0	0	0	0	0	0	0	0	0	0	0	0	0	0	0	0	0	0	0	0	0	0	0	0	0	0	0	0	0	0	1	0	0	0	0	0	0	0	1	0	0	0	0	0
	HanXRQr2_Chr14g0648151	RLK-Pelle_WAK	0	0	0	0	0	0	0	0	0	0	1	0	1	0	0	0	0	0	0	0	0	0	0	0	0	0	0	0	0	0	0	0	0	0	0	0	0	0	0	0	0	0	0	0	0	0	0
	HanXRQr2_Chr15g0689251	RLK-Pelle_LRR-III	0	0	1	0	0	0	0	0	0	0	0	0	0	0	0	0	0	0	0	0	0	1	0	0	0	0	0	0	0	0	0	0	0	0	0	0	0	0	0	0	0	0	0	0	0	0	0
	HanXRQr2_Chr15g0693831	RLK-Pelle_SD-2b	0	0	0	0	0	0	0	0	0	0	0	0	0	0	0	0	0	0	0	0	0	0	0	0	0	0	0	0	0	0	0	0	0	0	0	0	0	1	0	0	0	1	0	0	0	0	0
	HanXRQr2_Chr15g0711841	RLK-Pelle_CrRLK1L1	0	0	0	0	0	0	0	0	1	0	1	0	0	0	0	0	0	0	0	0	0	0	0	0	0	0	0	0	0	0	0	0	0	0	0	0	0	0	0	0	0	0	0	1	0	0	0
	HanXRQr2_Chr15g0711891	RLK-Pelle_CrRLK1L1	0	0	0	1	0	0	0	0	0	0	1	0	0	0	0	0	0	0	0	0	0	0	0	0	0	0	0	0	0	0	0	0	0	1	0	0	0	1	0	0	0	0	0	0	0	0	0
	HanXRQr2_Chr15g0713431	CAMK_CDPK	0	0	0	0	0	0	0	0	0	0	0	0	0	0	0	0	0	0	0	0	0	0	1	0	0	0	0	0	0	0	0	0	0	0	0	0	1	0	0	0	0	0	0	0	0	0	0
	HanXRQr2_Chr16g0732861	RLK-Pelle_LRR-XIV	0	0	0	0	0	0	0	0	0	0	0	0	0	0	0	0	0	1	0	1	0	1	0	0	0	0	0	0	0	0	0	0	0	0	0	0	1	0	0	0	0	0	1	0	0	0	0
	HanXRQr2_Chr16g0739331	AGC_PKA-PKG	0	0	0	0	0	0	0	0	0	0	0	1	0	1	0	1	0	0	0	0	0	0	0	0	0	0	0	0	0	0	0	0	0	0	0	0	0	0	0	0	0	0	1	0	0	0	0
	HanXRQr2_Chr16g0739671	RLK-Pelle_LRR-XI1	0	0	0	0	0	0	0	0	0	1	1	0	0	0	0	0	0	0	0	0	0	0	0	0	0	0	0	0	0	0	0	0	0	0	0	0	0	0	0	0	0	1	0	0	0	0	0
	HanXRQr2_Chr16g0755411	RLK-Pelle_DLSV	0	0	0	0	0	0	0	0	0	0	0	0	0	0	0	0	0	0	0	0	0	0	0	0	0	0	0	0	1	0	0	0	0	0	0	0	0	0	0	0	0	0	0	1	0	1	0
	HanXRQr2_Chr16g0761441	RLK-Pelle_RLCK-XII1	0	0	0	0	0	0	0	0	0	0	0	0	0	0	0	0	0	1	0	1	0	1	0	1	0	0	0	0	0	0	0	0	0	0	0	0	1	0	0	0	0	0	0	0	0	0	0
	HanXRQr2_Chr16g0762721	RLK-Pelle_DLSV	0	0	0	0	0	0	0	0	1	0	0	0	0	1	0	0	0	0	0	0	0	0	0	0	0	0	0	0	0	0	0	0	0	0	0	0	0	0	0	0	0	0	0	0	0	0	0
	HanXRQr2_Chr16g0772951	TKL-Pl-7	0	0	0	0	0	0	0	0	0	0	0	0	0	0	0	0	0	0	0	0	0	0	0	0	0	0	0	0	0	0	0	0	0	0	0	0	0	0	0	0	0	0	0	0	0	0	0
	HanXRQr2_Chr17g0815101	RLK-Pelle_DLSV	0	0	0	0	0	0	0	0	0	0	0	0	0	0	0	0	0	0	0	0	0	0	0	0	0	0	0	0	0	0	0	0	0	0	0	1	0	0	0	0	0	0	0	1	0	0	0
	HanXRQr2_Chr17g0815401	RLK-Pelle_RLCK-VIII	0	0	0	0	0	0	0	1	0	0	0	0	0	0	0	0	0	0	0	0	0	0	0	0	0	0	0	0	0	0	0	0	0	0	0	0	0	0	0	0	0	0	0	0	0	0	0
	HanXRQr2_Chr17g0817941	RLK-Pelle_DLSV	0	0	0	0	0	0	0	1	0	1	0	0	0	0	0	0	0	0	0	0	0	0	0	0	0	0	0	0	0	0	0	0	0	0	0	0	0	0	0	0	0	0	0	0	0	0	0
	HanXRQr2_Chr01g0003841	RLK-Pelle_DLSV	0	0	0	0	1	0	1	0	0	0	1	0	0	1	0	0	0	0	0	0	0	0	0	0	0	0	0	0	0	0	0	0	0	0	0	0	0	0	0	0	0	0	0	0	0	0	0
	HanXRQr2_Chr01g0014401	AGC_RSK-2	0	0	0	0	0	0	1	0	1	0	0	0	0	0	0	0	0	0	0	0	0	0	0	0	0	0	0	0	0	0	0	0	0	0	1	0	0	0	0	0	0	0	0	0	0	0	0
	HanXRQr2_Chr03g0121221	RLK-Pelle_LRR-XI1	0	0	0	0	0	0	1	0	0	0	0	0	0	0	0	0	0	0	0	0	0	0	0	0	0	0	0	0	0	0	0	0	0	0	0	0	0	0	0	0	0	0	0	0	0	0	0
	HanXRQr2_Chr04g0183061	CMGC_MAPK	0	0	0	0	1	0	1	0	0	0	0	0	0	0	0	0	0	0	0	0	0	0	0	0	0	0	0	0	0	0	0	0	0	0	0	0	0	0	0	0	0	0	0	0	0	0	0
	HanXRQr2_Chr14g0667411	RLK-Pelle_LRR-XII1	0	0	0	0	1	0	1	0	0	0	0	0	0	0	0	0	0	0	0	0	0	0	0	0	0	0	0	0	0	0	0	0	0	0	0	0	0	0	0	0	0	0	0	0	0	0	0
	HanXRQr2_Chr15g0720431	CAMK_CAMKL-CHK1	0	0	0	0	1	0	1	0	0	0	0	0	0	0	0	0	0	0	0	1	0	0	0	0	0	0	0	0	0	0	0	0	0	0	0	0	0	0	0	0	0	0	1	0	0	0	0
	HanXRQr2_Chr06g0260151	CK1_CK1	0	0	0	0	0	0	0	0	0	0	0	0	0	0	0	0	0	0	0	0	0	0	0	0	0	0	0	0	0	0	0	0	0	0	0	0	0	0	0	0	0	0	0	0	0	0	0
	HanXRQr2_Chr13g0583121	CAMK_CDPK	0	0	0	0	0	0	0	0	0	0	1	0	0	0	0	0	0	0	0	0	0	0	0	0	0	0	0	0	0	0	0	0	0	0	0	0	0	0	0	0	1	0	0	0	0	0	0
	HanXRQr2_Chr01g0038831	CAMK_CDPK	0	0	0	0	0	1	0	0	0	0	0	0	0	0	0	0	0	1	0	1	0	0	0	1	0	0	0	0	0	0	0	0	0	0	0	0	0	0	0	0	0	0	0	0	0	0	0
	HanXRQr2_Chr01g0040491	RLK-Pelle_RLCK-VIIa-2	0	0	0	0	0	1	0	0	0	0	0	0	0	0	0	0	0	0	0	0	0	0	0	0	0	0	0	0	0	0	0	0	0	0	0	1	0	0	0	0	0	0	0	1	0	0	0
	HanXRQr2_Chr02g0049241	STE_STE20-Fray	0	0	1	0	0	1	0	0	0	0	0	0	0	0	0	0	0	0	0	0	0	0	0	0	0	0	0	0	0	0	0	0	0	0	0	0	0	0	0	0	0	0	0	0	0	0	0
	HanXRQr2_Chr06g0245641	CMGC_GSK	0	0	0	0	0	0	0	0	0	0	0	0	0	0	0	0	1	0	1	0	1	0	1	0	0	0	0	0	0	0	0	0	0	0	0	0	0	0	0	0	0	0	0	0	0	0	0
	HanXRQr2_Chr06g0268081	RLK-Pelle_LRR-VIII1	0	0	0	0	1	0	0	0	0	0	0	0	0	0	0	0	0	0	0	0	0	0	0	0	0	0	0	0	0	0	0	0	0	0	0	0	0	0	0	0	0	0	0	0	0	0	0
	HanXRQr2_Chr08g0323901	RLK-Pelle_LRR-III	0	0	0	0	1	0	0	0	0	0	0	0	0	0	0	0	0	0	0	0	0	0	0	0	0	0	0	0	0	0	0	0	0	0	0	0	1	0	0	0	0	0	0	0	0	0	0
	HanXRQr2_Chr08g0339441	RLK-Pelle_LRR-III	0	0	0	0	0	1	0	0	0	0	0	0	0	0	0	0	0	0	0	1	0	0	0	0	0	0	0	0	0	0	0	0	0	0	0	0	1	0	0	0	0	0	0	0	0	0	0
	HanXRQr2_Chr09g0386431	RLK-Pelle_DLSV	0	0	0	0	0	1	0	1	0	0	0	0	0	0	0	0	0	0	0	0	0	0	0	0	0	0	0	0	0	0	0	0	0	0	0	0	0	0	0	0	0	0	0	1	0	0	0
	HanXRQr2_Chr09g0391191	CMGC_SRPK	0	0	0	0	1	0	0	0	0	0	0	0	0	0	0	0	0	1	0	1	0	0	0	1	0	0	0	0	0	0	0	0	0	0	0	0	0	0	0	0	0	0	0	0	0	0	0
	HanXRQr2_Chr11g0466361	RLK-Pelle_RLCK-XIII	0	0	0	0	0	1	0	0	0	0	0	0	0	0	0	0	0	0	0	0	0	0	0	0	0	0	0	0	0	0	0	0	0	1	0	0	0	0	0	1	0	0	0	0	0	0	0
	HanXRQr2_Chr11g0478431	RLK-Pelle_DLSV	0	0	0	0	0	1	0	0	0	0	0	0	0	0	0	0	0	0	0	0	0	0	0	0	0	0	0	0	0	0	0	0	0	0	0	1	0	0	0	1	0	0	0	1	0	0	0
	HanXRQr2_Chr11g0483561	RLK-Pelle_DLSV	0	0	0	0	1	0	0	0	0	0	0	0	0	0	0	0	0	0	0	0	0	0	0	0	0	0	0	0	0	0	0	0	0	0	0	0	0	0	0	0	0	0	0	0	0	0	0
	HanXRQr2_Chr11g0509911	RLK-Pelle_CrRLK1L1	0	0	1	0	0	0	0	1	0	0	0	0	0	0	0	0	0	0	0	0	0	0	0	0	0	0	0	0	0	0	0	0	0	0	1	0	0	0	0	0	0	0	1	0	0	0	0
	HanXRQr2_Chr11g0519211	RLK-Pelle_CrRLK1L1	0	1	0	0	0	0	0	1	0	0	0	0	0	0	0	0	0	0	0	0	0	0	0	0	0	0	0	0	0	0	0	0	0	0	0	0	0	0	0	0	0	0	0	0	0	0	0
	HanXRQr2_Chr12g0554631	NEK	0	0	0	0	0	0	0	1	0	0	0	0	1	0	1	0	0	0	0	0	0	0	0	0	0	0	0	0	0	0	0	0	0	0	0	0	0	0	0	0	0	0	0	0	0	0	0
	HanXRQr2_Chr13g0611371	AGC_NDR	0	0	0	0	0	1	0	0	0	0	0	0	0	0	0	0	0	0	0	0	0	0	0	0	0	0	0	0	0	0	0	0	0	0	1	0	0	0	0	0	0	0	1	0	0	0	0
	HanXRQr2_Chr13g0613731	RLK-Pelle_SD-2b	0	0	0	0	0	0	0	0	0	0	0	0	0	0	0	0	0	0	0	0	0	0	0	0	0	0	0	0	0	0	0	0	0	0	0	0	0	0	0	0	0	0	0	0	0	0	0
	HanXRQr2_Chr17g0787151	RLK-Pelle_LRR-II	0	1	0	0	0	0	0	1	0	0	0	0	0	0	0	0	0	0	0	0	0	0	0	0	0	0	0	0	0	0	0	0	0	0	0	0	0	0	1	0	0	0	1	0	0	0	0
	HanXRQr2_Chr17g0788711	RLK-Pelle_LRR-III	0	0	0	0	0	1	0	0	0	0	0	0	0	0	0	0	0	0	0	0	0	0	0	0	0	0	0	0	0	0	0	0	0	0	0	0	0	0	0	0	1	0	0	0	0	0	0
	HanXRQr2_Chr17g0828761	RLK-Pelle_RLCK-VIIa1	1	0	0	0	0	0	0	0	1	0	0	0	1	0	0	0	0	0	0	0	0	0	1	0	0	0	0	0	0	0	0	0	0	0	0	0	0	0	0	0	0	0	0	0	0	0	0
	HanXRQr2_Chr04g0187381	RLK-Pelle_LRR-V	0	0	0	0	0	0	1	0	0	0	0	0	0	0	0	0	0	0	0	0	0	0	0	0	0	0	0	0	0	0	0	0	0	0	0	1	0	0	0	0	0	0	0	0	0	0	0
	HanXRQr2_Chr04g0187551	Group-Pl-3	0	0	0	0	0	0	0	0	0	0	0	0	0	0	0	0	0	0	0	0	0	0	0	0	0	0	0	0	0	0	0	0	0	0	0	0	0	0	0	0	0	0	0	0	0	0	0
	HanXRQr2_Chr07g0302721	RLK-Pelle_DLSV	0	0	0	0	0	0	0	0	0	0	0	0	0	0	0	0	0	0	0	0	0	0	0	0	0	0	0	0	0	0	0	0	0	0	0	0	0	0	0	0	0	0	0	0	0	0	0
	HanXRQr2_Chr09g0366421	RLK-Pelle_WAK	0	0	0	0	0	0	0	0	0	0	1	0	1	0	0	0	0	0	0	0	0	0	0	0	0	0	0	0	0	0	0	0	0	0	0	0	0	0	0	0	0	0	0	1	0	0	0
	HanXRQr2_Chr09g0400311	RLK-Pelle_CrRLK1L1	0	0	0	0	0	0	0	0	0	0	0	0	0	0	0	0	0	0	0	0	0	0	0	0	0	0	0	0	0	0	0	0	0	0	0	0	0	0	0	0	0	0	0	0	0	0	0
	HanXRQr2_Chr09g0410971	TKL-Pl-4	0	0	0	0	0	0	0	0	0	0	0	0	0	0	0	0	0	0	0	1	0	0	0	0	0	0	0	0	0	0	0	0	0	0	0	0	0	0	0	0	0	0	0	1	0	0	0
	HanXRQr2_Chr10g0441541	TKL-Pl-2	0	0	0	0	0	0	0	0	0	0	0	0	0	0	0	0	0	0	0	0	0	0	0	0	0	0	0	0	0	0	0	0	0	0	0	0	0	0	0	0	0	0	0	0	0	0	0
	HanXRQr2_Chr11g0475021	CMGC_MAPK	0	0	0	0	0	0	1	0	0	0	0	1	0	1	0	1	0	0	0	0	0	0	0	0	0	0	0	0	0	0	0	0	0	0	0	0	0	0	0	0	0	0	0	0	0	0	0
	HanXRQr2_Chr11g0475551	RLK-Pelle_DLSV	0	0	0	0	0	0	0	0	0	0	0	0	0	0	0	0	0	0	0	0	0	0	0	0	0	0	0	0	0	0	0	0	0	0	0	0	0	0	0	0	0	0	0	0	0	0	0
	HanXRQr2_Chr14g0637951	RLK-Pelle_CR4L	0	0	0	0	0	0	1	0	0	0	0	0	0	0	0	0	1	0	0	0	0	0	0	0	0	0	0	0	0	0	0	0	0	0	0	0	0	0	0	0	0	0	0	0	0	0	0
	HanXRQr2_Chr17g0789421	RLK-Pelle_DLSV	0	0	0	0	1	0	1	0	0	0	0	0	0	0	0	0	0	0	0	0	0	0	0	0	0	0	0	0	0	0	0	0	0	0	0	0	0	0	0	0	0	0	1	0	0	0	0
	HanXRQr2_Chr01g0000581	CMGC_CDK-Pl	0	0	0	0	0	0	0	0	0	0	0	0	0	0	0	0	0	0	0	0	0	0	0	0	0	0	0	0	0	0	0	0	0	0	0	1	1	0	0	0	0	0	0	1	0	0	0
	HanXRQr2_Chr01g0007241	RLK-Pelle_LysM	0	0	0	0	0	0	0	0	0	0	0	0	0	0	0	0	0	0	0	0	0	0	0	0	0	0	0	0	0	0	0	0	0	0	0	0	1	0	0	0	0	0	0	0	0	1	0
	HanXRQr2_Chr01g0008941	RLK-Pelle_DLSV	0	0	0	0	0	0	0	0	0	0	0	0	0	0	0	0	0	0	0	0	0	0	0	0	0	0	0	0	0	0	0	0	0	0	0	0	0	0	0	0	0	0	0	0	0	0	0
	HanXRQr2_Chr01g0014361	RLK-Pelle_RLCK-VIIa1	0	0	0	0	0	0	0	0	0	0	0	0	0	0	0	0	0	0	0	0	0	0	0	0	0	0	0	0	0	0	0	0	0	0	0	0	0	1	0	0	0	1	0	0	0	0	0
	HanXRQr2_Chr01g0019831	RLK-Pelle_DLSV	0	0	0	0	0	0	0	0	0	0	0	0	0	0	0	0	0	0	0	0	0	0	0	0	0	0	0	0	0	0	0	0	0	0	0	0	0	0	0	0	0	0	0	0	0	0	0
	HanXRQr2_Chr01g0022451	RLK-Pelle_Extensin	0	0	0	0	0	0	0	0	0	0	0	0	0	0	0	0	0	0	0	0	0	0	0	0	0	0	0	0	0	0	0	0	0	0	0	0	1	0	0	0	0	0	0	0	0	0	0
	HanXRQr2_Chr01g0029581	AGC_RSK-2	0	0	0	0	0	0	0	0	0	0	0	0	0	0	0	0	0	0	0	0	0	0	0	0	0	0	0	0	0	0	0	0	0	0	0	0	0	0	0	0	0	0	0	0	0	0	0
	HanXRQr2_Chr01g0040411	RLK-Pelle_RLCK-VIIa-2	0	0	0	1	0	0	0	0	0	1	0	0	0	0	0	0	0	0	0	0	0	0	0	0	0	0	0	0	0	0	0	0	0	0	0	0	0	0	0	0	0	0	0	0	0	0	0
	HanXRQr2_Chr02g0057751	RLK-Pelle_LysM	0	0	0	0	0	0	0	0	0	0	0	0	0	0	0	0	0	0	0	0	0	0	0	0	0	0	0	0	0	0	0	0	0	0	0	0	1	0	0	0	1	0	0	0	0	0	0
	HanXRQr2_Chr03g0091161	RLK-Pelle_RLCK-IV	0	0	0	0	0	0	0	1	0	0	0	0	1	0	0	0	0	0	0	0	0	0	0	0	0	0	0	0	0	0	0	0	0	0	0	0	0	0	0	0	0	0	0	0	0	0	0
	HanXRQr2_Chr03g0091211	RLK-Pelle_CrRLK1L1	0	0	0	0	0	0	0	0	0	0	0	0	0	0	0	0	0	0	0	0	0	0	0	0	0	0	0	0	0	0	0	0	0	0	0	0	0	0	0	0	0	0	0	0	0	0	0
	HanXRQr2_Chr03g0093951	RLK-Pelle_LRR-XII1	0	0	1	0	0	0	0	0	0	0	0	0	0	0	0	0	0	0	0	0	0	0	0	0	0	0	0	0	0	0	0	0	0	1	0	0	0	0	0	0	0	0	0	0	0	0	0
	HanXRQr2_Chr03g0104281	RLK-Pelle_LRR-XI1	0	0	0	0	0	0	0	0	0	0	0	0	0	0	0	0	0	0	0	0	0	0	0	0	0	0	0	0	0	0	0	0	0	0	0	0	0	0	0	0	0	0	0	1	1	0	0
	HanXRQr2_Chr03g0105541	RLK-Pelle_L-LEC	0	0	0	1	0	0	0	0	0	0	0	0	0	0	0	0	0	0	0	0	0	0	0	0	0	0	0	0	0	0	0	0	0	0	0	0	0	0	0	0	0	0	0	0	1	0	0
	HanXRQr2_Chr03g0105781	RLK-Pelle_L-LEC	0	0	0	0	0	0	0	0	0	0	0	0	0	0	0	0	1	0	1	0	1	0	1	0	0	0	0	0	0	0	0	0	0	0	0	0	0	0	0	0	0	0	0	0	0	0	0
	HanXRQr2_Chr03g0109691	RLK-Pelle_RLCK-VIIa-2	0	0	1	0	0	0	0	0	0	0	0	0	0	0	0	0	0	0	0	0	0	0	0	0	0	0	0	0	0	0	0	0	0	0	0	1	0	0	0	0	0	0	0	1	1	0	0
	HanXRQr2_Chr03g0111181	RLK-Pelle_L-LEC	0	0	0	0	0	0	0	0	0	0	0	0	0	0	0	0	0	0	0	0	0	0	0	0	0	0	0	0	0	0	0	0	0	1	0	0	0	0	0	0	0	0	0	0	0	0	0
	HanXRQr2_Chr03g0117291	CK1_CK1	0	0	0	0	0	0	0	0	0	0	0	0	0	0	0	0	0	0	0	0	0	0	0	0	0	0	0	0	0	0	0	0	0	0	0	0	0	0	0	0	0	0	0	0	0	0	0
	HanXRQr2_Chr03g0121361	RLK-Pelle_CrRLK1L1	0	0	1	0	0	0	0	0	0	0	0	0	0	0	0	0	0	0	0	0	0	0	0	0	0	0	0	0	0	0	0	0	0	0	0	1	0	0	0	0	0	0	0	1	0	0	0
	HanXRQr2_Chr04g0172081	NEK	0	0	1	0	0	0	0	0	0	0	0	0	0	0	0	0	0	0	0	0	0	0	0	0	0	0	0	0	0	0	0	0	0	0	0	0	0	0	0	0	1	0	0	0	0	0	0
	HanXRQr2_Chr04g0174161	RLK-Pelle_DLSV	0	0	0	0	0	0	0	0	0	0	1	0	1	0	1	0	0	0	0	0	0	0	0	0	0	0	0	0	0	0	0	0	0	0	0	0	0	0	0	0	0	0	0	0	0	0	0
	HanXRQr2_Chr04g0174651	CAMK_CAMKL-CHK1	0	0	0	0	0	0	0	0	0	0	0	0	0	0	0	0	0	0	0	0	0	0	0	0	0	0	0	0	0	0	0	0	0	0	0	0	0	0	0	0	0	0	0	0	0	0	0
	HanXRQr2_Chr04g0185391	TKL-Pl-4	0	0	0	0	0	0	0	0	0	0	0	0	0	0	0	0	0	0	0	0	0	0	0	0	0	0	0	0	0	0	0	0	0	0	0	0	0	0	0	0	0	0	0	0	0	0	0
	HanXRQr2_Chr04g0191451	RLK-Pelle_LRR-XIV	0	0	0	0	0	0	0	0	0	0	0	0	0	0	0	0	0	0	0	1	0	0	0	0	0	0	0	0	0	0	0	0	0	0	0	0	0	0	0	0	0	0	0	0	0	0	0
	HanXRQr2_Chr05g0194251	RLK-Pelle_DLSV	0	0	0	0	0	0	0	0	0	0	0	0	0	0	0	0	0	0	0	0	0	0	0	0	0	0	0	0	0	0	0	0	0	0	0	0	0	1	0	0	0	0	0	0	0	0	0
	HanXRQr2_Chr05g0220521	RLK-Pelle_SD-2b	0	0	0	1	0	0	0	0	0	0	0	0	0	0	0	0	0	0	0	0	0	0	0	0	0	0	0	0	0	0	0	0	0	0	0	0	0	0	0	0	0	0	0	0	0	0	0
	HanXRQr2_Chr06g0270471	RLK-Pelle_RKF3	0	0	0	0	0	0	0	0	0	0	0	0	0	0	0	1	0	0	0	0	0	0	0	1	0	0	0	0	0	0	0	0	0	0	0	0	0	0	0	0	0	0	0	1	0	0	0
	HanXRQr2_Chr07g0291801	RLK-Pelle_RLCK-VI	0	0	0	0	0	0	0	0	0	0	0	0	0	0	0	0	0	0	0	0	0	0	0	0	0	0	0	0	0	0	0	0	0	0	0	0	0	0	0	0	0	1	0	0	0	1	0
	HanXRQr2_Chr07g0302041	RLK-Pelle_RLCK-VIIa-2	0	0	0	0	0	0	0	1	0	0	0	0	0	0	0	0	0	0	0	0	0	0	0	0	0	0	0	0	0	0	0	0	0	0	0	1	0	0	0	0	0	0	0	1	0	0	0
	HanXRQr2_Chr07g0304151	CAMK_CDPK	0	0	0	0	0	0	0	0	0	0	0	0	0	1	0	0	0	0	0	0	0	1	0	0	0	0	0	0	0	0	0	0	0	0	0	0	0	0	0	0	0	0	0	0	0	0	0
	HanXRQr2_Chr07g0304871	AGC_RSK-2	0	0	1	0	0	0	0	0	0	0	0	0	0	0	0	0	0	0	0	0	0	0	0	0	0	0	0	0	0	0	0	0	0	0	0	0	1	0	0	0	1	0	0	0	1	0	0
	HanXRQr2_Chr07g0316411	CAMK_CDPK	0	0	0	0	1	0	0	0	0	0	0	0	0	0	0	0	0	1	0	1	0	0	0	0	0	0	0	0	0	0	0	0	0	0	0	0	0	0	0	0	0	0	0	0	0	0	0
	HanXRQr2_Chr08g0320901	TKL-Pl-5	0	0	0	0	0	0	0	0	0	0	0	0	0	0	0	0	0	0	0	1	0	0	0	0	0	0	0	0	0	0	0	0	0	0	0	0	0	0	0	0	0	0	0	0	1	0	0
	HanXRQr2_Chr08g0321751	RLK-Pelle_CrRLK1L1	0	0	0	0	1	0	0	0	0	0	0	0	0	0	0	0	0	0	0	0	0	1	0	0	0	0	0	0	0	0	0	0	0	0	0	0	0	0	0	0	0	0	0	0	0	0	0
	HanXRQr2_Chr08g0330541	RLK-Pelle_DLSV	0	0	0	0	0	0	0	0	0	0	0	0	0	0	0	0	0	0	0	0	0	0	0	0	0	0	0	0	0	0	0	0	0	0	0	0	0	0	0	0	0	0	0	0	0	0	0
	HanXRQr2_Chr08g0330651	RLK-Pelle_DLSV	0	0	0	0	0	0	0	0	0	0	0	0	0	0	0	0	0	0	0	0	0	0	0	0	0	0	0	0	0	0	0	0	0	0	0	0	0	0	0	0	0	0	0	0	0	0	0
	HanXRQr2_Chr08g0338511	RLK-Pelle_SD-2b	0	0	0	0	0	0	0	0	1	0	0	0	0	0	0	0	0	0	0	0	0	0	0	0	0	0	1	0	1	0	0	0	0	0	0	0	0	0	0	0	0	0	0	0	0	0	0
	HanXRQr2_Chr08g0360841	RLK-Pelle_RLCK-VIIa-2	0	0	0	0	0	0	0	0	0	0	0	0	0	0	0	0	0	0	0	0	0	0	0	0	0	0	0	0	0	0	0	0	0	0	0	0	0	1	0	0	0	1	0	0	0	1	0
	HanXRQr2_Chr09g0363121	RLK-Pelle_CrRLK1L1	0	0	0	1	0	0	0	0	0	0	0	0	0	0	0	0	0	0	0	0	0	0	0	0	0	0	0	0	0	0	0	0	0	0	0	0	0	0	0	0	0	0	0	0	1	0	0
	HanXRQr2_Chr09g0368611	RLK-Pelle_CrRLK1L1	0	0	0	0	0	0	0	0	0	0	0	0	0	1	0	0	0	0	0	0	0	0	0	1	0	0	0	0	0	0	0	0	0	0	0	0	0	0	0	0	0	0	0	0	0	0	0
	HanXRQr2_Chr09g0379121	RLK-Pelle_RLCK-VIIa1	0	0	0	0	0	0	0	0	0	0	0	0	0	0	0	0	0	0	0	0	0	0	0	0	0	0	0	0	0	0	0	0	0	1	0	0	0	0	0	0	0	0	0	0	0	1	0
	HanXRQr2_Chr09g0388301	CAMK_CDPK	0	0	0	0	0	0	0	0	0	0	0	0	0	0	0	0	1	0	1	0	1	0	0	0	0	0	0	0	0	0	0	0	0	0	0	0	0	0	0	0	0	0	0	0	0	0	0
	HanXRQr2_Chr09g0395541	RLK-Pelle_LRR-I1	0	0	0	0	0	0	0	0	0	0	0	0	0	0	0	0	0	0	0	0	0	0	0	0	0	0	0	0	0	0	0	0	0	0	0	0	0	0	0	0	0	0	0	0	0	0	0
	HanXRQr2_Chr09g0396911	RLK-Pelle_CrRLK1L1	0	0	0	1	0	0	0	0	0	0	0	0	0	0	0	0	0	0	0	0	0	0	0	0	0	0	0	0	0	0	0	0	1	0	0	0	0	0	0	0	1	0	0	1	0	0	0
	HanXRQr2_Chr09g0400591	RLK-Pelle_CrRLK1L1	0	0	0	0	0	0	0	0	0	0	0	0	0	0	0	0	0	1	0	1	0	0	0	0	0	0	0	0	0	0	0	0	0	0	0	0	0	0	0	0	0	0	0	0	0	0	0
	HanXRQr2_Chr09g0401101	CMGC_CDK-CRK7-CDK9	0	0	0	0	0	0	0	0	0	0	0	0	0	0	0	0	0	0	0	0	0	0	0	0	0	0	0	0	0	0	0	0	0	0	0	0	0	0	0	0	1	0	0	0	0	0	0
	HanXRQr2_Chr09g0401851	RLK-Pelle_RLCK-VIIa-2	0	1	0	0	0	0	0	0	0	0	0	0	0	0	0	0	0	0	0	0	0	0	0	0	0	0	0	0	0	0	0	0	0	0	0	0	1	0	0	0	0	0	0	0	0	0	0
	HanXRQr2_Chr09g0404171	RLK-Pelle_SD-2b	0	0	1	0	0	0	0	0	0	0	0	0	0	0	0	0	0	0	0	0	0	0	0	0	0	0	0	0	0	0	0	0	0	0	0	0	0	0	0	0	0	0	0	0	0	0	0
	HanXRQr2_Chr09g0404211	RLK-Pelle_SD-2b	0	0	0	0	0	0	0	0	0	0	0	0	0	0	0	0	0	0	0	0	0	0	0	0	0	0	0	0	0	0	0	0	0	0	0	0	0	0	0	0	0	0	0	0	0	0	0
	HanXRQr2_Chr10g0457411	RLK-Pelle_CrRLK1L1	0	0	0	0	0	0	0	0	1	0	0	0	0	0	0	0	1	0	1	0	1	0	0	0	0	0	0	0	0	0	0	0	0	0	0	0	0	0	0	0	0	0	0	0	0	0	0
	HanXRQr2_Chr10g0465811	STE_STE7	0	0	0	1	0	0	0	0	0	0	0	0	0	0	0	0	0	0	0	0	1	0	1	0	0	0	0	0	0	0	0	0	0	0	0	0	0	0	0	0	0	0	0	0	0	0	0
	HanXRQr2_Chr11g0472571	RLK-Pelle_LRR-XII1	0	0	0	0	0	0	0	0	0	1	0	0	0	1	0	0	0	0	0	0	0	0	0	0	0	0	0	0	0	0	0	0	0	0	0	0	0	0	0	0	0	0	0	0	0	0	0
	HanXRQr2_Chr11g0475591	RLK-Pelle_DLSV	0	0	0	0	0	0	0	0	0	0	0	0	0	0	0	0	0	0	0	0	0	1	0	1	0	0	0	0	0	0	0	0	0	0	0	0	0	0	0	0	0	0	0	0	0	0	0
	HanXRQr2_Chr11g0475781	RLK-Pelle_DLSV	0	0	0	0	0	0	0	0	0	0	0	0	0	0	0	0	0	0	0	0	0	0	0	0	0	0	0	0	0	0	0	0	0	0	0	0	0	0	0	0	0	0	0	0	0	0	0
	HanXRQr2_Chr11g0477101	CMGC_CDK-CRK7-CDK9	0	0	0	0	0	0	0	0	0	0	0	0	0	0	0	0	0	0	0	0	0	0	0	0	0	0	0	0	0	0	0	0	0	0	0	0	1	0	0	0	0	0	0	0	0	0	0
	HanXRQr2_Chr11g0478201	RLK-Pelle_DLSV	0	0	0	1	0	0	0	0	0	0	0	0	0	0	0	0	0	0	0	0	0	0	0	0	0	0	0	0	0	0	0	0	0	0	0	0	0	0	0	0	0	0	0	0	1	0	0
	HanXRQr2_Chr11g0478551	RLK-Pelle_DLSV	0	0	0	0	0	0	0	0	0	0	0	0	0	0	0	0	0	0	0	0	0	0	0	0	0	0	0	0	0	0	0	0	0	0	0	1	0	0	0	0	0	0	0	1	0	0	0
	HanXRQr2_Chr11g0481521	RLK-Pelle_DLSV	0	0	0	1	0	0	0	0	0	0	0	0	0	0	0	0	0	0	0	0	0	0	0	0	0	0	0	0	0	0	0	0	0	0	0	0	0	1	0	0	0	1	0	0	0	0	0
	HanXRQr2_Chr11g0481641	RLK-Pelle_DLSV	0	0	0	0	0	0	0	0	0	0	0	0	0	0	0	0	0	0	0	0	0	0	0	0	0	0	0	0	0	0	0	0	0	0	0	0	0	1	0	0	0	1	0	0	0	1	0
	HanXRQr2_Chr11g0492131	RLK-Pelle_RLCK-VIIa-2	0	0	0	0	0	0	0	0	0	0	1	0	1	0	1	0	0	0	0	0	0	0	0	0	0	0	0	0	0	0	0	0	0	0	0	0	0	0	0	0	0	0	0	0	0	0	0
	HanXRQr2_Chr11g0493651	CAMK_CAMKL-CHK1	0	0	0	0	0	0	0	0	0	0	0	0	0	1	0	0	0	0	0	0	0	0	0	0	0	0	0	0	0	0	0	0	0	1	0	0	0	0	0	0	0	0	0	0	0	0	0
	HanXRQr2_Chr11g0504421	CAMK_OST1L	0	0	0	0	0	0	0	0	0	0	0	0	0	0	0	0	1	0	0	0	1	0	1	0	0	0	0	0	0	0	0	0	0	0	0	0	0	0	0	0	0	0	0	0	1	0	0
	HanXRQr2_Chr11g0505731	RLK-Pelle_DLSV	0	0	0	0	0	0	0	0	0	0	1	0	1	0	1	0	0	0	0	0	0	0	0	0	0	0	0	0	0	0	0	0	0	0	0	0	0	0	0	0	0	0	0	0	0	0	0
	HanXRQr2_Chr11g0513621	RLK-Pelle_DLSV	0	0	0	0	0	0	0	0	0	0	0	0	0	0	0	0	0	0	0	0	0	1	0	1	0	0	0	0	0	0	0	0	0	0	0	0	0	1	0	0	0	0	0	0	0	0	0
	HanXRQr2_Chr11g0513921	RLK-Pelle_CR4L	0	0	0	0	0	0	0	0	0	0	0	0	0	0	0	0	0	0	0	0	0	0	0	0	0	0	0	0	0	0	0	0	0	0	0	0	0	1	0	0	0	0	0	0	0	0	0
	HanXRQr2_Chr11g0515921	RLK-Pelle_LRR-I1	0	0	0	0	0	0	0	0	0	0	0	0	0	0	0	0	0	0	0	0	0	0	0	0	0	0	0	0	0	0	0	0	0	0	0	0	0	0	0	0	0	0	0	0	0	0	0
	HanXRQr2_Chr11g0519191	RLK-Pelle_CrRLK1L1	0	1	0	0	0	1	0	1	0	0	0	0	0	0	0	0	0	0	0	0	0	0	0	0	0	0	0	0	0	0	0	0	0	0	0	0	0	0	0	0	0	0	0	0	0	0	0
	HanXRQr2_Chr12g0527911	STE_STE11	0	0	0	0	0	0	0	0	0	0	0	0	0	0	0	0	0	0	0	0	0	0	0	0	0	0	0	0	0	0	0	0	0	0	0	1	1	0	0	0	0	0	0	1	1	0	0
	HanXRQr2_Chr12g0529501	RLK-Pelle_PERK1	0	0	0	0	0	0	0	0	1	0	0	0	0	0	0	0	0	0	0	0	0	0	0	0	0	0	0	0	0	0	0	0	0	0	0	0	0	0	0	0	0	0	0	0	0	1	0
	HanXRQr2_Chr12g0542231	RLK-Pelle_DLSV	0	0	0	0	0	0	0	0	0	0	0	0	0	0	0	0	0	0	0	0	0	0	0	0	0	0	0	0	0	0	0	0	0	0	0	0	0	0	0	0	0	0	0	0	0	0	0
	HanXRQr2_Chr12g0544341	RLK-Pelle_DLSV	0	0	0	0	0	0	0	0	0	0	0	0	0	0	0	0	0	0	0	0	0	0	0	0	0	0	0	0	0	0	0	0	0	0	0	0	0	1	0	0	0	1	0	0	0	1	0
	HanXRQr2_Chr12g0550111	RLK-Pelle_LRR-XV	0	0	0	0	0	0	0	0	0	0	1	0	0	0	1	0	0	0	0	0	0	0	0	0	0	0	1	0	1	0	0	0	0	0	0	0	0	0	0	0	0	0	0	0	0	0	0
	HanXRQr2_Chr12g0552571	RLK-Pelle_LRR-III	0	0	0	0	0	0	0	0	0	0	0	0	0	0	0	0	0	0	0	0	0	0	0	0	0	0	0	0	0	0	0	0	0	0	0	0	1	0	0	0	0	0	0	0	1	0	0
	HanXRQr2_Chr12g0562071	RLK-Pelle_CrRLK1L1	0	0	0	0	0	0	0	0	0	0	0	0	0	0	0	0	0	0	0	0	0	0	0	0	0	0	0	0	0	0	0	0	1	0	0	0	0	0	0	0	0	0	0	1	0	0	0
	HanXRQr2_Chr13g0574511	RLK-Pelle_WAK	0	0	0	1	0	0	0	0	0	0	0	0	0	0	0	0	0	0	0	0	0	0	0	0	0	0	0	0	0	0	0	0	0	0	0	0	0	0	0	0	0	0	0	0	0	1	0
	HanXRQr2_Chr13g0599461	RLK-Pelle_CrRLK1L1	0	0	0	0	0	0	0	0	0	0	0	0	0	0	0	0	0	0	0	0	0	0	0	0	0	0	0	0	0	0	0	0	0	0	0	0	0	0	0	0	0	0	0	0	0	0	0
	HanXRQr2_Chr13g0599731	RLK-Pelle_CrRLK1L1	0	0	0	0	0	0	0	0	0	0	0	0	0	0	0	0	0	0	0	0	0	0	0	0	0	0	0	0	0	0	0	0	0	0	0	0	0	0	0	0	0	0	0	0	0	0	0
	HanXRQr2_Chr13g0610381	TLK	0	0	0	0	0	0	0	0	0	0	1	0	1	0	1	0	0	0	0	0	0	1	0	0	0	0	0	0	0	0	0	0	0	0	0	0	0	0	0	0	0	0	0	0	0	0	0
	HanXRQr2_Chr13g0614511	RLK-Pelle_LysM	0	0	0	0	0	0	0	0	0	0	0	0	0	0	0	0	0	0	0	0	0	0	0	0	0	0	0	0	0	0	0	0	0	0	0	0	0	0	0	0	0	0	0	0	0	1	0
	HanXRQr2_Chr13g0619221	RLK-Pelle_RLCK-IXb	0	0	0	0	0	1	0	1	0	0	0	0	0	0	1	0	0	0	0	0	0	0	0	0	0	0	0	0	0	0	0	0	0	0	0	0	0	0	0	0	0	0	0	0	0	0	0
	HanXRQr2_Chr14g0634761	RLK-Pelle_CrRLK1L1	0	0	0	1	0	0	0	0	0	0	0	0	0	0	0	0	0	0	0	0	0	0	0	0	0	0	0	0	0	0	0	0	0	0	0	0	0	1	0	0	0	0	0	0	0	0	0
	HanXRQr2_Chr14g0638041	RLK-Pelle_LRR-I1	0	0	0	0	0	0	0	0	0	0	0	0	0	0	0	0	1	0	1	0	0	0	0	0	0	0	0	0	0	0	0	0	0	0	0	0	0	0	0	0	0	0	0	0	0	0	0
	HanXRQr2_Chr14g0662121	RLK-Pelle_RLCK-VIIa-2	0	0	0	0	0	0	0	0	0	0	0	1	0	0	0	0	0	0	0	0	0	0	0	0	0	0	0	0	0	0	0	0	0	0	0	0	1	0	0	0	0	0	0	0	0	0	0
	HanXRQr2_Chr15g0674911	TKL-Pl-4	0	0	0	0	0	0	0	0	0	0	1	0	1	0	1	0	0	0	0	0	0	0	0	0	0	0	0	0	0	0	0	0	0	0	0	0	0	0	0	0	0	0	0	1	0	0	0
	HanXRQr2_Chr15g0681101	RLK-Pelle_LRR-IX	0	0	0	0	0	0	0	0	0	0	0	1	0	1	0	1	0	0	0	0	0	0	0	0	0	0	0	0	0	0	0	0	0	0	0	0	0	0	0	0	0	0	0	0	0	0	0
	HanXRQr2_Chr15g0684331	CAMK_AMPK	0	0	0	0	0	0	0	0	0	0	0	0	0	0	0	0	0	0	0	1	0	1	0	1	0	0	0	0	0	0	0	0	0	0	0	0	0	0	0	0	0	0	0	0	0	0	0
	HanXRQr2_Chr15g0695761	RLK-Pelle_L-LEC	0	0	0	0	0	0	0	0	0	0	0	0	0	0	0	0	0	1	0	1	0	1	0	1	0	0	0	0	0	0	0	0	0	0	0	0	0	0	0	0	0	0	0	0	0	0	0
	HanXRQr2_Chr15g0696611	RLK-Pelle_SD-2b	0	0	0	0	0	0	0	0	0	0	0	0	0	0	0	0	0	0	0	0	0	0	0	0	0	0	0	0	0	0	0	0	0	0	0	0	0	0	0	0	0	0	0	0	0	0	0
	HanXRQr2_Chr15g0696771	TKL_CTR1-DRK1	0	0	0	0	0	0	0	0	0	0	0	0	0	0	0	0	0	0	0	0	0	0	0	0	0	0	0	0	0	0	0	0	0	0	0	0	1	0	0	0	0	0	0	0	1	0	0
	HanXRQr2_Chr16g0764841	RLK-Pelle_LRR-VI-2	0	0	0	0	0	0	0	1	0	0	0	0	0	0	0	0	0	0	0	0	0	0	0	0	0	0	0	0	0	0	0	0	0	0	0	0	0	0	0	0	0	0	0	0	0	0	0
	HanXRQr2_Chr16g0770261	RLK-Pelle_LRR-Xb1	0	0	0	0	0	0	0	0	0	0	0	0	0	0	0	0	0	0	0	0	0	0	0	0	0	0	0	0	0	0	0	0	0	0	1	0	0	0	0	0	0	0	1	0	1	0	0
	HanXRQr2_Chr17g0786311	Aur	0	0	0	0	0	0	0	0	0	0	0	0	0	0	0	0	0	0	0	0	0	0	0	0	0	0	0	0	0	0	0	0	0	0	0	1	1	0	0	0	0	0	0	1	1	0	0
	HanXRQr2_Chr17g0792911	RLK-Pelle_DLSV	0	0	0	0	0	0	0	0	0	0	0	0	0	0	0	0	0	0	0	0	0	0	0	0	0	0	0	0	0	0	0	0	0	0	0	0	0	1	0	0	0	1	0	0	0	0	0
	HanXRQr2_Chr17g0797981	RLK-Pelle_RLCK-VIIa-2	0	0	0	0	0	0	0	0	0	0	0	0	0	0	0	0	0	1	0	1	0	1	0	0	0	0	0	0	0	0	0	0	0	0	0	0	0	0	0	0	1	0	0	0	0	0	0
	HanXRQr2_Chr17g0805331	CMGC_GSK	0	0	0	0	0	0	0	0	0	0	0	0	0	0	0	0	0	0	0	0	0	0	0	0	0	0	0	0	0	0	0	0	0	0	0	0	0	0	0	0	0	0	0	0	0	0	0
	HanXRQr2_Chr17g0807661	RLK-Pelle_LRR-I1	0	0	0	0	0	0	0	0	0	0	0	0	0	0	0	0	0	0	0	0	0	0	0	0	0	0	0	0	0	0	0	0	0	0	0	0	0	0	0	0	0	0	0	0	0	0	0
	HanXRQr2_Chr17g0807681	RLK-Pelle_CrRLK1L1	0	0	0	0	0	0	0	0	0	0	0	0	0	0	0	0	0	0	0	0	0	0	0	0	0	0	0	0	0	0	0	0	0	0	0	0	0	0	0	0	0	0	0	0	0	0	0
	HanXRQr2_Chr17g0813861	RLK-Pelle_LRK10L-2	0	0	0	0	0	0	0	0	0	0	0	0	0	0	0	0	0	0	0	0	0	0	0	0	0	0	0	0	0	0	0	0	0	0	0	0	0	1	0	0	0	1	0	0	0	0	0
	HanXRQr2_Chr17g0814331	TKL_CTR1-DRK1	0	0	0	0	0	1	0	1	0	0	0	0	1	0	0	0	0	0	0	0	0	0	0	0	0	0	0	0	0	0	0	0	0	0	0	0	0	0	0	0	0	0	0	0	0	0	0
	HanXRQr2_Chr03g0120131	TKL-Pl-6	0	0	0	0	1	0	1	0	0	0	0	0	0	0	0	0	0	0	0	0	0	0	0	0	0	0	0	0	0	0	0	0	0	0	0	0	0	1	0	0	0	0	1	0	0	0	0
	HanXRQr2_Chr03g0121001	RLK-Pelle_LRR-XI1	0	0	0	0	1	0	1	0	0	0	0	0	0	0	0	0	0	0	0	0	0	0	0	0	0	0	0	0	0	0	0	0	0	0	0	0	0	0	0	0	0	0	0	0	0	0	0
	HanXRQr2_Chr05g0238001	RLK-Pelle_LRR-XI1	0	0	0	0	0	0	1	0	0	0	0	0	0	0	0	0	0	0	0	0	0	0	0	0	0	0	0	0	0	0	0	0	0	0	0	0	0	0	0	0	0	0	0	0	0	1	0
	HanXRQr2_Chr12g0560791	RLK-Pelle_SD-2b	0	0	0	0	0	0	1	0	0	0	0	1	0	0	0	0	0	0	0	0	0	0	0	0	0	0	0	0	0	0	0	0	0	0	0	0	0	0	0	0	0	0	0	0	0	0	0
	HanXRQr2_Chr06g0254121	RLK-Pelle_RLCK-VIIa1	0	0	0	0	0	0	0	0	0	0	0	0	0	0	0	0	0	0	0	0	1	0	1	0	0	0	0	0	0	0	0	0	0	0	0	0	0	0	0	0	0	0	0	0	0	0	0
	HanXRQr2_Chr09g0418001	RLK-Pelle_LRR-Xb1	0	0	0	0	0	0	0	0	0	0	0	0	0	0	0	0	0	0	0	0	0	0	0	0	0	0	0	0	0	0	0	0	0	0	1	0	0	0	0	0	0	0	0	0	0	0	0
	HanXRQr2_Chr11g0514821	RLK-Pelle_L-LEC	0	0	0	0	0	0	0	0	0	0	0	0	0	0	0	0	0	0	0	0	0	0	0	0	0	0	0	0	0	0	0	0	0	0	0	0	1	0	0	0	0	0	0	1	0	0	0
	HanXRQr2_Chr09g0413621	STE_STE11	0	0	0	0	0	0	0	0	0	0	1	0	1	0	0	0	0	0	0	0	0	0	0	0	0	0	0	0	0	0	0	0	0	0	0	0	0	0	0	0	0	0	0	0	0	0	0
	HanXRQr2_Chr00c001g0832001	RLK-Pelle_CrRLK1L1	0	0	0	0	0	0	0	1	0	0	0	0	0	0	0	0	0	0	0	0	0	0	0	0	0	0	0	0	0	0	0	0	0	0	0	0	0	0	0	0	0	0	0	0	0	0	0
	HanXRQr2_Chr03g0104491	CMGC_CDK-CRK7-CDK9	0	0	0	0	0	0	0	1	0	1	1	0	0	0	0	0	0	0	0	0	0	0	0	0	0	0	0	0	0	0	0	0	0	0	0	0	0	0	0	0	0	0	0	0	0	0	0
	HanXRQr2_Chr03g0116831	RLK-Pelle_LRR-I-2	0	0	0	0	0	0	0	0	0	0	0	0	0	0	0	0	0	0	0	0	0	0	0	0	0	0	0	0	0	0	0	0	0	0	0	0	0	0	0	0	0	0	0	0	0	1	0
	HanXRQr2_Chr04g0176971	CMGC_DYRK-PRP4	0	0	0	0	0	0	0	0	0	0	0	0	0	0	0	0	0	0	0	0	0	0	0	0	0	0	0	0	0	0	0	0	0	0	0	0	0	0	0	0	0	0	0	0	0	0	0
	HanXRQr2_Chr06g0242091	STE_STE20-Fray	0	0	0	0	0	0	0	1	0	0	0	0	1	0	1	0	0	0	0	0	0	0	0	0	0	0	0	0	0	0	0	0	0	0	0	0	0	0	0	0	0	0	0	0	0	0	0
	HanXRQr2_Chr07g0307471	STE_STE20-Fray	0	0	0	0	0	0	0	1	0	0	0	1	0	0	0	0	0	0	0	0	1	0	0	0	0	0	0	0	0	0	0	0	0	0	0	0	0	0	0	0	0	0	0	0	0	0	0
	HanXRQr2_Chr09g0366291	RLK-Pelle_WAK	0	0	0	0	0	0	0	0	0	0	0	0	0	0	0	0	0	0	0	0	0	0	0	0	0	0	0	0	0	0	0	0	0	1	0	0	0	0	0	1	0	0	0	1	0	0	0
	HanXRQr2_Chr10g0444971	RLK-Pelle_LRR-XI1	0	0	0	0	0	1	0	0	0	0	0	0	0	0	0	0	0	0	0	0	0	0	0	0	0	0	0	0	0	0	0	0	0	0	0	0	0	0	0	0	0	0	0	1	0	0	0
	HanXRQr2_Chr10g0452111	RLK-Pelle_LRR-XI1	0	0	0	0	0	0	0	1	0	1	0	0	0	0	0	0	0	0	0	0	0	0	0	0	0	0	0	0	0	0	0	0	0	0	0	0	0	0	0	0	0	0	0	0	1	0	0
	HanXRQr2_Chr10g0457601	STE_STE11	0	0	0	0	0	0	0	0	0	1	0	0	0	0	0	0	0	0	0	0	0	0	0	0	0	0	0	0	0	0	0	0	0	0	0	0	1	0	0	0	1	0	0	0	0	0	0
	HanXRQr2_Chr11g0481701	AGC_RSK-2	0	0	0	0	1	0	0	0	0	0	0	0	0	0	0	0	0	0	0	0	0	0	0	0	0	0	0	0	0	0	0	0	0	0	0	0	0	0	0	0	0	0	0	0	0	0	0
	HanXRQr2_Chr11g0483471	RLK-Pelle_DLSV	0	0	0	0	0	0	0	1	0	0	0	0	0	0	0	0	0	0	0	0	0	0	0	0	0	0	0	0	0	0	0	0	0	0	0	0	0	0	0	0	0	0	0	0	1	0	0
	HanXRQr2_Chr11g0518411	RLK-Pelle_LRR-I1	0	0	0	0	0	0	0	0	0	0	0	0	0	0	0	0	0	0	0	0	0	0	0	0	0	0	0	0	0	0	0	0	0	0	0	0	0	0	0	0	0	0	0	0	0	0	0
	HanXRQr2_Chr12g0544411	RLK-Pelle_DLSV	0	0	1	0	0	1	0	0	0	0	0	0	0	0	0	0	0	0	0	0	0	0	0	0	0	0	0	0	0	0	0	0	0	0	0	0	0	0	0	0	0	0	0	0	0	0	0
	HanXRQr2_Chr12g0555911	RLK-Pelle_LRR-III	0	0	0	0	1	0	0	0	0	0	0	0	0	0	0	0	0	0	0	0	0	0	0	0	0	0	0	0	0	0	0	0	0	0	0	0	1	0	0	0	0	0	0	0	0	0	0
	HanXRQr2_Chr13g0601321	RLK-Pelle_CrRLK1L1	0	0	0	0	0	0	0	0	0	0	0	0	0	0	0	0	0	0	0	0	0	0	0	0	0	0	0	0	0	0	0	0	0	1	0	0	0	1	0	0	0	1	0	0	0	0	0
	HanXRQr2_Chr14g0649821	RLK-Pelle_WAK	0	0	0	0	0	1	0	0	0	0	0	0	0	0	0	0	0	0	0	0	0	0	0	0	0	0	0	0	0	0	0	0	0	0	0	0	0	0	0	0	1	0	0	0	0	0	0
	HanXRQr2_Chr14g0658621	RLK-Pelle_DLSV	0	0	0	0	0	0	0	0	0	0	0	0	0	0	0	0	0	0	0	0	0	0	0	0	0	0	0	0	0	0	0	0	0	0	0	0	1	0	0	0	1	0	0	0	0	0	0
	HanXRQr2_Chr15g0678391	RLK-Pelle_DLSV	0	0	0	0	0	1	0	0	0	0	0	0	0	0	0	0	0	0	0	0	0	0	0	0	0	0	0	0	0	0	0	0	0	0	0	0	0	1	0	0	0	0	0	0	0	1	0
	HanXRQr2_Chr15g0697741	RLK-Pelle_CR4L	0	0	0	0	0	1	0	0	0	0	0	0	1	0	1	0	0	0	0	0	0	0	0	0	0	0	0	0	0	0	0	0	0	0	0	0	0	0	0	0	0	0	0	0	0	0	0
	HanXRQr2_Chr05g0220651	RLK-Pelle_SD-2b	0	0	0	0	1	0	1	0	0	0	0	0	0	0	0	0	0	0	0	0	0	0	0	0	0	0	0	0	0	0	0	0	0	0	0	0	0	0	0	0	0	0	0	0	0	0	0
	HanXRQr2_Chr08g0330481	RLK-Pelle_DLSV	0	0	0	0	0	0	0	0	0	0	0	0	0	0	0	0	0	0	0	0	0	0	0	0	0	0	0	0	0	0	0	0	0	0	0	0	0	0	0	0	0	0	0	0	0	0	0
	HanXRQr2_Chr10g0436621	BUB	0	0	0	0	0	0	1	0	0	0	0	0	0	0	0	0	0	0	0	0	0	0	0	0	0	0	0	0	0	0	0	0	0	0	0	0	0	0	0	0	0	0	0	0	0	0	0
	HanXRQr2_Chr10g0457271	RLK-Pelle_CrRLK1L1	0	0	0	0	0	0	0	0	0	0	1	0	1	0	1	0	0	0	0	0	0	0	0	0	0	0	0	0	0	0	0	0	0	0	0	0	0	0	0	0	0	0	0	0	0	0	0
	HanXRQr2_Chr12g0527791	RLK-Pelle_DLSV	0	0	0	0	0	0	0	0	0	0	0	0	0	0	0	0	0	0	0	0	0	0	0	0	0	0	0	0	0	0	0	0	0	0	1	0	0	0	1	0	0	0	1	0	0	0	0
	HanXRQr2_Chr14g0636171	RLK-Pelle_CR4L	0	0	0	0	0	0	0	0	0	0	0	0	0	0	0	0	0	0	0	0	0	0	0	0	0	0	0	0	0	0	0	0	0	0	0	0	0	0	0	0	0	0	1	0	0	0	0
	HanXRQr2_Chr14g0667431	RLK-Pelle_LRR-XII1	0	0	0	0	0	0	0	0	0	0	0	0	0	0	0	0	0	0	0	0	0	0	0	0	0	0	0	0	0	0	0	0	0	0	0	0	0	1	0	0	0	1	0	0	0	0	0
	HanXRQr2_Chr00c031g0833141	RLK-Pelle_LRR-XII1	0	0	0	0	0	0	0	0	0	0	0	0	0	0	0	0	0	0	0	0	0	0	0	0	0	0	0	0	0	0	0	0	0	0	0	0	0	0	0	0	0	0	0	0	0	0	0
	HanXRQr2_Chr01g0013771	RLK-Pelle_RLCK-VIII	0	0	0	0	0	0	0	0	0	0	1	0	1	0	1	0	0	0	0	0	0	0	0	0	0	0	0	0	0	0	0	0	0	0	0	0	0	0	0	0	0	0	0	0	0	0	0
	HanXRQr2_Chr01g0014021	RLK-Pelle_WAK	0	0	0	0	0	0	0	0	0	0	0	0	0	0	0	0	0	0	0	0	0	0	0	0	0	0	0	0	0	0	0	0	0	0	0	0	0	0	0	0	0	0	0	0	0	0	0
	HanXRQr2_Chr01g0032181	RLK-Pelle_SD-2b	0	0	0	0	0	0	0	0	0	0	0	0	0	0	0	0	0	0	0	0	0	0	0	0	0	0	0	0	0	0	0	0	0	0	0	0	0	1	0	0	0	1	0	0	0	0	0
	HanXRQr2_Chr01g0040431	RLK-Pelle_RLCK-VIIa-2	0	0	0	0	0	0	0	1	0	0	0	0	0	0	0	0	0	0	0	0	0	0	0	0	0	0	0	0	0	0	0	0	0	0	0	0	0	0	0	0	0	0	0	0	0	0	0
	HanXRQr2_Chr02g0055411	RLK-Pelle_RLCK-V	0	0	0	0	1	0	0	0	0	0	0	0	0	1	0	1	0	0	0	0	0	0	0	0	0	0	0	0	0	0	0	0	0	0	0	0	0	0	0	0	0	0	0	0	0	0	0
	HanXRQr2_Chr02g0072171	RLK-Pelle_LRR-VI-2	0	0	0	0	0	0	0	0	0	0	0	1	0	0	0	0	0	0	0	0	0	0	0	0	0	0	0	0	0	0	0	0	0	0	0	0	0	0	0	0	0	0	0	0	0	0	0
	HanXRQr2_Chr02g0084471	RLK-Pelle_RLCK-VIII	0	0	0	0	0	0	0	0	0	0	0	0	0	0	0	1	0	0	0	0	0	0	0	0	0	0	0	0	0	0	0	0	0	0	0	0	0	0	0	0	0	0	0	0	0	0	0
	HanXRQr2_Chr03g0090941	RLK-Pelle_CR4L	0	1	0	0	0	0	0	0	0	0	0	0	0	0	0	0	0	0	0	0	0	0	0	0	0	0	0	0	0	0	0	0	0	0	0	0	0	0	0	0	0	0	0	0	0	0	0
	HanXRQr2_Chr03g0094661	RLK-Pelle_CrRLK1L1	0	0	0	0	0	0	0	0	0	0	0	0	0	0	0	0	0	0	0	0	0	0	0	0	0	0	0	0	0	0	0	0	0	0	0	0	0	0	0	0	0	0	0	0	0	0	0
	HanXRQr2_Chr03g0095481	RLK-Pelle_RLCK-XV	0	0	0	0	0	0	0	0	0	0	0	0	0	0	0	0	0	0	0	0	0	0	0	0	0	0	0	0	0	0	0	0	0	0	0	0	1	0	0	0	0	0	0	0	0	1	0
	HanXRQr2_Chr03g0104631	RLK-Pelle_CR4L	0	0	0	0	0	0	0	0	0	0	0	0	0	0	0	0	0	0	0	0	0	0	0	0	0	0	0	0	0	0	0	0	0	0	1	0	0	0	1	0	0	0	1	0	0	0	0
	HanXRQr2_Chr03g0111031	RLK-Pelle_L-LEC	0	0	0	0	0	0	0	0	0	0	1	0	0	0	0	0	0	0	0	0	0	0	0	0	0	0	0	0	0	0	0	0	0	0	0	0	0	0	0	0	0	0	0	0	0	0	0
	HanXRQr2_Chr03g0111321	RLK-Pelle_L-LEC	0	0	0	0	0	0	0	0	0	0	0	0	0	0	0	0	0	0	0	0	0	0	0	0	0	0	0	0	0	0	0	0	0	0	0	0	0	0	0	0	0	0	0	0	0	0	0
	HanXRQr2_Chr03g0114361	RLK-Pelle_LRR-IX	0	0	0	0	0	0	0	0	0	0	0	0	0	0	0	0	0	0	0	0	0	0	0	0	0	0	0	0	0	0	0	0	0	0	0	0	0	0	0	0	0	0	0	0	1	0	0
	HanXRQr2_Chr03g0124881	RLK-Pelle_CrRLK1L1	0	0	0	0	0	0	0	0	0	0	0	0	0	0	0	0	0	0	0	0	0	0	0	0	0	0	0	0	0	0	0	0	0	0	0	0	1	0	0	0	0	0	0	0	0	0	0
	HanXRQr2_Chr04g0142291	RLK-Pelle_CrRLK1L1	0	0	0	0	0	0	0	0	0	0	0	0	0	0	0	0	0	0	0	0	0	0	0	0	0	0	0	0	0	0	0	0	0	0	0	0	0	0	0	0	0	0	0	0	0	0	0
	HanXRQr2_Chr05g0210391	RLK-Pelle_DLSV	0	0	0	1	0	0	0	0	0	0	0	0	0	0	0	0	0	0	0	0	0	0	0	0	0	0	0	0	0	0	0	0	0	0	0	0	0	0	0	0	0	0	0	0	0	0	0
	HanXRQr2_Chr05g0219321	ULK_Fused	0	0	0	0	0	0	0	0	0	0	0	0	0	0	0	0	0	0	0	0	0	0	0	0	0	0	0	0	0	0	0	0	0	0	0	0	1	0	0	0	1	0	0	0	1	0	0
	HanXRQr2_Chr05g0220541	RLK-Pelle_SD-2b	0	0	0	1	0	0	0	0	0	0	0	0	0	0	0	0	0	0	0	0	0	0	0	0	0	0	0	0	0	0	0	0	0	0	0	0	0	0	0	0	0	0	0	0	0	0	0
	HanXRQr2_Chr05g0233221	RLK-Pelle_RLCK-Os	0	0	0	0	0	0	0	0	0	0	0	0	0	0	0	0	0	0	0	0	0	0	0	0	0	0	0	0	0	0	0	0	0	0	0	0	0	0	0	0	0	0	0	0	0	0	0
	HanXRQr2_Chr06g0262021	RLK-Pelle_RLCK-Os	0	0	0	1	0	0	0	0	0	0	0	0	0	0	0	0	0	0	0	0	0	0	0	0	0	0	0	0	0	0	0	0	0	0	0	0	0	0	0	0	1	0	0	0	0	1	0
	HanXRQr2_Chr07g0283991	WNK_NRBP	0	0	0	0	0	0	0	0	0	0	0	0	0	0	0	0	0	0	0	0	0	0	0	0	0	0	0	0	0	0	0	0	0	0	0	0	0	0	0	0	0	0	0	0	0	0	0
	HanXRQr2_Chr07g0298961	RLK-Pelle_DLSV	0	0	0	0	0	0	0	0	0	0	0	0	0	0	0	0	0	0	0	0	0	0	0	0	0	0	0	0	0	0	0	0	0	0	0	0	0	0	0	0	0	0	0	0	0	0	0
	HanXRQr2_Chr07g0298971	RLK-Pelle_DLSV	0	0	0	0	0	0	0	0	0	0	0	0	0	0	0	0	0	0	0	0	0	0	0	0	0	0	0	0	0	0	0	0	0	0	0	0	0	0	0	0	0	0	0	0	0	0	0
	HanXRQr2_Chr07g0300011	AGC_RSK-2	0	0	0	0	0	0	0	0	0	0	0	0	0	0	0	0	0	0	0	0	0	0	0	0	0	0	0	0	0	0	0	0	0	0	0	0	0	0	0	0	0	0	0	0	0	1	0
	HanXRQr2_Chr07g0304111	RLK-Pelle_LRR-XII1	0	0	0	0	0	0	0	0	0	0	0	0	0	0	0	0	0	0	0	0	0	0	0	0	0	0	0	0	0	0	0	0	0	0	0	0	0	0	0	0	0	0	0	1	0	0	1
	HanXRQr2_Chr07g0308131	AGC_RSK-2	0	0	0	0	0	0	0	0	0	0	0	0	0	0	0	0	0	0	0	0	0	0	0	0	0	0	0	0	0	0	0	0	0	0	0	0	1	0	0	0	0	0	0	0	1	0	0
	HanXRQr2_Chr07g0310481	RLK-Pelle_CrRLK1L1	0	0	0	0	0	0	0	0	0	0	0	0	0	0	0	0	0	0	0	0	0	0	0	0	0	0	0	0	0	0	0	0	0	0	0	0	0	0	0	0	0	1	0	0	0	0	0
	HanXRQr2_Chr08g0317481	RLK-Pelle_RLCK-VIIb	0	0	0	0	0	0	0	0	0	0	0	0	0	0	0	0	0	0	0	0	0	0	0	0	0	0	0	0	0	0	0	0	0	0	0	0	0	0	0	0	0	0	0	0	0	1	0
	HanXRQr2_Chr08g0321821	RLK-Pelle_CrRLK1L1	0	0	0	0	0	0	0	0	0	0	0	0	0	0	0	0	0	0	0	0	0	0	0	0	0	0	0	0	0	0	0	0	0	0	0	0	0	0	0	0	1	0	0	0	0	0	0
	HanXRQr2_Chr08g0323951	RLK-Pelle_WAK_LRK10L1	0	0	0	0	0	0	0	0	0	0	0	0	0	0	0	0	0	0	0	0	0	0	0	0	0	0	0	0	0	0	0	0	0	0	0	0	0	0	0	0	0	0	0	0	0	0	0
	HanXRQr2_Chr08g0324581	CMGC_DYRK-PRP4	0	0	0	0	0	0	0	0	0	0	0	0	0	0	0	0	0	0	0	0	0	0	0	0	0	0	0	0	0	0	0	0	0	0	0	0	0	1	0	0	0	1	0	0	0	0	0
	HanXRQr2_Chr08g0329251	AGC_PDK1	0	0	0	0	0	0	0	0	0	0	0	0	0	1	0	1	0	0	0	0	0	0	0	0	0	0	0	0	0	0	0	0	0	0	0	0	0	0	0	0	0	0	0	0	0	0	0
	HanXRQr2_Chr08g0340971	CAMK_CDPK	0	0	0	1	0	0	0	0	0	0	0	0	0	0	0	0	0	0	0	0	0	0	0	0	0	0	0	0	0	0	0	0	0	0	0	0	0	0	0	0	0	0	0	1	0	0	0
	HanXRQr2_Chr09g0364641	RLK-Pelle_L-LEC	0	0	0	0	0	0	0	0	0	0	0	0	0	0	0	0	0	0	0	0	0	0	0	0	0	0	0	0	0	0	0	0	0	0	0	0	0	0	0	0	0	0	0	0	0	0	0
	HanXRQr2_Chr09g0378331	RLK-Pelle_LRR-XI1	0	0	0	0	0	0	0	0	0	0	0	0	0	0	0	0	0	0	0	0	0	0	0	0	0	0	0	0	0	0	0	0	0	0	0	0	0	1	0	0	0	1	0	0	0	1	0
	HanXRQr2_Chr09g0389071	CAMK_CDPK	0	0	0	0	0	0	0	0	0	0	0	0	0	0	0	0	0	0	0	0	0	0	0	0	0	0	0	0	0	0	0	0	0	0	0	0	0	0	0	0	0	1	0	0	0	0	0
	HanXRQr2_Chr09g0402211	RLK-Pelle_LRR-Xa	0	0	0	0	0	0	0	0	0	1	0	0	0	0	0	0	0	0	0	0	0	0	0	0	0	0	0	0	0	0	0	0	0	0	0	0	0	0	0	0	0	0	0	0	0	0	0
	HanXRQr2_Chr09g0409741	AGC_Pl	0	0	0	0	0	0	0	0	0	0	0	0	0	0	0	0	0	0	0	0	0	0	0	0	0	0	0	0	0	0	0	0	0	0	0	0	0	0	0	0	0	0	0	0	0	0	0
	HanXRQr2_Chr09g0416801	RLK-Pelle_PERK-2	0	0	0	0	0	0	0	0	0	0	0	1	0	0	0	0	0	0	0	0	0	0	0	0	0	0	0	0	0	0	0	0	0	0	0	0	0	0	0	0	0	0	0	0	0	0	0
	HanXRQr2_Chr10g0424781	RLK-Pelle_RKF3	0	0	0	0	0	0	0	0	0	0	0	0	0	1	0	0	0	0	0	0	0	0	0	0	0	0	0	0	0	0	0	0	0	0	0	0	0	0	0	0	0	0	0	0	0	0	0
	HanXRQr2_Chr10g0438631	RLK-Pelle_LRR-XI1	0	0	0	0	1	0	0	0	0	0	0	0	0	0	0	0	0	0	0	0	0	0	0	0	0	0	0	0	0	0	0	0	0	0	0	0	0	0	0	0	0	0	0	0	0	0	0
	HanXRQr2_Chr10g0440881	RLK-Pelle_LRR-I1	0	0	0	0	0	0	0	0	0	0	0	0	0	0	0	0	0	0	0	0	0	0	0	0	0	0	0	0	0	0	0	0	0	0	0	0	0	1	0	0	0	0	0	0	0	0	0
	HanXRQr2_Chr10g0442591	RLK-Pelle_DLSV	0	0	0	0	0	0	0	0	0	0	0	1	0	1	0	0	0	0	0	0	0	0	0	0	0	0	0	0	0	0	0	0	0	0	0	0	0	0	0	0	0	0	0	0	0	0	0
	HanXRQr2_Chr10g0453661	RLK-Pelle_CrRLK1L1	0	0	0	0	0	0	0	0	0	0	0	0	0	0	0	0	0	0	0	0	0	0	0	0	0	0	0	0	0	0	0	0	0	0	0	0	0	0	0	0	0	0	0	0	0	0	0
	HanXRQr2_Chr10g0457121	RLK-Pelle_CrRLK1L1	0	0	0	0	0	0	0	0	0	0	1	0	1	0	1	0	0	0	0	0	0	0	0	0	0	0	0	0	0	0	0	0	0	0	0	0	0	0	0	0	0	0	0	0	0	0	0
	HanXRQr2_Chr10g0457151	RLK-Pelle_CrRLK1L1	0	0	0	0	0	0	0	0	0	0	0	0	0	0	0	0	0	0	0	0	0	0	0	0	0	0	0	0	0	0	0	0	0	0	0	0	0	0	0	0	0	0	0	0	0	0	0
	HanXRQr2_Chr10g0457291	RLK-Pelle_CrRLK1L1	0	0	0	0	0	0	0	0	0	0	0	0	0	0	0	0	0	0	0	0	0	0	0	0	0	0	0	0	0	0	0	0	0	0	1	0	0	0	0	0	0	0	0	0	0	0	0
	HanXRQr2_Chr10g0465081	STE_STE7	0	0	0	0	0	0	0	0	0	0	0	0	0	0	0	0	0	0	0	0	0	0	0	0	0	0	0	0	0	0	0	0	0	0	0	0	1	0	0	0	1	0	0	0	1	0	0
	HanXRQr2_Chr11g0473251	WNK_NRBP	0	0	0	0	0	0	0	0	0	0	0	0	0	0	0	0	0	0	0	0	0	0	0	0	0	0	0	0	0	0	0	0	0	0	0	0	0	0	0	0	0	1	0	0	0	1	0
	HanXRQr2_Chr11g0477791	RLK-Pelle_DLSV	0	0	0	0	0	0	0	0	0	0	0	0	0	0	0	0	0	0	0	0	0	0	0	0	0	0	0	0	0	0	0	0	0	0	0	0	0	0	0	0	0	0	0	0	0	0	0
	HanXRQr2_Chr11g0477901	RLK-Pelle_DLSV	0	0	0	1	0	0	0	0	0	0	0	0	0	0	0	0	0	0	0	0	0	0	0	0	0	0	0	0	0	0	0	0	0	0	0	0	0	0	0	0	0	1	0	0	0	0	0
	HanXRQr2_Chr11g0478021	RLK-Pelle_DLSV	0	0	0	1	0	0	0	0	0	0	1	0	0	0	0	0	0	0	0	0	0	0	0	0	0	0	0	0	0	0	0	0	0	0	0	0	0	1	0	0	0	0	0	0	0	0	0
	HanXRQr2_Chr11g0478231	RLK-Pelle_DLSV	0	0	0	0	0	0	0	0	0	0	0	0	0	0	0	0	0	0	0	0	0	0	0	0	0	0	0	0	0	0	0	0	0	0	0	0	0	0	0	0	0	0	0	0	0	0	0
	HanXRQr2_Chr11g0487221	CAMK_OST1L	0	0	0	0	0	0	0	0	0	1	0	0	0	0	0	0	0	0	0	0	0	0	0	0	0	0	0	0	0	0	0	0	0	0	0	0	0	0	0	0	0	0	0	0	0	0	0
	HanXRQr2_Chr11g0491021	STE_STE11	0	0	0	0	0	0	0	0	0	1	0	0	0	0	0	0	0	0	0	0	0	0	0	0	0	0	0	0	0	0	0	0	0	0	0	0	1	0	0	0	0	0	0	0	1	0	0
	HanXRQr2_Chr11g0508311	RLK-Pelle_RLCK-VIIa-2	0	0	0	1	0	0	0	0	0	0	0	0	0	0	0	0	0	0	0	0	0	0	0	0	0	0	0	0	0	0	0	0	0	0	0	0	0	0	0	0	0	0	0	0	0	0	0
	HanXRQr2_Chr11g0512341	RLK-Pelle_LRR-I1	0	0	0	0	0	1	0	0	0	0	0	0	0	0	0	0	0	0	0	0	0	0	0	0	0	0	0	0	0	0	0	0	0	0	0	0	0	0	0	0	1	0	0	0	0	0	0
	HanXRQr2_Chr11g0512351	RLK-Pelle_LRR-I1	0	0	0	0	0	0	0	0	0	0	0	0	0	0	0	1	0	0	0	0	0	1	0	0	0	0	0	0	0	0	0	0	0	0	0	0	0	0	0	0	0	0	0	0	0	0	0
	HanXRQr2_Chr11g0512431	RLK-Pelle_LRR-I1	0	0	0	0	0	0	0	0	0	0	0	0	0	0	0	0	0	0	0	0	0	0	0	0	0	0	0	0	0	0	0	0	0	0	0	0	0	0	0	0	0	0	0	0	0	0	0
	HanXRQr2_Chr11g0513081	RLK-Pelle_CrRLK1L1	0	0	0	0	0	0	0	0	0	0	0	0	0	0	0	0	0	0	0	0	0	0	0	0	0	0	0	0	0	0	0	0	0	0	0	0	0	0	0	0	0	0	0	0	0	0	0
	HanXRQr2_Chr11g0513131	RLK-Pelle_CrRLK1L1	0	0	0	0	0	0	0	0	0	0	0	0	0	0	0	0	0	0	0	0	0	0	0	0	0	0	0	0	0	0	0	0	0	0	0	0	0	0	0	0	0	0	0	0	0	0	0
	HanXRQr2_Chr11g0515931	RLK-Pelle_CR4L	0	0	0	0	0	0	0	0	0	0	0	0	0	0	0	0	0	0	0	0	0	0	0	0	0	0	0	0	0	0	0	0	0	0	0	0	0	0	0	0	0	0	0	0	0	0	0
	HanXRQr2_Chr12g0521051	RLK-Pelle_RLCK-VIIa-2	0	0	0	1	0	0	0	0	0	0	0	0	0	0	0	0	0	0	0	0	0	0	0	0	0	0	0	0	0	0	0	0	0	0	0	0	0	0	0	0	0	0	0	0	0	0	0
	HanXRQr2_Chr12g0532381	RLK-Pelle_CrRLK1L1	0	0	0	1	0	0	0	0	0	1	0	0	0	0	0	0	0	0	0	0	0	0	0	0	0	0	0	0	0	0	0	0	0	0	0	0	0	0	0	0	0	0	0	0	0	0	0
	HanXRQr2_Chr12g0537281	RLK-Pelle_SD-2b	0	0	0	1	0	0	0	0	0	0	0	0	0	0	0	0	0	0	0	0	0	0	0	0	0	0	0	0	0	0	0	0	0	0	0	0	0	0	0	0	0	0	0	0	0	0	0
	HanXRQr2_Chr12g0539501	CMGC_CDK-Pl	0	0	0	0	0	0	0	0	0	0	0	0	0	0	0	0	0	0	0	0	0	0	0	0	0	0	0	0	0	0	0	0	0	0	0	0	0	0	0	0	0	0	0	0	0	0	0
	HanXRQr2_Chr13g0570781	RLK-Pelle_RLCK-VIII	0	0	0	0	0	0	0	0	0	0	0	0	0	0	0	0	0	0	0	0	0	0	0	0	0	0	0	0	0	0	0	0	0	0	0	0	1	0	0	0	0	0	0	0	1	0	0
	HanXRQr2_Chr13g0572321	RLK-Pelle_LRR-XI1	0	0	0	0	0	0	0	0	0	0	0	0	0	0	0	0	0	1	0	1	0	1	0	0	0	0	0	0	0	0	0	0	0	0	0	0	0	0	0	0	0	0	0	0	0	0	0
	HanXRQr2_Chr13g0582021	CK1_CK1-Pl	1	0	0	0	0	0	0	0	0	0	0	0	0	0	0	0	0	0	0	0	0	0	0	0	0	0	0	0	0	0	0	0	0	0	0	0	0	0	0	0	0	0	0	0	0	0	0
	HanXRQr2_Chr13g0599201	RLK-Pelle_CrRLK1L1	0	0	0	0	0	0	0	0	0	0	0	0	0	0	0	0	0	0	0	0	0	0	0	0	0	0	0	0	0	0	0	0	0	0	0	0	0	0	0	0	0	0	0	0	0	0	0
	HanXRQr2_Chr13g0599571	RLK-Pelle_CrRLK1L1	0	0	1	0	0	0	0	0	0	0	0	0	0	0	0	0	0	0	0	0	0	0	0	0	0	0	0	0	0	0	0	0	0	0	0	0	0	0	0	0	0	0	0	0	0	0	0
	HanXRQr2_Chr13g0599761	RLK-Pelle_CrRLK1L1	0	0	0	1	0	0	0	0	0	0	0	0	0	0	0	0	0	0	0	0	0	0	0	0	0	0	0	0	0	0	0	0	0	0	0	0	0	0	0	0	0	0	0	0	0	1	0
	HanXRQr2_Chr13g0599841	RLK-Pelle_CrRLK1L1	0	0	0	1	0	0	0	0	0	0	0	0	0	0	0	0	0	0	0	0	0	0	0	0	0	0	0	0	0	0	0	0	0	0	0	0	0	0	0	0	0	0	0	0	1	0	0
	HanXRQr2_Chr13g0607231	Group-Pl-2	0	0	0	0	0	0	0	0	0	0	0	0	0	0	0	0	0	0	0	0	0	0	0	0	0	0	0	0	0	0	0	0	0	0	0	0	1	0	0	0	1	0	0	0	1	0	0
	HanXRQr2_Chr13g0618741	CMGC_GSK	0	0	0	0	0	0	0	0	0	0	0	0	0	0	0	0	0	0	0	0	1	0	0	0	0	0	0	0	0	0	0	0	0	0	0	0	0	0	0	0	0	0	0	0	0	0	0
	HanXRQr2_Chr14g0627171	CMGC_MAPK	0	0	0	1	0	0	0	0	0	0	0	0	0	0	0	0	0	0	0	0	0	0	0	0	0	0	0	0	0	0	0	0	0	0	0	0	0	0	0	0	0	0	0	0	0	0	0
	HanXRQr2_Chr14g0634801	RLK-Pelle_LRR-I1	0	0	0	1	0	0	0	0	0	0	0	0	0	0	0	0	0	0	0	0	0	0	0	0	0	0	0	0	0	0	0	0	0	0	0	0	0	1	0	0	0	0	0	0	0	0	0
	HanXRQr2_Chr14g0636651	RLK-Pelle_WAK	0	0	0	0	0	0	0	0	0	1	0	0	0	0	0	0	0	0	0	0	0	0	0	0	0	0	0	0	0	0	0	0	0	0	0	0	0	0	0	0	0	0	0	0	0	0	0
	HanXRQr2_Chr14g0637371	RLK-Pelle_RLCK-VIIa-2	0	0	0	0	0	0	0	0	0	0	0	0	0	1	0	0	0	0	0	0	0	1	0	1	0	0	0	0	0	0	0	0	0	0	0	0	0	0	0	0	0	0	0	0	0	0	0
	HanXRQr2_Chr14g0644701	RLK-Pelle_DLSV	0	0	0	0	0	0	0	0	0	0	0	0	0	0	0	0	0	0	0	0	0	0	0	0	0	0	0	0	0	0	0	0	0	0	0	0	0	0	0	0	0	0	0	0	1	0	0
	HanXRQr2_Chr14g0659371	RLK-Pelle_CrRLK1L1	0	0	0	0	0	0	0	0	0	0	0	0	0	0	0	0	0	0	0	1	0	0	0	0	0	0	0	0	0	0	0	0	0	0	0	0	0	0	0	0	0	0	0	0	0	0	0
	HanXRQr2_Chr14g0664451	RLK-Pelle_CrRLK1L1	0	0	0	1	0	0	0	0	0	0	0	0	0	0	0	0	0	0	0	0	0	0	0	0	0	0	0	0	0	0	0	0	0	0	0	0	0	0	0	0	0	0	0	0	0	0	0
	HanXRQr2_Chr14g0667291	RLK-Pelle_LRR-XII1	0	0	0	0	0	0	0	0	0	0	0	0	0	0	0	0	0	0	0	0	0	0	0	0	0	0	0	0	0	0	0	0	0	0	0	0	0	0	0	0	0	0	0	0	0	0	0
	HanXRQr2_Chr15g0673041	RLK-Pelle_Extensin	0	0	0	0	0	1	0	0	0	0	0	0	0	0	0	0	0	0	0	1	0	0	0	0	0	0	0	0	0	0	0	0	0	0	0	0	1	0	0	0	0	0	0	0	0	0	0
	HanXRQr2_Chr15g0676841	RLK-Pelle_LRR-XI1	0	0	0	0	0	0	0	0	0	0	0	0	0	0	0	0	0	0	0	1	0	0	0	0	0	0	0	0	0	0	0	0	0	0	0	0	1	0	0	0	0	0	0	0	1	0	0
	HanXRQr2_Chr15g0680561	RLK-Pelle_DLSV	0	0	0	1	0	0	0	0	0	0	0	0	0	0	0	0	0	0	0	0	0	0	0	0	0	0	0	0	0	0	0	0	0	0	0	0	0	0	0	0	0	0	0	0	0	0	0
	HanXRQr2_Chr15g0697711	RLK-Pelle_CR4L	0	0	0	1	0	0	0	0	0	0	0	0	0	0	0	0	0	0	0	0	0	0	0	0	0	0	0	0	0	0	0	0	0	0	0	0	0	0	0	0	0	0	0	0	0	0	0
	HanXRQr2_Chr15g0703711	RLK-Pelle_WAK	0	0	0	1	0	0	0	0	0	0	0	0	0	0	0	0	0	0	0	0	0	0	0	0	0	0	0	0	0	0	0	0	0	0	0	0	0	1	0	0	0	1	0	0	0	0	0
	HanXRQr2_Chr15g0711921	RLK-Pelle_CrRLK1L1	0	0	0	0	0	0	0	0	0	0	0	0	0	0	0	0	0	0	0	0	0	0	0	0	0	0	0	0	0	0	0	0	0	0	0	0	0	0	0	0	0	0	0	0	0	0	0
	HanXRQr2_Chr15g0711971	RLK-Pelle_CrRLK1L1	0	0	0	0	0	0	0	0	0	0	0	0	0	0	0	0	0	0	0	0	0	0	0	0	0	0	0	0	0	0	0	0	0	1	0	0	0	0	0	0	0	0	0	0	0	0	0
	HanXRQr2_Chr16g0731051	RLK-Pelle_LRR-XI1	0	0	0	0	0	0	0	0	0	0	0	0	0	0	0	0	0	0	0	0	0	0	0	0	0	0	0	0	0	0	0	0	0	0	0	0	0	0	0	0	0	0	0	0	0	0	0
	HanXRQr2_Chr16g0741481	RLK-Pelle_WAK	0	0	0	0	0	0	0	0	0	0	0	0	0	0	0	0	0	0	0	0	0	0	0	0	0	0	0	0	0	0	0	0	0	0	0	0	0	0	0	0	0	0	0	0	0	0	0
	HanXRQr2_Chr16g0743411	RLK-Pelle_LRR-III	0	0	0	0	0	0	0	0	0	0	0	1	0	0	0	0	0	0	0	0	0	0	0	0	0	0	0	0	0	0	0	0	0	0	0	0	0	0	0	0	0	0	0	0	0	0	0
	HanXRQr2_Chr16g0748911	RLK-Pelle_LRR-XI1	0	0	0	1	0	0	0	0	0	0	0	0	0	0	0	0	0	0	0	0	0	0	0	0	0	0	0	0	0	0	0	0	0	0	0	0	0	0	0	0	0	0	0	0	0	0	0
	HanXRQr2_Chr16g0753031	RLK-Pelle_Extensin	0	0	0	0	0	0	0	0	0	0	0	0	0	0	0	0	0	0	0	0	0	0	0	0	0	0	0	0	0	0	0	0	0	0	0	0	1	0	0	0	1	0	0	1	0	0	0
	HanXRQr2_Chr17g0802001	RLK-Pelle_LRR-IV	0	0	0	1	0	0	0	0	0	0	0	0	0	0	0	0	0	0	0	0	0	0	0	0	0	0	0	0	0	0	0	0	0	0	0	0	0	0	0	0	0	1	0	0	1	0	0
	HanXRQr2_Chr17g0816441	TKL-Pl-4	0	0	0	0	0	0	0	0	0	0	0	1	0	0	0	0	0	0	0	0	0	0	0	0	0	0	0	0	0	0	0	0	0	0	0	0	0	0	0	0	0	0	0	0	0	0	0
	HanXRQr2_Chr06g0270371	CAMK_OST1L	0	0	0	0	0	0	1	0	0	0	0	0	0	0	0	0	0	1	0	1	0	0	0	0	0	0	0	0	0	0	0	0	0	0	0	0	0	0	0	0	0	0	0	0	0	0	0
	HanXRQr2_Chr09g0384771	RLK-Pelle_RLCK-IXb	0	0	0	0	0	0	1	0	0	0	0	0	0	1	0	0	0	0	0	0	0	0	0	0	0	0	0	0	0	0	0	0	0	0	0	0	0	0	0	0	0	0	0	0	0	0	0
	HanXRQr2_Chr14g0651551	CAMK_CDPK	1	0	0	0	1	0	1	0	0	0	0	0	0	0	0	0	0	0	0	0	0	0	0	0	0	0	0	0	0	0	0	0	0	0	0	0	0	0	0	0	0	0	0	0	0	0	0
	HanXRQr2_Chr04g0172221	TKL-Pl1	0	0	0	0	0	0	0	0	0	0	0	0	0	0	0	0	0	0	0	0	0	0	0	0	0	0	0	0	0	0	0	0	0	0	0	0	0	0	0	0	0	0	0	0	0	0	0
	HanXRQr2_Chr06g0252391	RLK-Pelle_RLCK-VIIa1	0	0	0	0	0	1	0	1	0	0	0	0	0	0	0	0	0	0	0	0	0	0	0	0	0	0	0	0	0	0	0	0	0	0	0	0	0	0	0	0	0	0	0	0	0	0	0
	HanXRQr2_Chr07g0285111	RLK-Pelle_LRR-XI1	0	0	0	0	0	0	0	0	0	0	0	0	0	0	0	0	0	0	0	0	0	0	0	0	0	0	0	0	0	0	0	0	0	0	0	0	0	0	0	0	0	0	0	1	0	0	0
	HanXRQr2_Chr08g0317941	RLK-Pelle_RLCK-VIIa-2	0	0	0	0	0	1	0	1	0	0	0	0	0	0	0	0	0	0	0	0	0	0	0	0	0	0	0	0	0	0	0	0	0	0	0	0	0	0	0	0	0	0	0	0	0	0	0
	HanXRQr2_Chr09g0392851	RLK-Pelle_LRR-VII-3	0	0	0	0	0	0	0	0	0	0	0	0	0	0	0	0	0	0	0	0	0	0	0	0	0	0	0	0	0	0	0	0	0	0	0	0	1	0	0	0	0	0	0	0	0	0	0
	HanXRQr2_Chr16g0764961	CMGC_CDK-Pl	0	0	0	0	0	0	0	0	0	0	0	0	0	0	0	0	0	0	0	0	0	0	0	0	0	0	0	0	0	0	0	0	0	0	0	0	0	0	0	0	0	0	0	0	0	0	0
	HanXRQr2_Chr17g0830651	RLK-Pelle_RLCK-VIIa-2	0	0	0	0	0	0	0	0	0	0	0	0	0	0	0	0	0	0	0	0	0	0	0	0	0	0	0	0	0	0	0	0	0	0	0	0	0	0	0	0	0	0	0	0	0	0	0
	HanXRQr2_Chr03g0126071	RLK-Pelle_CrRLK1L1	0	0	0	0	0	0	0	0	0	0	0	0	0	0	0	0	0	0	0	0	0	0	0	0	0	0	0	0	0	0	0	0	0	0	0	0	0	0	0	0	0	0	0	0	0	0	0
	HanXRQr2_Chr04g0168361	CMGC_RCK	0	0	0	0	1	0	0	0	0	0	0	0	0	0	0	0	0	0	0	0	0	0	0	0	0	0	0	0	0	0	0	0	0	0	0	0	0	0	0	0	0	0	0	0	0	0	0
	HanXRQr2_Chr05g0219811	RLK-Pelle_RKF3	0	0	0	0	0	1	0	0	0	0	0	0	0	0	0	0	0	0	0	0	0	0	0	0	0	0	0	1	0	0	0	0	0	0	0	0	0	0	0	0	0	0	0	0	0	0	0
	HanXRQr2_Chr06g0243691	CMGC_GSK	0	0	0	0	0	0	0	0	0	0	0	0	0	0	0	0	0	0	0	0	0	0	0	0	0	0	0	0	0	0	0	0	0	0	0	0	0	0	0	0	0	0	0	0	0	0	0
	HanXRQr2_Chr07g0281221	RLK-Pelle_LRR-VI-2	0	0	0	0	0	0	0	1	1	0	0	0	0	0	0	0	0	0	0	0	0	0	0	0	0	0	0	0	0	0	0	0	0	0	0	0	0	0	0	0	0	0	0	0	0	0	0
	HanXRQr2_Chr08g0330561	RLK-Pelle_DLSV	0	0	0	0	1	0	0	0	0	0	0	0	0	0	0	0	0	0	0	0	0	0	0	0	0	0	0	0	0	0	0	0	0	0	0	0	0	0	0	0	0	0	0	0	0	0	0
	HanXRQr2_Chr08g0330591	RLK-Pelle_DLSV	0	0	0	0	1	0	0	0	0	0	0	0	0	0	0	0	0	0	0	0	0	0	0	0	0	0	0	0	0	0	0	0	0	0	0	0	0	0	0	0	0	0	0	0	0	0	0
	HanXRQr2_Chr10g0430411	RLK-Pelle_WAK	0	0	0	0	0	1	0	0	0	0	0	0	0	0	0	0	0	0	0	0	0	0	0	0	0	0	0	0	0	0	0	0	0	0	0	0	0	0	0	0	0	0	0	0	0	0	0
	HanXRQr2_Chr10g0441941	RLK-Pelle_C-LEC	0	0	0	0	0	1	0	0	0	0	0	0	0	0	0	0	0	0	0	0	0	0	0	0	0	0	0	0	0	0	0	0	0	0	0	0	0	0	0	0	0	0	0	0	0	0	0
	HanXRQr2_Chr11g0477011	RLK-Pelle_LRR-Xb1	0	0	0	0	0	1	0	0	0	0	0	0	0	0	0	0	0	0	0	0	0	0	0	0	0	0	0	0	0	0	0	0	0	0	0	0	0	0	0	0	0	0	0	1	0	0	0
	HanXRQr2_Chr11g0496691	RLK-Pelle_RLCK-VIIa-2	0	0	0	0	0	0	0	1	0	0	0	0	1	0	0	0	0	0	0	0	0	0	0	0	0	0	0	0	0	0	0	0	0	0	0	0	0	0	0	0	0	0	0	0	0	0	0
	HanXRQr2_Chr13g0611821	AGC_NDR	0	0	0	0	0	0	0	0	0	0	0	0	0	0	0	0	0	0	0	0	0	0	0	0	0	0	0	0	0	0	0	0	0	0	1	0	0	0	0	0	0	0	1	0	0	0	0
	HanXRQr2_Chr17g0779131	STE_STE11	0	0	0	0	1	0	0	0	0	0	0	0	0	0	0	0	0	0	0	0	0	0	0	0	0	0	0	0	0	0	0	0	0	0	0	0	0	0	0	0	0	0	0	0	0	1	0
	HanXRQr2_Chr03g0091321	RLK-Pelle_RLCK-IV	0	0	0	0	0	0	0	0	0	0	0	0	0	0	0	0	0	0	0	0	0	0	0	0	0	0	0	0	0	0	0	0	0	0	0	0	0	0	0	0	0	0	0	0	1	0	0
	HanXRQr2_Chr09g0364341	CK1_CK1-Pl	1	0	0	0	0	0	1	0	0	0	0	0	0	0	0	0	0	0	0	0	0	0	0	0	0	0	0	0	0	0	0	0	0	0	0	0	0	0	0	0	0	0	0	0	0	0	0
	HanXRQr2_Chr11g0466371	RLK-Pelle_RLCK-XIII	0	0	0	0	0	0	1	0	0	0	1	0	0	0	0	0	0	0	0	0	0	0	0	0	0	0	0	0	0	0	0	0	0	0	0	0	0	0	0	0	0	0	0	0	0	0	0
	HanXRQr2_Chr17g0808401	RLK-Pelle_SD-2b	0	0	0	0	0	0	1	0	0	0	0	0	0	0	0	0	0	0	0	0	0	0	0	0	0	0	0	0	0	0	0	0	0	0	0	0	0	0	0	0	0	0	0	0	0	0	0
	HanXRQr2_Chr00c016g0832891	RLK-Pelle_RLCK-IXb	0	0	0	0	0	0	0	0	0	0	0	0	0	0	0	0	0	0	0	0	0	0	0	0	0	0	0	0	0	0	0	0	0	0	0	0	0	0	0	0	0	0	0	0	0	0	0
	HanXRQr2_Chr01g0010851	CAMK_CDPK	0	0	0	0	0	0	0	0	0	0	0	0	0	1	0	1	0	0	0	0	0	0	0	0	0	0	0	0	0	0	0	0	0	0	0	0	0	0	0	0	0	0	0	0	0	0	0
	HanXRQr2_Chr01g0014001	RLK-Pelle_WAK	0	0	0	0	0	0	0	0	0	0	0	0	0	0	0	0	0	0	0	0	0	0	0	0	0	0	0	0	0	0	0	0	0	0	0	0	0	0	0	0	0	0	0	0	0	0	0
	HanXRQr2_Chr01g0019801	RLK-Pelle_DLSV	0	0	0	0	0	0	0	0	0	0	0	0	0	0	0	0	0	0	0	0	0	0	0	0	0	0	0	0	0	0	0	0	0	0	0	0	0	0	0	0	0	0	0	0	0	0	0
	HanXRQr2_Chr01g0025071	RLK-Pelle_CR4L	0	0	0	0	0	0	0	0	0	0	0	0	0	0	0	0	0	0	0	0	0	0	0	0	0	0	0	0	0	0	0	0	0	0	0	0	0	0	0	0	0	0	0	0	0	0	0
	HanXRQr2_Chr01g0031021	RLK-Pelle_LysM	0	0	0	0	0	0	0	0	0	0	0	0	0	0	0	0	0	0	0	0	0	0	0	0	0	0	0	0	0	0	0	0	0	0	0	0	0	0	0	0	0	0	0	0	0	1	0
	HanXRQr2_Chr01g0031391	CAMK_CAMKL-LKB	0	0	0	0	0	0	0	0	0	0	0	0	0	0	0	0	0	0	0	0	0	0	0	0	0	0	0	0	0	0	0	1	0	0	0	0	1	0	0	0	0	0	0	0	0	0	0
	HanXRQr2_Chr02g0060681	NAK	0	0	0	0	0	1	0	1	0	0	0	0	0	0	0	0	0	0	0	0	0	0	0	0	0	0	0	0	0	0	0	0	0	0	0	0	0	0	0	0	0	0	0	0	0	0	0
	HanXRQr2_Chr02g0068121	RLK-Pelle_CR4L	0	0	0	0	0	0	0	0	0	0	0	0	0	0	0	0	0	0	0	0	0	0	0	0	0	0	0	0	0	0	0	0	0	0	0	0	1	0	0	0	0	0	0	0	0	0	0
	HanXRQr2_Chr02g0077211	RLK-Pelle_RLCK-VIIa-2	0	0	0	0	0	0	0	0	0	0	0	0	1	0	1	0	0	0	0	0	0	0	0	0	0	0	0	0	0	0	0	0	0	0	0	0	0	0	0	0	0	0	0	0	0	0	0
	HanXRQr2_Chr02g0077241	RLK-Pelle_RLCK-VIIa-2	0	0	0	0	0	0	0	0	0	0	0	0	0	0	0	0	0	0	0	0	0	0	0	0	0	0	0	0	0	0	0	0	0	1	0	0	0	0	0	0	0	0	0	0	0	0	0
	HanXRQr2_Chr03g0090871	RLK-Pelle_CrRLK1L1	0	0	0	0	0	0	0	0	0	0	0	0	0	0	0	0	0	0	0	0	0	0	0	0	0	0	0	0	0	0	0	0	0	0	0	0	0	0	0	0	0	0	0	0	0	0	0
	HanXRQr2_Chr03g0095241	RLK-Pelle_RLCK-VIIa-2	0	0	0	0	0	0	0	0	0	0	0	0	0	0	0	0	0	0	0	0	0	0	0	0	0	0	0	0	0	0	0	0	0	0	0	1	0	0	0	0	0	0	0	1	0	0	0
	HanXRQr2_Chr03g0099251	CMGC_MAPK	0	0	0	0	0	0	0	0	0	0	0	1	0	0	0	1	0	0	0	0	0	0	0	0	0	0	0	0	0	0	0	0	0	0	0	0	0	0	0	0	0	0	0	0	0	0	0
	HanXRQr2_Chr03g0101821	RLK-Pelle_LRR-XI1	0	0	0	0	0	0	0	0	0	0	0	0	0	0	0	0	0	0	0	0	0	0	0	0	0	0	0	0	0	0	0	0	0	0	0	0	0	0	0	0	0	0	0	0	0	0	0
	HanXRQr2_Chr03g0103101	RLK-Pelle_LRR-VI-2	0	0	0	0	0	0	0	0	0	0	0	0	0	0	0	0	0	1	0	1	0	0	0	0	0	0	0	0	0	0	0	0	0	0	0	0	0	0	0	0	0	0	0	0	0	0	0
	HanXRQr2_Chr03g0104321	CMGC_GSK	0	0	0	0	0	0	0	0	0	1	0	0	0	0	0	0	0	0	0	0	0	0	0	0	0	0	0	0	0	0	0	0	0	0	0	0	0	0	0	0	0	0	0	0	0	0	0
	HanXRQr2_Chr03g0113041	WNK_NRBP	0	0	0	0	0	0	0	0	0	0	0	0	0	0	0	0	0	0	0	0	0	0	0	1	0	0	0	0	0	0	0	0	0	0	0	0	0	0	0	0	0	0	0	0	0	0	0
	HanXRQr2_Chr03g0121411	RLK-Pelle_CrRLK1L1	0	0	0	0	0	0	0	0	0	0	0	0	0	0	1	0	0	0	0	0	0	0	0	0	0	0	0	0	0	0	0	0	0	0	0	0	0	0	0	0	0	0	0	0	0	0	0
	HanXRQr2_Chr03g0125481	RLK-Pelle_RLCK-VIIa-2	0	0	0	0	0	0	0	0	0	0	0	0	0	0	0	0	0	0	0	0	0	0	0	0	0	0	0	0	0	0	0	0	0	0	0	0	0	0	0	0	0	1	0	0	0	1	0
	HanXRQr2_Chr03g0134031	CAMK_CDPK	0	0	0	0	0	0	0	1	0	0	0	0	0	0	0	0	0	0	0	0	0	0	0	0	0	0	0	0	0	0	0	0	0	0	0	0	0	0	0	0	0	0	0	0	0	0	0
	HanXRQr2_Chr04g0140171	RLK-Pelle_PERK-2	0	0	0	0	0	0	0	0	0	0	0	0	0	0	0	0	0	0	0	0	0	0	0	0	0	0	0	0	0	0	0	0	0	0	0	1	0	0	0	0	0	0	0	1	0	0	0
	HanXRQr2_Chr04g0141871	RLK-Pelle_RLCK-VIIa-2	0	0	0	0	0	0	0	0	0	0	0	0	0	0	0	0	0	0	0	0	0	0	0	0	0	0	0	0	0	0	0	0	0	0	0	0	0	0	0	0	0	0	0	0	0	0	0
	HanXRQr2_Chr04g0141991	RLK-Pelle_RLCK-VIIa-2	0	0	0	1	0	0	0	0	0	0	0	0	0	0	0	0	0	0	0	0	0	0	0	0	0	0	0	0	0	0	0	0	0	0	0	0	0	0	0	0	0	0	0	0	1	0	0
	HanXRQr2_Chr04g0142101	RLK-Pelle_RLCK-VIIa-2	0	0	0	1	0	0	0	0	0	0	0	0	0	0	0	0	0	0	0	0	0	0	0	0	0	0	0	0	0	0	0	0	0	0	0	0	0	0	0	0	0	0	0	0	1	0	0
	HanXRQr2_Chr04g0152111	RLK-Pelle_DLSV	0	0	0	0	0	0	0	0	1	0	0	0	0	0	0	0	0	0	0	0	0	0	0	0	0	0	0	0	0	0	0	0	0	0	0	0	0	0	0	0	0	0	0	0	0	0	0
	HanXRQr2_Chr04g0162381	RLK-Pelle_RLCK-VIII	0	0	0	0	0	0	0	0	0	0	0	0	0	0	0	0	0	0	0	0	0	0	0	0	0	0	0	0	0	0	0	0	0	0	0	0	0	0	0	0	0	0	0	0	0	0	0
	HanXRQr2_Chr04g0165921	CAMK_CDPK	0	0	0	0	0	0	0	0	0	0	0	0	0	0	0	0	0	0	0	1	0	0	0	0	0	0	0	0	0	0	0	0	0	0	0	0	0	0	0	0	0	0	0	0	0	0	0
	HanXRQr2_Chr04g0166641	RLK-Pelle_LRR-III	0	0	0	0	0	0	0	0	0	0	0	0	0	0	0	0	0	0	0	0	0	0	0	0	0	0	0	0	0	0	0	0	0	0	0	0	0	0	0	0	0	0	0	0	0	0	0
	HanXRQr2_Chr04g0180101	RLK-Pelle_LRR-XII1	0	0	0	1	0	0	0	0	0	0	0	0	0	0	0	0	0	0	0	0	0	0	0	0	0	0	0	0	0	0	0	0	0	0	0	0	0	0	0	0	0	0	0	0	0	0	0
	HanXRQr2_Chr05g0202251	RLK-Pelle_WAK	0	0	0	0	0	0	0	0	0	0	0	0	0	0	0	0	0	0	0	0	0	0	0	0	0	0	0	0	0	0	0	0	0	0	0	0	0	0	0	0	0	0	0	0	0	0	0
	HanXRQr2_Chr05g0214671	RLK-Pelle_LRR-Xa	0	0	0	0	0	0	0	0	0	0	0	0	0	0	0	0	0	0	0	0	0	0	0	0	0	0	0	0	0	0	0	0	0	0	0	0	0	0	0	0	0	0	0	0	1	0	0
	HanXRQr2_Chr05g0217811	RLK-Pelle_CrRLK1L1	0	0	0	0	0	0	0	0	0	0	0	0	0	0	0	0	0	0	0	0	0	0	0	0	0	0	0	0	0	0	0	0	0	0	0	0	0	0	0	0	0	0	0	0	0	0	0
	HanXRQr2_Chr05g0220481	RLK-Pelle_SD-2b	0	0	0	0	0	0	0	0	0	0	0	0	0	0	0	0	0	0	0	0	0	0	0	0	0	0	0	0	0	0	0	0	0	0	0	0	0	0	0	0	0	0	0	0	0	0	0
	HanXRQr2_Chr05g0224501	CMGC_MAPK	0	0	0	0	0	1	0	0	0	0	0	0	0	0	0	0	0	0	0	0	0	0	0	0	0	0	0	0	0	0	0	0	0	0	0	0	0	0	0	0	0	0	0	0	0	0	0
	HanXRQr2_Chr06g0242061	STE_STE20-Fray	0	0	0	0	0	0	0	0	0	0	0	0	0	0	0	0	0	0	0	0	0	0	0	0	0	0	0	0	0	0	0	0	0	0	0	0	0	0	0	0	0	0	0	0	0	0	0
	HanXRQr2_Chr06g0253301	RLK-Pelle_LysM	0	0	0	0	0	0	0	0	0	0	0	0	0	0	0	0	0	0	0	0	0	0	0	0	0	0	0	0	0	0	0	0	0	0	0	0	0	0	0	0	0	0	0	0	0	0	0
	HanXRQr2_Chr06g0263591	RLK-Pelle_LRR-XI1	0	0	0	0	0	0	0	0	0	0	0	0	0	0	0	0	0	0	0	0	0	0	0	0	0	0	0	0	0	0	0	0	0	0	0	0	0	0	0	0	0	0	0	0	0	0	0
	HanXRQr2_Chr06g0267401	WNK_NRBP	0	0	0	0	0	0	0	0	0	0	0	0	0	0	0	0	0	0	0	0	1	0	1	0	0	0	0	0	0	0	0	0	0	0	0	0	0	0	0	0	0	0	0	0	0	0	0
	HanXRQr2_Chr07g0289731	RLK-Pelle_RLCK-VI	0	0	0	0	0	0	0	0	0	0	0	0	0	0	0	0	0	0	0	0	0	0	0	0	0	0	0	0	0	0	0	0	0	0	0	0	0	0	0	0	0	0	0	0	0	0	0
	HanXRQr2_Chr07g0305901	CMGC_SRPK	0	0	0	0	0	0	0	0	0	0	0	0	0	0	0	0	0	0	0	0	0	0	0	0	0	0	0	0	0	0	0	0	0	0	0	0	0	0	0	0	0	0	0	0	0	0	0
	HanXRQr2_Chr07g0308601	RLK-Pelle_LRR-XII1	0	0	0	0	0	0	0	0	0	0	0	0	0	0	0	0	0	0	0	0	0	0	0	0	0	0	0	0	0	0	0	0	0	0	0	0	0	0	0	0	0	0	0	0	0	0	0
	HanXRQr2_Chr07g0308611	RLK-Pelle_LRR-XII1	0	0	0	0	0	0	0	0	0	0	0	0	0	0	0	0	0	0	0	0	0	0	0	0	0	0	0	0	0	0	0	0	0	0	0	0	0	0	0	0	0	0	0	0	0	0	0
	HanXRQr2_Chr07g0308631	RLK-Pelle_LRR-XII1	1	0	0	0	0	0	0	0	0	0	0	0	0	0	0	0	0	0	0	0	0	0	0	0	0	0	0	0	0	0	0	0	0	0	0	0	0	0	0	0	0	0	0	0	0	0	0
	HanXRQr2_Chr07g0309341	RLK-Pelle_LysM	0	0	0	1	0	0	0	0	0	0	0	0	0	0	0	0	0	0	0	0	0	0	0	0	0	0	0	0	0	0	0	0	0	0	0	0	0	0	0	0	0	0	0	0	0	1	0
	HanXRQr2_Chr08g0322761	RLK-Pelle_DLSV	0	0	0	0	0	0	0	0	0	0	0	0	0	0	0	0	0	0	0	0	0	0	0	0	0	0	1	0	0	0	0	0	0	0	0	0	0	0	0	0	0	0	0	0	0	0	0
	HanXRQr2_Chr08g0327531	RLK-Pelle_RLCK-VIIa-2	0	0	0	0	0	0	0	0	0	0	0	0	0	0	0	0	0	0	0	0	0	0	0	0	0	0	1	0	0	0	0	0	0	0	0	0	0	0	0	0	0	0	0	0	0	0	0
	HanXRQr2_Chr08g0331841	RLK-Pelle_DLSV	0	0	0	0	0	0	0	0	0	0	0	0	0	0	0	0	0	0	0	0	0	0	0	0	0	0	0	0	0	0	0	0	0	0	0	0	0	0	0	0	1	0	0	0	0	0	0
	HanXRQr2_Chr08g0335151	RLK-Pelle_LRR-III	0	0	0	0	0	0	0	0	0	0	0	0	0	0	0	0	0	0	0	0	0	0	0	0	0	0	0	0	0	0	0	0	0	0	0	0	1	0	0	0	0	0	0	0	1	0	0
	HanXRQr2_Chr08g0336571	RLK-Pelle_LRR-III	0	0	0	0	0	0	0	0	0	0	0	0	0	0	0	0	0	0	0	0	0	0	0	0	0	0	0	0	0	0	0	0	0	0	0	0	0	0	0	0	0	0	0	0	0	0	0
	HanXRQr2_Chr08g0339521	RLK-Pelle_WAK	0	0	0	0	0	0	0	0	0	0	0	0	0	0	0	0	0	0	0	0	0	0	0	0	0	0	0	0	0	0	0	0	0	0	0	0	0	1	0	0	0	1	0	0	0	0	0
	HanXRQr2_Chr09g0364441	RLK-Pelle_LRR-XII1	0	0	0	0	0	0	0	0	0	0	0	0	0	0	0	0	0	0	0	0	0	0	0	0	0	0	0	0	0	0	0	0	0	0	0	0	0	0	0	0	0	0	0	0	0	0	0
	HanXRQr2_Chr09g0368661	RLK-Pelle_CrRLK1L1	0	0	0	0	0	0	0	0	1	0	1	0	0	0	0	0	0	0	0	0	0	0	0	0	0	0	0	0	0	0	0	0	0	0	0	0	0	0	0	0	0	0	0	0	0	0	0
	HanXRQr2_Chr09g0369531	RLK-Pelle_CrRLK1L1	0	0	0	0	0	0	0	0	0	0	0	0	0	0	0	0	0	0	0	0	0	0	0	0	0	0	0	0	0	0	0	0	0	0	0	0	0	0	0	0	0	0	0	0	0	1	0
	HanXRQr2_Chr09g0369901	RLK-Pelle_LRR-XI1	0	0	0	0	0	0	0	0	0	0	0	0	0	0	0	0	0	0	0	0	0	0	0	0	0	0	0	0	0	0	0	0	0	0	0	0	0	0	0	0	0	0	0	0	0	1	0
	HanXRQr2_Chr09g0373821	CMGC_MAPK	0	0	0	0	0	0	0	0	0	0	0	0	0	0	0	0	0	0	0	0	0	0	0	0	0	0	0	0	0	0	0	0	0	0	0	0	0	0	0	0	0	0	0	0	0	0	0
	HanXRQr2_Chr09g0390611	TKL_CTR1-DRK-2	0	0	0	0	0	0	0	0	0	0	0	0	0	0	0	0	0	0	0	0	0	0	0	0	0	0	0	0	0	0	0	0	0	0	0	0	0	0	0	0	0	0	0	0	0	0	0
	HanXRQr2_Chr09g0396981	RLK-Pelle_CrRLK1L1	0	0	0	1	0	0	0	0	0	0	0	0	0	0	0	0	0	0	0	0	0	0	0	0	0	0	0	0	0	0	0	0	0	0	0	0	0	0	0	0	0	0	0	0	0	1	0
	HanXRQr2_Chr09g0399311	RLK-Pelle_LysM	0	0	0	0	0	0	0	0	0	0	0	0	0	0	0	0	0	0	0	0	0	0	0	0	0	0	0	0	0	0	0	0	0	0	0	0	0	0	0	0	0	0	0	0	0	1	0
	HanXRQr2_Chr09g0402861	TKL-Pl-4	0	0	0	0	1	0	0	0	1	0	0	0	0	0	0	0	0	0	0	0	0	0	0	0	0	0	0	0	0	0	0	0	0	0	0	0	0	0	0	0	0	0	0	0	0	0	0
	HanXRQr2_Chr09g0412601	CMGC_CDK-CRK7-CDK9	0	0	0	0	0	0	0	0	0	0	0	0	0	0	0	0	0	0	0	0	0	0	0	0	0	0	0	0	0	0	0	0	0	0	0	0	0	0	0	0	0	1	0	0	0	0	0
	HanXRQr2_Chr09g0413461	STE_STE11	0	0	0	0	0	0	0	0	0	0	0	0	0	0	0	0	0	0	0	1	0	0	0	0	0	0	0	0	0	0	0	0	0	0	0	0	0	0	0	0	0	0	0	0	0	0	0
	HanXRQr2_Chr10g0421171	TKL-Pl-6	0	0	0	0	0	0	0	0	0	0	0	0	0	0	0	0	0	0	0	0	0	0	0	0	0	0	0	0	0	0	0	0	0	0	0	0	0	0	0	0	0	0	0	0	0	0	0
	HanXRQr2_Chr10g0425951	RLK-Pelle_DLSV	0	0	0	0	0	0	0	0	0	0	0	0	0	0	0	0	0	0	0	0	0	0	0	0	0	0	0	0	0	0	0	0	0	0	0	0	0	0	0	0	0	0	0	0	0	0	0
	HanXRQr2_Chr10g0426401	RLK-Pelle_Extensin	0	0	0	0	0	0	0	0	0	0	0	0	0	0	0	0	0	0	0	0	0	0	0	0	0	0	0	0	0	0	0	0	0	0	0	0	1	0	0	0	0	0	0	0	0	0	0
	HanXRQr2_Chr10g0440941	RLK-Pelle_LRR-VI-2	0	0	0	0	0	0	0	0	0	0	0	0	0	0	0	0	0	0	0	0	0	0	0	0	0	0	0	0	0	0	0	0	0	0	0	1	0	0	0	0	0	0	0	0	0	0	0
	HanXRQr2_Chr10g0443041	STE_STE11	0	0	0	0	0	0	0	0	0	0	0	0	0	0	1	0	0	0	0	0	0	0	0	0	0	0	0	0	0	0	0	0	0	0	0	0	0	0	0	0	0	0	0	0	0	0	0
	HanXRQr2_Chr10g0465551	RLK-Pelle_LRR-I1	0	0	0	0	0	0	0	0	0	0	0	0	0	0	0	0	0	0	0	0	0	0	0	0	0	0	0	0	0	0	0	0	0	0	0	0	0	0	0	0	1	0	0	0	1	0	0
	HanXRQr2_Chr11g0467841	CAMK_CDPK	0	0	0	0	0	0	0	0	0	0	0	0	0	0	0	0	0	0	0	0	0	0	0	0	0	0	0	0	0	0	0	0	0	0	0	0	0	0	0	0	0	0	0	0	0	0	0
	HanXRQr2_Chr11g0468761	RLK-Pelle_LRR-Xa	0	0	0	0	0	0	0	0	0	0	1	0	0	0	1	0	0	0	0	0	0	0	0	0	0	0	0	0	0	0	0	0	0	0	0	0	0	0	0	0	0	0	0	0	0	0	0
	HanXRQr2_Chr11g0470541	RLK-Pelle_LRK10L-2	0	0	0	0	0	0	0	0	0	0	0	0	0	0	0	0	0	0	0	0	0	0	0	0	0	0	0	0	0	0	0	0	0	0	0	0	0	0	0	0	0	0	0	0	0	0	0
	HanXRQr2_Chr11g0478071	RLK-Pelle_DLSV	0	0	0	0	0	0	0	0	0	0	0	0	0	0	0	0	0	0	0	0	0	0	0	0	0	0	0	0	0	0	0	0	0	0	0	0	0	0	0	0	0	1	0	0	0	0	0
	HanXRQr2_Chr11g0478151	RLK-Pelle_DLSV	0	0	0	0	0	0	0	0	0	0	0	0	0	0	0	0	0	0	0	0	0	0	0	0	0	0	0	0	0	0	0	0	0	0	0	0	0	0	0	0	0	0	0	0	0	0	0
	HanXRQr2_Chr11g0478441	RLK-Pelle_DLSV	0	0	0	0	0	0	0	0	0	0	0	0	0	0	0	0	0	0	0	0	0	0	0	0	0	0	0	0	0	0	0	0	0	0	0	0	0	0	0	1	0	0	0	1	0	0	0
	HanXRQr2_Chr11g0478741	RLK-Pelle_DLSV	0	0	0	0	0	0	0	0	0	0	0	0	0	0	0	0	0	0	0	0	0	0	0	0	0	0	0	0	0	0	0	0	0	0	0	0	0	0	0	0	0	0	0	0	0	0	0
	HanXRQr2_Chr11g0480081	RLK-Pelle_L-LEC	0	0	0	0	0	0	0	0	0	0	0	0	0	0	0	0	0	0	0	0	0	0	0	0	0	0	0	0	0	0	0	0	0	0	0	0	0	0	0	0	0	0	0	1	0	0	0
	HanXRQr2_Chr11g0499021	RLK-Pelle_DLSV	0	0	0	1	0	0	0	0	0	0	0	0	0	0	0	0	0	0	0	0	0	0	0	0	0	0	0	0	0	0	0	0	0	0	0	0	0	0	0	0	0	0	0	0	0	0	0
	HanXRQr2_Chr11g0502411	RLK-Pelle_LRR-V	0	0	0	0	0	0	0	0	0	0	0	0	0	0	0	0	0	0	0	0	0	0	0	0	0	0	0	0	0	0	0	0	0	0	0	0	0	0	0	0	0	0	0	0	0	1	0
	HanXRQr2_Chr11g0506261	RLK-Pelle_CR4L	0	0	0	0	0	0	0	0	0	0	0	0	0	0	0	0	0	0	0	0	0	0	0	0	0	0	0	0	0	0	0	0	0	0	0	0	0	0	0	0	0	0	0	0	0	1	0
	HanXRQr2_Chr11g0515221	RLK-Pelle_RLCK-VIIa-2	0	0	0	0	0	0	0	0	0	0	0	0	0	0	0	0	0	0	0	0	0	0	0	0	0	0	1	0	1	0	0	0	0	0	0	0	0	0	0	0	0	0	0	0	0	0	0
	HanXRQr2_Chr11g0515261	RLK-Pelle_RLCK-VIIa-2	0	0	0	0	0	0	0	0	0	0	0	0	0	0	1	0	0	0	0	0	0	0	0	0	0	0	0	0	1	0	0	0	0	0	0	0	0	0	0	0	0	0	0	0	0	0	0
	HanXRQr2_Chr11g0516081	RLK-Pelle_CrRLK1L1	0	0	0	1	0	0	0	0	0	0	0	0	0	0	0	0	0	0	0	0	0	0	0	0	0	0	0	0	0	0	0	0	0	0	0	0	0	1	0	0	0	0	0	0	0	0	0
	HanXRQr2_Chr11g0516091	RLK-Pelle_LRR-I1	0	0	0	1	0	0	0	0	0	0	0	0	0	0	0	0	0	0	0	0	0	0	0	0	0	0	0	0	0	0	0	0	0	0	0	0	0	1	0	0	0	0	0	0	0	0	0
	HanXRQr2_Chr11g0518091	RLK-Pelle_LRR-I1	0	0	0	0	0	0	0	0	0	0	0	0	0	0	0	0	0	0	0	0	0	0	0	0	0	0	0	0	0	0	0	0	0	0	0	0	0	1	0	0	1	0	0	0	0	0	0
	HanXRQr2_Chr11g0519731	RLK-Pelle_LRR-I1	0	0	0	0	0	0	0	0	0	0	0	0	0	0	0	0	0	0	0	0	0	0	0	0	0	0	0	0	0	0	0	0	0	0	0	0	0	0	0	0	0	0	0	0	0	0	0
	HanXRQr2_Chr11g0520381	RLK-Pelle_LRR-IX	0	0	0	0	0	0	0	0	0	0	0	0	0	0	0	0	0	0	0	0	0	0	0	0	0	0	0	0	0	0	0	0	0	1	0	0	0	0	0	0	0	0	0	0	0	0	0
	HanXRQr2_Chr12g0523691	AGC_RSK-2	0	0	0	0	0	0	0	0	0	0	0	0	0	0	0	0	0	0	0	0	0	0	0	0	0	0	0	0	0	0	0	0	0	0	0	0	0	0	0	0	0	0	0	0	0	0	0
	HanXRQr2_Chr12g0527711	RLK-Pelle_CrRLK1L1	0	0	0	0	0	0	0	0	0	0	0	0	0	0	0	0	0	0	0	0	0	0	0	0	0	0	0	0	0	0	0	0	0	0	0	0	0	0	0	0	1	0	0	0	0	0	0
	HanXRQr2_Chr12g0533481	RLK-Pelle_DLSV	0	0	0	0	0	1	0	0	0	0	0	0	0	0	0	0	0	0	0	0	0	0	0	0	0	0	0	0	0	0	0	0	0	0	0	0	0	0	0	0	0	0	0	0	0	0	0
	HanXRQr2_Chr12g0548761	RLK-Pelle_RLCK-V	0	0	0	0	0	0	0	0	0	0	0	0	0	0	0	0	0	0	0	0	0	0	0	0	0	0	0	0	0	0	0	0	0	0	0	0	0	0	0	0	0	0	0	0	0	0	0
	HanXRQr2_Chr12g0557971	STE_STE20-Fray	0	0	0	0	0	0	0	0	0	0	0	0	0	0	0	0	0	0	0	0	0	0	0	0	0	0	0	0	0	0	0	0	0	0	0	0	0	0	0	0	0	0	0	0	0	0	0
	HanXRQr2_Chr13g0569501	CMGC_MAPK	0	0	0	0	0	0	0	0	0	0	0	0	0	0	0	0	0	0	0	0	0	0	0	0	0	0	0	0	0	0	0	0	0	0	0	0	0	0	0	0	0	0	0	0	0	0	0
	HanXRQr2_Chr13g0584821	RLK-Pelle_RLCK-VIIa-2	0	0	0	0	0	1	0	0	0	0	0	0	0	0	0	0	0	0	0	0	0	0	0	0	0	0	1	0	0	0	0	0	0	0	0	0	0	0	0	0	0	0	0	0	0	0	0
	HanXRQr2_Chr13g0599601	RLK-Pelle_CrRLK1L1	0	0	0	0	0	0	0	0	0	0	0	0	0	0	0	0	0	0	0	0	0	0	0	0	0	0	0	0	0	0	0	0	0	0	1	0	0	0	0	0	0	0	0	0	0	0	0
	HanXRQr2_Chr13g0600741	RLK-Pelle_CrRLK1L1	0	0	0	1	0	0	0	0	0	0	0	0	0	0	0	0	0	0	0	0	0	0	0	0	0	0	0	0	0	0	0	0	0	0	0	0	0	0	0	0	0	0	0	0	0	0	0
	HanXRQr2_Chr13g0601271	RLK-Pelle_DLSV	0	0	0	0	0	0	0	0	0	0	0	0	0	0	0	0	0	0	0	0	0	0	0	0	0	0	0	0	0	0	0	0	0	0	0	0	0	0	0	0	0	0	0	0	0	0	0
	HanXRQr2_Chr13g0604501	RLK-Pelle_LRR-III	0	0	0	0	0	0	0	0	0	0	0	0	0	0	0	0	0	0	0	0	0	0	0	0	0	0	0	0	0	0	0	0	0	0	0	0	0	1	0	0	0	0	0	0	0	1	0
	HanXRQr2_Chr13g0611811	AGC_NDR	0	0	0	0	0	0	0	0	0	0	0	0	0	0	0	0	0	0	0	0	0	0	0	0	0	0	0	0	0	0	0	0	0	0	0	0	0	0	0	0	0	0	0	0	0	0	0
	HanXRQr2_Chr13g0618571	RLK-Pelle_LRR-I1	0	0	0	0	0	1	0	0	0	0	0	0	0	0	0	0	0	0	0	0	0	0	0	0	0	0	0	0	0	0	0	0	0	0	0	0	0	0	0	0	0	0	0	0	0	0	0
	HanXRQr2_Chr14g0620361	IRE1	0	0	0	0	0	1	0	0	0	1	0	0	0	0	0	0	0	0	0	0	0	0	0	0	0	0	0	0	0	0	0	0	0	0	0	0	0	0	0	0	0	0	0	0	0	0	0
	HanXRQr2_Chr14g0621851	RLK-Pelle_CrRLK1L1	0	0	0	0	0	0	0	0	0	0	0	0	0	0	0	0	0	0	0	0	0	0	0	0	0	0	0	0	0	0	0	0	0	0	0	0	0	0	0	0	0	0	0	0	0	0	0
	HanXRQr2_Chr14g0623301	RLK-Pelle_DLSV	0	0	0	0	0	0	0	0	0	0	0	0	0	0	0	0	0	0	0	0	0	0	0	0	0	0	0	0	0	0	0	0	0	0	0	0	0	0	0	0	0	0	0	0	0	0	0
	HanXRQr2_Chr14g0628601	TKL-Pl-6	0	0	0	0	0	0	0	0	0	0	0	0	0	0	0	0	0	0	0	1	0	0	0	0	0	0	0	0	0	0	0	0	0	0	0	0	0	0	0	0	0	0	0	0	0	0	0
	HanXRQr2_Chr14g0632371	STE_STE11	0	0	0	0	0	0	0	0	0	0	0	0	0	0	0	0	0	0	0	0	1	0	1	0	0	0	0	0	0	0	0	0	0	0	0	0	0	0	0	0	0	0	0	0	0	0	0
	HanXRQr2_Chr14g0632801	RLK-Pelle_WAK	0	0	0	0	0	0	0	0	0	0	0	0	0	0	0	0	0	0	0	0	0	0	0	0	0	0	0	0	0	0	0	0	1	0	0	0	0	0	0	0	1	0	0	0	0	0	0
	HanXRQr2_Chr14g0636451	RLK-Pelle_WAK	0	0	0	0	0	0	0	0	0	0	0	0	0	0	0	0	0	0	0	0	0	0	0	0	0	0	0	0	0	0	0	0	0	0	0	0	0	0	0	0	0	0	0	0	0	0	0
	HanXRQr2_Chr14g0636981	RLK-Pelle_LRR-Xb1	0	0	0	0	0	0	0	0	0	0	0	0	0	0	0	0	0	0	0	0	0	0	0	0	0	0	0	0	0	0	0	0	0	0	0	0	0	0	0	0	0	0	0	0	0	0	0
	HanXRQr2_Chr14g0640271	RLK-Pelle_LRR-XI1	0	0	0	0	0	0	0	0	0	0	0	0	0	0	0	0	0	0	0	0	0	0	0	0	0	0	0	0	0	0	0	0	0	0	0	0	0	1	0	0	0	0	0	0	0	1	0
	HanXRQr2_Chr14g0640481	RLK-Pelle_CR4L	0	0	0	0	0	0	0	0	0	0	0	0	0	0	0	0	0	0	0	0	0	0	0	0	0	0	0	0	0	0	0	0	0	0	0	0	0	0	0	0	0	0	0	0	0	0	0
	HanXRQr2_Chr14g0644741	RLK-Pelle_DLSV	0	0	0	0	0	0	0	0	0	0	0	0	0	0	0	0	0	0	0	0	0	0	0	0	0	0	0	0	0	0	0	0	0	0	0	0	0	0	0	0	0	0	0	0	0	0	0
	HanXRQr2_Chr14g0649731	RLK-Pelle_WAK	0	0	0	0	0	0	0	0	0	0	0	0	0	0	0	0	0	0	0	0	0	0	0	0	0	0	0	0	0	0	0	0	0	0	0	0	0	0	0	0	1	0	0	0	0	0	0
	HanXRQr2_Chr14g0649781	RLK-Pelle_WAK	0	0	0	0	0	0	0	0	0	1	0	0	0	0	0	0	0	0	0	0	0	0	0	0	0	0	0	0	0	0	0	0	0	0	0	0	0	0	0	0	0	0	0	1	0	0	0
	HanXRQr2_Chr14g0649911	RLK-Pelle_L-LEC	0	0	0	0	0	0	0	0	0	0	0	0	0	0	0	0	0	0	0	0	0	0	0	0	0	0	0	0	0	0	0	0	1	0	0	0	0	0	0	0	0	0	0	0	0	0	0
	HanXRQr2_Chr14g0657651	CAMK_CDPK	0	0	0	0	0	0	0	0	0	0	0	0	0	0	0	0	0	0	0	0	0	0	0	0	0	0	0	0	0	0	0	0	0	0	0	0	0	0	0	0	0	0	0	0	0	0	0
	HanXRQr2_Chr14g0667141	RLK-Pelle_LRR-XII1	0	0	0	0	0	0	0	0	0	0	0	0	0	0	0	0	0	0	0	0	0	0	0	0	0	0	0	0	0	0	0	0	0	0	0	0	0	0	0	0	0	0	0	0	0	0	0
	HanXRQr2_Chr15g0671371	RLK-Pelle_DLSV	0	0	0	0	0	0	0	0	0	0	0	0	0	0	0	0	0	0	0	0	0	0	0	0	0	0	0	0	0	0	0	0	0	1	0	0	0	0	0	0	0	0	0	0	0	0	0
	HanXRQr2_Chr15g0671401	RLK-Pelle_DLSV	0	0	0	0	0	0	0	0	0	0	0	0	0	0	0	0	0	0	0	0	0	0	0	0	0	0	0	0	0	0	0	0	0	0	0	0	0	0	0	0	0	0	0	0	0	0	0
	HanXRQr2_Chr15g0677231	STE_STE11	0	0	0	0	0	0	0	0	0	0	0	0	0	0	0	0	0	0	0	0	0	0	0	0	0	0	0	0	0	0	0	0	0	0	0	0	0	0	0	0	0	0	0	0	0	0	0
	HanXRQr2_Chr15g0677871	CMGC_CDK-CRK7-CDK9	0	0	0	0	0	0	0	0	0	0	0	0	0	0	0	0	0	0	0	0	0	0	0	0	0	0	0	0	0	0	0	0	0	0	0	0	0	0	0	0	0	0	0	0	0	0	0
	HanXRQr2_Chr15g0681591	RLK-Pelle_LRR-Xb1	0	0	0	0	0	1	0	0	0	0	0	0	0	0	0	0	0	0	0	0	0	0	0	0	0	0	0	0	0	0	0	0	0	0	0	0	0	0	0	0	0	0	0	0	0	0	0
	HanXRQr2_Chr15g0684281	CMGC_CDK-CRK7-CDK9	1	0	0	0	0	0	0	0	0	0	0	0	0	0	0	0	0	0	0	0	0	0	0	0	0	0	0	0	0	0	0	0	0	0	0	0	0	0	0	0	0	0	0	0	0	0	0
	HanXRQr2_Chr15g0685451	STE_STE20-Fray	0	0	0	0	0	0	0	0	0	0	0	0	0	0	0	0	0	0	0	0	0	0	0	0	0	0	0	0	0	0	0	0	0	0	0	0	0	0	0	0	0	0	0	0	0	0	0
	HanXRQr2_Chr15g0685521	CMGC_GSK	0	0	0	0	0	0	0	0	0	1	0	0	0	0	0	0	0	0	0	0	0	0	0	0	0	0	0	0	0	0	0	0	0	0	0	0	0	0	0	0	0	0	0	0	0	0	0
	HanXRQr2_Chr15g0693081	RLK-Pelle_SD-2b	0	0	0	0	0	0	0	0	0	0	0	0	0	0	0	0	0	0	0	0	0	0	0	0	0	0	0	0	0	0	0	0	0	0	0	0	0	1	0	0	0	0	0	0	0	0	0
	HanXRQr2_Chr15g0695271	CAMK_CAMKL-CHK1	0	0	0	0	0	0	0	0	0	0	0	0	0	0	0	0	0	0	0	0	0	0	0	0	0	0	0	0	0	0	0	0	0	0	0	0	0	0	0	0	0	0	0	0	0	0	0
	HanXRQr2_Chr15g0695831	RLK-Pelle_WAK	0	0	0	0	0	0	0	0	0	1	0	0	0	0	0	0	0	0	0	0	0	0	0	1	0	0	0	0	0	0	0	0	0	0	0	0	0	0	0	0	0	0	0	0	0	0	0
	HanXRQr2_Chr15g0695951	RLK-Pelle_DLSV	0	0	0	0	0	0	0	0	0	0	0	0	0	0	0	0	0	0	0	0	0	0	0	0	0	0	0	0	0	0	0	0	0	0	0	0	0	0	0	0	0	0	0	0	0	0	0
	HanXRQr2_Chr15g0696691	RLK-Pelle_SD-2b	0	0	0	0	0	0	0	0	0	0	0	0	0	0	0	0	0	0	0	0	0	0	0	0	0	0	0	0	0	0	0	0	0	0	0	0	0	0	0	0	0	0	0	0	0	0	0
	HanXRQr2_Chr15g0703331	RLK-Pelle_RLCK-VIIa-2	0	0	0	0	0	0	0	0	0	0	0	0	0	0	0	0	0	0	0	0	0	0	0	0	0	0	0	0	0	0	0	0	0	0	0	0	0	1	0	0	0	1	0	0	0	0	0
	HanXRQr2_Chr15g0703681	RLK-Pelle_WAK	0	0	0	0	0	0	0	0	0	0	0	0	0	0	0	0	0	0	0	0	0	0	0	0	0	0	0	0	0	0	0	0	0	0	0	0	0	0	0	0	0	0	0	0	0	0	0
	HanXRQr2_Chr15g0707571	RLK-Pelle_LRR-XIIIb	0	0	0	0	0	0	0	0	0	0	0	0	0	0	0	0	0	0	0	0	0	0	0	0	0	0	0	0	0	0	0	0	0	0	0	1	0	0	0	0	0	0	0	1	0	0	0
	HanXRQr2_Chr15g0711801	RLK-Pelle_CrRLK1L1	0	0	0	0	0	0	0	0	1	0	0	0	0	0	0	0	0	0	0	0	0	0	0	0	0	0	0	0	0	0	0	0	0	0	0	0	0	1	0	0	0	0	0	0	0	0	0
	HanXRQr2_Chr16g0723031	CMGC_CDK-PITSLRE	0	0	0	0	0	0	0	0	0	0	0	0	0	0	0	0	0	0	0	0	0	0	0	0	0	0	0	0	0	0	0	0	0	1	0	0	0	0	0	0	0	0	0	0	0	0	0
	HanXRQr2_Chr16g0729171	RLK-Pelle_CrRLK1L1	0	0	0	0	0	0	0	0	0	0	0	0	0	0	0	0	0	0	0	0	0	0	0	0	0	0	0	0	0	0	0	0	0	0	0	0	1	0	0	0	0	0	0	0	0	0	0
	HanXRQr2_Chr16g0735421	RLK-Pelle_CrRLK1L1	0	0	0	0	0	0	0	0	0	0	0	0	0	0	0	0	0	0	0	0	0	0	0	0	0	0	0	0	0	0	0	0	0	0	0	0	0	0	0	0	0	0	0	0	0	0	0
	HanXRQr2_Chr16g0738521	RLK-Pelle_URK1	0	0	0	0	0	1	0	1	0	0	0	0	0	0	0	0	0	0	0	0	0	0	0	0	0	0	0	0	0	0	0	0	0	0	0	0	0	0	0	0	0	0	0	0	0	0	0
	HanXRQr2_Chr16g0741491	RLK-Pelle_WAK	0	0	0	0	0	0	0	0	0	0	0	0	0	0	0	0	0	0	0	0	0	0	0	0	0	0	0	0	0	0	0	0	0	0	0	0	0	0	0	0	0	0	0	0	0	0	0
	HanXRQr2_Chr16g0747671	RLK-Pelle_LRR-VIII1	0	0	0	0	0	0	0	0	0	0	0	0	0	0	0	0	0	0	0	0	0	0	0	0	0	0	0	0	0	0	0	0	0	0	0	0	0	0	0	0	0	0	0	0	0	0	0
	HanXRQr2_Chr16g0748841	RLK-Pelle_LRR-XI1	0	0	0	1	0	0	0	0	0	0	0	0	0	0	0	0	0	0	0	0	0	0	0	0	0	0	0	0	0	0	0	0	0	0	0	0	0	0	0	0	0	0	0	0	0	0	0
	HanXRQr2_Chr16g0758901	RLK-Pelle_DLSV	0	0	0	0	0	0	0	0	0	0	0	0	0	0	0	0	0	0	0	0	0	0	0	0	0	0	0	0	0	0	0	0	0	0	0	0	0	0	0	0	0	0	0	0	0	0	0
	HanXRQr2_Chr16g0759091	TKL-Pl-5	0	0	0	0	0	0	0	0	0	0	0	0	0	0	0	0	0	0	0	0	0	0	0	0	0	0	0	0	0	0	0	0	0	0	1	0	0	0	0	0	0	0	1	0	0	0	0
	HanXRQr2_Chr16g0774101	RLK-Pelle_CrRLK1L1	0	0	0	1	0	0	0	0	0	0	0	0	0	0	0	0	0	0	0	0	0	0	0	0	0	0	0	0	0	0	0	0	0	0	0	0	0	0	0	0	0	0	0	0	0	0	0
	HanXRQr2_Chr17g0780311	STE_STE20-Fray	0	0	0	0	0	0	0	0	0	0	0	0	1	0	0	0	0	0	0	0	0	0	0	0	0	0	0	0	0	0	0	0	0	0	0	0	0	0	0	0	0	0	1	0	0	0	0
	HanXRQr2_Chr17g0785611	CMGC_CDK-CRK7-CDK9	0	0	0	0	0	0	0	0	0	0	0	0	0	0	0	1	0	0	0	0	0	0	0	0	0	0	0	0	0	0	0	0	0	0	0	0	0	0	0	0	0	0	0	0	0	0	0
	HanXRQr2_Chr17g0786381	RLK-Pelle_RLCK-VI	0	0	0	0	0	0	0	0	0	0	0	0	0	0	0	0	0	0	0	0	0	0	0	0	0	0	0	0	0	0	0	0	0	0	0	0	0	0	0	0	0	0	0	0	0	0	0
	HanXRQr2_Chr17g0792951	RLK-Pelle_DLSV	0	0	0	0	0	0	0	0	0	0	0	0	0	0	0	0	0	0	0	0	0	0	0	0	0	0	0	0	0	0	0	0	0	0	0	0	0	0	0	0	0	1	0	0	0	0	0
	HanXRQr2_Chr17g0804111	RLK-Pelle_WAK_LRK10L1	0	0	0	0	0	0	0	0	0	1	0	0	0	0	0	0	0	0	0	0	0	0	0	0	0	0	0	0	0	0	0	0	0	0	0	0	0	0	0	0	0	0	0	1	0	0	0
	HanXRQr2_Chr17g0804151	RLK-Pelle_WAK_LRK10L1	0	0	0	0	0	0	0	0	0	0	0	0	0	0	0	0	0	0	0	0	0	0	0	0	0	0	0	0	0	0	0	0	0	0	0	0	0	0	0	0	0	0	0	0	0	0	0
	HanXRQr2_Chr17g0825951	RLK-Pelle_LRR-IX	0	0	0	0	0	0	0	0	0	0	0	0	0	0	0	0	0	0	0	1	0	0	0	0	0	0	0	0	0	0	0	0	0	0	0	0	0	0	0	0	0	0	0	0	0	0	0
	HanXRQr2_Chr17g0830051	RLK-Pelle_LRR-II	0	0	0	0	0	0	0	0	0	0	0	0	0	0	0	0	0	0	0	0	0	0	0	0	0	0	0	0	0	0	0	0	0	0	0	0	0	0	0	0	0	0	0	0	0	0	0
	HanXRQr2_Chr17g0831021	RLK-Pelle_SD-2b	0	0	0	0	0	0	0	0	0	0	0	0	0	0	0	0	0	0	0	0	0	0	0	0	0	0	0	0	0	0	0	0	0	0	0	0	0	0	0	0	0	0	0	0	0	0	0
	HanXRQr2_Chr03g0108491	RLK-Pelle_LysM	0	0	0	0	0	0	1	0	0	0	0	0	0	0	0	0	0	0	0	0	0	0	0	0	0	0	0	0	0	0	0	0	0	0	0	0	0	0	0	0	0	0	0	0	0	0	0
	HanXRQr2_Chr04g0150431	RLK-Pelle_LRR-XII1	0	0	0	0	1	0	1	0	0	0	0	0	0	0	0	0	0	0	0	0	0	0	0	0	0	0	0	0	0	0	0	0	0	0	0	0	0	0	0	0	0	0	0	0	0	0	0
	HanXRQr2_Chr05g0220671	RLK-Pelle_SD-2b	0	0	0	0	1	0	1	0	0	0	0	0	0	0	0	0	0	0	0	0	0	0	0	0	0	0	0	0	0	0	0	0	0	0	0	0	0	0	0	0	0	0	0	0	0	0	0
	HanXRQr2_Chr06g0258141	RLK-Pelle_LRR-XI1	0	0	0	0	1	0	1	0	0	0	0	0	0	0	0	0	0	0	0	0	0	0	0	0	0	0	0	0	0	0	0	0	0	0	0	0	0	0	0	0	0	0	0	0	0	0	0
	HanXRQr2_Chr04g0157671	RLK-Pelle_SD-2b	0	0	0	0	0	0	0	0	0	0	0	0	0	0	0	0	0	0	0	0	0	0	0	0	0	0	0	0	0	0	0	0	0	0	0	0	0	0	0	0	0	0	0	0	0	0	0
	HanXRQr2_Chr04g0170431	CK1_CK1	0	0	0	0	0	1	0	0	0	0	0	0	0	0	0	0	0	0	0	0	0	0	0	0	0	0	0	0	0	0	0	0	0	0	0	0	0	0	0	0	0	0	0	0	0	0	0
	HanXRQr2_Chr08g0340111	CAMK_CDPK	0	0	0	0	0	0	0	0	0	0	0	0	0	0	0	0	0	0	0	0	0	0	0	0	0	0	0	0	0	0	0	0	0	0	0	0	0	0	0	0	0	0	0	0	0	0	0
	HanXRQr2_Chr09g0403141	CMGC_GSK	0	0	0	0	0	0	0	1	0	0	0	0	0	0	0	0	0	0	0	0	0	0	0	0	0	0	0	0	0	0	0	0	0	0	0	0	0	0	0	0	0	0	0	0	0	0	0
	HanXRQr2_Chr00c001g0831771	RLK-Pelle_CrRLK1L1	0	0	0	0	0	0	0	1	0	0	0	0	0	0	0	0	0	0	0	0	0	0	0	0	0	0	0	0	0	0	0	0	0	0	0	0	0	0	0	0	0	0	0	0	0	0	0
	HanXRQr2_Chr00c001g0832181	RLK-Pelle_CR4L	0	0	0	0	0	0	0	1	0	0	0	0	0	0	0	0	0	0	0	0	0	0	0	0	0	0	0	0	0	0	0	0	0	0	0	0	0	0	0	0	0	0	0	0	0	0	0
	HanXRQr2_Chr00c001g0832341	RLK-Pelle_CrRLK1L1	0	0	0	0	0	0	0	1	0	0	0	0	0	0	0	0	0	0	0	0	0	0	0	0	0	0	0	0	0	0	0	0	0	0	0	0	0	0	0	0	0	0	0	0	0	0	0
	HanXRQr2_Chr02g0068761	CAMK_CAMKL-CHK1	0	0	0	0	0	0	0	0	0	0	0	0	0	0	0	0	0	0	0	0	0	0	0	0	0	0	0	0	0	0	0	0	0	0	0	0	0	0	0	0	0	0	0	0	0	0	0
	HanXRQr2_Chr05g0206471	RLK-Pelle_RLCK-VIIa-2	0	0	0	0	1	0	0	0	0	0	0	0	0	0	0	0	0	0	0	0	0	0	0	0	0	0	0	0	0	0	0	0	0	0	0	0	0	0	0	0	0	0	0	0	0	0	0
	HanXRQr2_Chr05g0208711	CAMK_OST1L	0	0	0	0	0	0	0	0	0	0	0	0	0	0	0	0	0	0	0	0	0	0	0	1	0	0	0	0	0	0	0	0	0	0	0	0	0	0	0	0	0	0	0	0	0	0	0
	HanXRQr2_Chr07g0293881	CAMK_CDPK	0	0	0	0	0	0	0	1	0	0	0	0	0	0	0	0	0	0	0	0	0	0	0	0	0	0	0	0	0	0	0	0	0	0	0	0	0	0	0	0	0	0	0	0	0	0	0
	HanXRQr2_Chr09g0375051	RLK-Pelle_LRR-XII1	0	0	0	0	1	0	0	0	0	0	0	0	0	0	0	0	0	0	0	0	0	0	0	0	0	0	0	0	0	0	0	0	0	0	0	0	0	0	0	0	0	0	0	0	0	0	0
	HanXRQr2_Chr11g0514731	RLK-Pelle_LRR-I1	0	0	0	0	0	0	0	1	0	0	0	0	0	0	0	0	0	0	0	0	0	0	0	0	0	0	0	0	0	0	0	0	0	0	0	0	0	0	0	0	0	0	0	0	0	0	0
	HanXRQr2_Chr11g0518111	RLK-Pelle_LRR-I1	0	0	0	0	0	0	0	1	0	0	0	0	0	0	0	0	0	0	0	0	0	0	0	0	0	0	0	0	0	0	0	0	0	0	0	0	0	0	0	0	0	0	0	0	0	0	0
	HanXRQr2_Chr11g0518441	RLK-Pelle_LRR-I1	0	0	0	0	0	0	0	1	0	0	0	0	0	0	0	0	0	0	0	0	0	0	0	0	0	0	0	0	0	0	0	0	0	0	0	0	0	0	0	0	0	0	0	0	0	0	0
	HanXRQr2_Chr11g0518761	RLK-Pelle_LRR-I1	0	0	0	0	0	0	0	1	0	0	0	0	0	0	0	0	0	0	0	0	0	0	0	0	0	0	0	0	0	0	0	0	0	0	0	0	0	0	0	0	0	0	0	0	0	0	0
	HanXRQr2_Chr12g0534531	RLK-Pelle_WAK_LRK10L1	0	0	0	0	0	0	0	1	0	0	0	0	0	0	0	0	0	0	0	0	0	0	0	0	0	0	0	0	0	0	0	0	0	0	0	0	0	0	0	0	0	0	0	0	0	0	0
	HanXRQr2_Chr12g0552831	RLK-Pelle_RLCK-V	0	0	0	0	0	0	0	1	0	0	0	0	0	0	0	0	0	0	0	0	0	0	0	0	0	0	0	0	0	0	0	0	0	0	0	0	0	0	0	0	0	0	0	0	0	0	0
	HanXRQr2_Chr15g0708441	RLK-Pelle_LRR-II	0	0	0	0	0	1	0	0	0	0	0	0	0	0	0	0	0	0	0	0	0	0	0	0	0	0	0	0	0	0	0	0	0	0	0	0	0	0	0	0	0	0	0	0	0	0	0
	HanXRQr2_Chr17g0778921	RLK-Pelle_RLCK-XII1	0	0	1	0	0	0	0	0	0	0	0	0	0	0	0	0	0	0	0	0	0	0	0	0	0	0	0	0	0	0	0	0	0	0	0	0	0	0	0	0	0	0	0	0	0	0	0
	HanXRQr2_Chr05g0194721	RLK-Pelle_DLSV	0	0	0	0	0	0	0	0	0	0	0	0	0	0	0	0	0	0	0	0	0	0	0	0	0	0	0	0	0	0	0	0	0	0	0	0	0	1	0	0	0	0	0	0	0	0	0
	HanXRQr2_Chr09g0376141	RLK-Pelle_LRR-VI-2	0	0	0	0	0	0	0	0	0	0	0	0	0	0	0	0	0	0	0	0	0	0	0	0	0	0	0	0	0	0	0	0	0	0	0	0	0	0	0	0	0	0	0	0	0	0	0
	HanXRQr2_Chr12g0546241	RLK-Pelle_CrRLK1L1	0	0	0	0	0	0	0	0	0	0	0	0	0	0	0	0	1	0	0	0	0	0	0	0	0	0	0	0	0	0	0	0	0	0	0	0	0	0	0	0	0	0	0	0	0	0	0
	HanXRQr2_Chr00c001g0831911	RLK-Pelle_CrRLK1L1	0	0	0	0	0	0	0	0	0	0	0	0	0	0	0	0	0	0	0	0	0	0	0	0	0	0	0	0	0	0	0	0	0	0	0	0	0	0	0	0	0	0	0	0	0	0	0
	HanXRQr2_Chr00c001g0832401	RLK-Pelle_LRR-I1	0	0	0	0	0	0	0	0	0	0	0	0	0	0	0	0	0	0	0	0	0	0	0	0	0	0	0	0	0	0	0	0	0	0	0	0	0	0	0	0	0	0	0	0	0	0	0
	HanXRQr2_Chr00c096g0833811	CMGC_GSK	0	0	0	0	0	0	0	0	0	0	0	0	0	0	0	0	0	0	0	0	0	0	0	0	0	0	0	0	0	0	0	0	0	0	0	0	0	0	0	0	0	0	0	0	0	0	0
	HanXRQr2_Chr01g0000651	RLK-Pelle_RLCK-VIIa-2	0	0	0	0	0	0	0	0	0	0	0	0	0	0	0	0	0	0	0	0	0	0	0	0	0	0	0	0	0	0	0	0	0	0	0	0	0	0	0	0	0	0	0	0	0	0	0
	HanXRQr2_Chr01g0003451	TKL-Pl-4	1	0	0	0	0	0	0	0	0	0	0	0	0	0	0	0	0	0	0	0	0	0	0	0	0	0	0	0	0	0	0	0	0	0	0	0	0	0	0	0	0	0	0	0	0	0	0
	HanXRQr2_Chr01g0032361	CK1_CK1-Pl	0	0	0	0	0	0	0	0	0	0	0	0	0	0	0	0	0	0	0	0	0	0	0	0	0	0	0	0	0	0	0	0	0	0	0	0	0	0	0	0	0	0	0	0	0	0	0
	HanXRQr2_Chr01g0035251	TKL-Pl-5	0	0	0	0	0	0	0	1	0	0	0	0	0	0	0	0	0	0	0	0	0	0	0	0	0	0	0	0	0	0	0	0	0	0	0	0	0	0	0	0	0	0	0	0	0	0	0
	HanXRQr2_Chr01g0044191	RLK-Pelle_LRR-I1	0	0	0	0	0	0	0	0	0	0	0	0	0	0	0	0	0	0	0	0	0	0	0	0	0	0	0	0	0	0	0	0	0	0	0	0	0	0	0	0	0	0	0	0	1	0	0
	HanXRQr2_Chr01g0044201	RLK-Pelle_CrRLK1L1	0	0	0	0	0	0	0	0	0	0	0	0	0	0	0	0	0	0	0	0	0	0	0	0	0	0	0	0	0	0	0	0	0	0	0	0	0	0	0	0	0	0	0	0	1	0	0
	HanXRQr2_Chr02g0049141	RLK-Pelle_LRR-XII1	0	0	0	0	0	0	0	0	0	0	0	0	0	0	0	0	0	0	0	0	0	0	0	0	0	0	0	0	0	0	0	0	0	0	0	0	0	0	0	0	0	0	0	0	0	0	0
	HanXRQr2_Chr02g0063971	RLK-Pelle_LRR-III	0	0	0	0	0	0	0	0	0	0	0	0	0	0	0	0	0	0	0	0	0	0	0	0	0	0	0	0	0	0	0	0	0	0	0	0	0	0	0	0	0	0	0	0	0	0	0
	HanXRQr2_Chr02g0072981	RLK-Pelle_LRR-I1	0	0	0	0	0	0	0	0	0	0	0	0	0	0	0	0	0	0	0	0	0	0	0	0	0	0	0	0	0	0	0	0	0	0	0	0	0	0	0	0	0	0	0	0	0	0	0
	HanXRQr2_Chr03g0088931	CK1_CK1-Pl	0	0	0	0	0	0	0	0	0	0	0	0	0	0	0	0	0	0	0	0	0	0	0	0	0	0	0	0	0	0	0	0	0	0	0	0	0	0	0	0	0	0	0	0	0	0	0
	HanXRQr2_Chr03g0090551	RLK-Pelle_LRR-I1	0	0	0	0	0	0	0	0	0	0	0	0	0	0	0	0	0	0	0	0	0	0	0	0	0	0	0	0	0	0	0	0	0	0	0	0	0	0	0	0	0	0	0	0	0	0	0
	HanXRQr2_Chr03g0090891	RLK-Pelle_LRR-I1	0	0	0	0	0	0	0	0	0	0	0	0	0	0	0	0	0	0	0	0	0	0	0	0	0	0	0	0	0	0	0	0	0	0	0	0	0	0	0	0	0	0	0	0	0	0	0
	HanXRQr2_Chr03g0094691	RLK-Pelle_LRR-I1	0	0	0	0	0	0	0	0	0	0	0	0	0	0	0	0	0	0	0	0	0	0	0	0	0	0	0	0	0	0	0	0	0	0	0	0	0	0	0	0	0	0	0	0	0	0	0
	HanXRQr2_Chr03g0095491	RLK-Pelle_RLCK-VI	0	0	0	0	0	0	0	0	0	0	0	0	0	0	0	0	0	0	0	0	0	0	0	0	0	0	0	0	0	0	0	0	0	0	0	0	0	1	0	0	0	0	0	0	0	0	0
	HanXRQr2_Chr03g0097841	TKL-Pl-4	0	0	0	0	0	0	0	0	0	0	0	0	0	1	0	0	0	0	0	0	0	0	0	0	0	0	0	0	0	0	0	0	0	0	0	0	0	0	0	0	0	0	0	0	0	0	0
	HanXRQr2_Chr03g0104571	RLK-Pelle_LRR-XI1	0	0	0	0	0	0	0	0	0	0	0	0	0	0	0	0	0	0	0	0	0	0	0	0	0	0	0	0	0	0	0	0	0	0	0	0	0	0	0	0	0	0	0	0	0	0	0
	HanXRQr2_Chr03g0105511	RLK-Pelle_L-LEC	0	0	0	0	0	0	0	0	0	0	0	0	0	0	0	0	0	0	0	0	0	0	0	0	0	0	0	0	0	0	0	0	0	0	0	0	0	0	0	0	0	0	0	0	0	0	0
	HanXRQr2_Chr03g0108711	STE_STE11	0	0	0	0	0	0	0	0	0	0	0	0	0	0	0	0	0	0	0	0	0	0	0	0	0	0	0	0	0	0	0	0	0	0	0	0	0	0	0	0	0	0	0	0	0	0	0
	HanXRQr2_Chr03g0111241	RLK-Pelle_L-LEC	0	0	0	1	0	0	0	0	0	0	0	0	0	0	0	0	0	0	0	0	0	0	0	0	0	0	0	0	0	0	0	0	0	0	0	0	0	0	0	0	0	0	0	0	0	0	0
	HanXRQr2_Chr03g0111701	RLK-Pelle_L-LEC	0	0	0	1	0	0	0	0	0	0	0	0	0	0	0	0	0	0	0	0	0	0	0	0	0	0	0	0	0	0	0	0	0	0	0	0	0	0	0	0	0	0	0	0	0	0	0
	HanXRQr2_Chr03g0120621	RLK-Pelle_CrRLK1L1	0	0	0	0	0	0	0	0	0	0	0	0	0	0	0	0	0	0	0	0	0	0	0	0	0	0	0	0	0	0	0	0	0	0	0	0	0	0	0	0	0	0	0	0	0	0	0
	HanXRQr2_Chr03g0121081	RLK-Pelle_LRR-XI1	0	0	0	0	0	0	0	0	0	0	0	0	0	0	0	0	0	0	0	0	0	0	0	0	0	0	0	0	0	0	0	0	0	0	0	0	0	0	0	0	0	0	0	0	0	0	0
	HanXRQr2_Chr03g0121141	RLK-Pelle_LRR-XI1	0	0	0	0	0	0	0	0	0	0	0	0	0	0	0	0	0	0	0	0	0	0	0	0	0	0	0	0	0	0	0	0	0	0	0	0	0	0	0	0	0	0	0	0	0	0	0
	HanXRQr2_Chr03g0121181	RLK-Pelle_LRR-XI1	0	0	0	0	1	0	0	0	0	0	0	0	0	0	0	0	0	0	0	0	0	0	0	0	0	0	0	0	0	0	0	0	0	0	0	0	0	0	0	0	0	0	0	0	0	0	0
	HanXRQr2_Chr03g0121271	TKL_CTR1-DRK-2	0	0	0	0	0	0	0	0	0	0	0	0	0	0	0	0	0	0	0	0	0	1	0	0	0	0	0	0	0	0	0	0	0	0	0	0	0	0	0	0	0	0	0	0	0	0	0
	HanXRQr2_Chr03g0125961	RLK-Pelle_L-LEC	0	0	0	0	0	0	0	0	0	0	0	0	0	0	0	0	0	0	0	0	0	0	0	0	0	0	0	0	0	0	0	0	0	0	0	0	0	0	0	0	0	0	0	0	1	0	0
	HanXRQr2_Chr03g0130231	RLK-Pelle_RLCK-XII1	0	0	0	0	0	0	0	0	0	0	0	0	0	0	0	0	0	0	0	0	0	0	0	0	0	0	0	0	0	0	0	0	0	0	0	0	1	0	0	0	0	0	0	0	0	0	0
	HanXRQr2_Chr03g0130521	TKL_CTR1-DRK-2	0	0	0	0	0	0	0	0	0	0	0	0	0	0	0	0	0	0	0	0	0	0	0	0	0	0	0	0	0	0	0	0	0	0	0	0	0	1	0	0	0	0	0	0	0	0	0
	HanXRQr2_Chr04g0141851	RLK-Pelle_CrRLK1L1	0	0	0	0	0	0	0	0	0	0	0	0	0	0	0	0	0	0	0	0	0	0	0	0	0	0	0	0	0	0	0	0	0	0	0	0	0	0	0	0	0	0	0	1	0	0	0
	HanXRQr2_Chr04g0141861	RLK-Pelle_CrRLK1L1	0	0	0	0	0	0	0	0	0	0	0	0	0	0	0	0	0	0	0	0	0	0	0	0	0	0	0	0	0	0	0	0	0	0	0	0	0	0	0	0	0	0	0	0	0	0	0
	HanXRQr2_Chr04g0141921	RLK-Pelle_CrRLK1L1	0	0	0	0	0	0	0	0	0	0	0	0	0	0	0	0	0	0	0	0	0	0	0	0	0	0	0	0	0	0	0	0	0	0	0	0	0	0	0	0	0	0	0	0	0	0	0
	HanXRQr2_Chr04g0141951	RLK-Pelle_CrRLK1L1	0	0	0	1	0	0	0	0	0	0	0	0	0	0	0	0	0	0	0	0	0	0	0	0	0	0	0	0	0	0	0	0	0	0	0	0	0	0	0	0	0	0	0	0	0	0	0
	HanXRQr2_Chr04g0141961	RLK-Pelle_RLCK-VIIa-2	0	0	0	0	0	0	0	0	0	0	0	0	0	0	0	0	0	0	0	0	0	0	0	0	0	0	0	0	0	0	0	0	0	0	0	0	0	0	0	0	0	0	0	0	0	0	0
	HanXRQr2_Chr04g0142041	RLK-Pelle_CrRLK1L1	0	0	0	1	0	0	0	0	0	0	0	0	0	0	0	0	0	0	0	0	0	0	0	0	0	0	0	0	0	0	0	0	0	0	0	0	0	0	0	0	0	0	0	0	0	0	0
	HanXRQr2_Chr04g0150111	RLK-Pelle_LRR-XII1	0	0	0	0	0	0	0	0	0	0	0	0	0	0	0	0	0	0	0	0	0	0	0	0	0	0	0	0	0	0	0	0	0	0	0	0	0	0	0	0	0	0	0	0	0	0	0
	HanXRQr2_Chr04g0150171	RLK-Pelle_LRR-XII1	0	0	0	0	0	0	0	0	0	0	0	0	0	0	0	0	0	0	0	0	0	0	0	0	0	0	0	0	0	0	0	0	0	0	0	0	0	0	0	0	0	0	0	0	0	0	0
	HanXRQr2_Chr04g0159481	CAMK_CDPK	0	0	0	0	0	0	0	0	0	0	0	0	0	1	0	0	0	0	0	0	0	0	0	0	0	0	0	0	0	0	0	0	0	0	0	0	0	0	0	0	0	0	0	0	0	0	0
	HanXRQr2_Chr04g0183071	RLK-Pelle_RLCK-V	0	0	0	0	0	0	0	0	0	0	0	0	0	0	0	0	0	0	0	0	0	0	0	0	0	0	0	0	0	0	0	0	0	0	0	0	0	0	0	0	0	0	1	0	0	0	0
	HanXRQr2_Chr04g0186251	RLK-Pelle_DLSV	0	0	0	0	0	0	0	0	1	0	0	0	0	0	0	0	0	0	0	0	0	0	0	0	0	0	0	0	0	0	0	0	0	0	0	0	0	0	0	0	0	0	0	0	0	0	0
	HanXRQr2_Chr04g0191901	CAMK_CDPK	0	0	0	0	0	0	0	0	0	0	0	0	0	0	0	0	0	0	0	0	0	0	0	0	0	0	0	0	0	0	0	0	0	0	0	0	0	0	0	0	0	0	0	0	0	0	0
	HanXRQr2_Chr05g0194711	RLK-Pelle_DLSV	0	0	0	0	0	0	0	0	0	0	0	0	0	0	0	0	0	0	0	0	0	0	0	0	0	0	0	0	0	0	0	0	0	0	0	0	0	1	0	0	0	0	0	0	0	0	0
	HanXRQr2_Chr05g0202381	TKL-Pl-4	0	0	0	0	0	0	0	0	0	0	0	0	0	0	0	0	0	0	0	0	0	0	0	0	0	0	0	0	0	0	0	0	0	0	0	0	0	0	0	0	0	0	0	0	0	0	0
	HanXRQr2_Chr05g0208021	RLK-Pelle_LysM	0	0	0	0	1	0	0	0	0	0	0	0	0	0	0	0	0	0	0	0	0	0	0	0	0	0	0	0	0	0	0	0	0	0	0	0	0	0	0	0	0	0	0	0	0	0	0
	HanXRQr2_Chr05g0211691	RLK-Pelle_LRR-III	0	0	0	0	0	0	0	0	0	0	0	0	0	0	0	0	0	0	0	0	0	0	0	0	0	0	0	0	0	0	0	0	0	0	0	0	0	0	0	0	0	0	0	0	0	0	0
	HanXRQr2_Chr05g0219801	RLK-Pelle_RKF3	0	0	0	0	0	0	0	0	0	0	0	0	0	0	0	0	0	0	0	0	0	0	0	0	0	0	0	0	0	0	0	0	0	0	0	0	0	0	0	0	0	0	0	0	0	0	0
	HanXRQr2_Chr05g0220501	RLK-Pelle_SD-2b	0	0	0	0	0	0	0	0	0	0	0	0	0	0	0	0	0	0	0	0	0	0	0	0	0	0	0	0	0	0	0	0	0	0	0	0	0	0	0	0	0	0	0	0	0	0	0
	HanXRQr2_Chr05g0229701	RLK-Pelle_LysM	0	0	0	0	0	0	0	0	0	0	0	0	0	0	0	0	0	0	0	0	0	0	0	0	0	0	0	0	0	0	0	0	0	0	0	0	0	0	0	0	0	0	0	0	0	1	0
	HanXRQr2_Chr05g0232081	RLK-Pelle_SD-2b	0	0	0	0	0	0	0	0	0	0	0	0	0	0	0	0	0	0	0	0	0	0	0	0	0	0	0	0	0	0	0	0	0	0	0	0	0	0	0	0	0	0	0	0	0	1	0
	HanXRQr2_Chr05g0233901	STE_STE11	0	0	0	0	0	0	0	0	0	0	0	0	0	0	0	0	0	0	0	0	0	0	0	0	0	0	0	0	0	0	0	0	0	0	0	0	0	0	0	0	0	0	0	0	0	0	0
	HanXRQr2_Chr05g0235811	RLK-Pelle_L-LEC	0	0	0	0	0	0	0	0	0	0	0	0	0	0	0	0	0	0	0	0	0	0	0	0	0	0	0	0	0	0	0	0	0	0	0	0	0	0	0	0	0	0	0	0	0	0	0
	HanXRQr2_Chr06g0240371	RLK-Pelle_LRR-VI-2	0	0	0	0	0	0	0	0	0	0	0	0	0	0	0	0	0	0	0	0	0	0	0	0	0	0	0	0	0	0	0	0	0	0	0	0	0	0	0	0	0	0	0	0	1	0	0
	HanXRQr2_Chr06g0256411	RLK-Pelle_RLCK-VIII	0	0	0	0	0	0	0	0	0	0	0	0	0	0	0	0	0	0	0	0	1	0	0	0	0	0	0	0	0	0	0	0	0	0	0	0	0	0	0	0	0	0	0	0	0	0	0
	HanXRQr2_Chr06g0261071	RLK-Pelle_CrRLK1L1	0	0	0	0	0	0	0	0	0	0	0	0	0	0	0	0	0	0	0	0	0	0	0	0	0	0	0	0	0	0	0	0	0	0	0	0	0	0	0	0	0	0	0	0	0	0	0
	HanXRQr2_Chr06g0264151	RLK-Pelle_PERK1	0	0	0	0	0	0	0	0	0	0	0	0	0	0	0	0	0	0	0	0	0	0	0	0	0	0	0	0	0	0	0	0	0	0	0	0	1	0	0	0	0	0	0	0	0	0	0
	HanXRQr2_Chr06g0268011	RLK-Pelle_LRR-VIII1	0	0	0	0	0	0	0	0	0	0	0	0	0	0	0	0	0	0	0	0	0	0	0	0	0	0	0	0	0	0	0	0	0	0	0	0	0	0	0	0	0	0	0	0	0	1	0
	HanXRQr2_Chr06g0271321	TKL-Pl-6	0	0	0	0	0	0	0	0	0	0	0	0	0	0	0	0	0	0	0	0	0	0	0	0	0	0	0	0	0	0	0	0	0	0	0	0	0	0	0	0	0	0	0	0	0	0	0
	HanXRQr2_Chr06g0273411	TKL_CTR1-DRK-2	0	0	0	0	0	0	0	0	0	0	0	0	0	0	0	0	0	0	0	0	0	0	0	0	0	0	0	0	0	0	0	0	0	0	0	0	0	0	0	0	0	0	0	0	0	0	0
	HanXRQr2_Chr06g0273741	CMGC_MAPK	0	0	0	0	0	0	0	0	0	0	0	0	0	0	0	0	0	0	0	0	0	0	0	0	0	0	0	0	0	0	0	0	0	0	0	0	0	0	0	0	0	0	0	0	0	0	0
	HanXRQr2_Chr07g0280241	RLK-Pelle_RLCK-VIII	0	0	0	0	0	0	0	0	0	0	0	0	0	0	0	0	0	0	0	0	0	0	0	0	0	0	0	0	0	0	0	0	0	0	0	0	0	0	0	0	0	0	0	0	0	0	0
	HanXRQr2_Chr07g0287841	RLK-Pelle_URK-2	0	0	0	1	0	0	0	0	0	0	0	0	0	0	0	0	0	0	0	0	0	0	0	0	0	0	0	0	0	0	0	0	0	0	0	0	0	0	0	0	0	0	0	0	0	0	0
	HanXRQr2_Chr07g0291931	RLK-Pelle_DLSV	0	0	0	0	0	0	0	0	0	0	0	0	0	0	0	0	0	0	0	0	0	0	0	0	0	0	0	0	0	0	0	0	0	0	0	0	0	0	0	0	0	0	0	0	0	0	0
	HanXRQr2_Chr07g0292561	RLK-Pelle_DLSV	0	0	0	0	0	0	0	0	0	0	0	0	0	0	0	0	0	0	0	0	0	0	0	0	0	0	0	0	0	0	0	0	0	0	0	0	0	0	0	0	0	0	0	0	0	0	0
	HanXRQr2_Chr07g0302931	RLK-Pelle_RLCK-VIIa1	0	0	0	0	0	0	0	0	0	0	0	0	0	0	0	0	0	0	0	0	0	0	0	0	0	0	0	0	0	0	0	0	0	0	0	0	0	0	0	0	0	0	0	0	0	0	0
	HanXRQr2_Chr07g0311201	RLK-Pelle_WAK_LRK10L1	0	0	0	0	0	0	0	0	0	0	0	0	0	0	0	0	0	0	0	0	0	0	0	0	0	0	0	0	0	0	0	0	0	0	0	0	0	0	0	0	0	0	0	0	0	0	0
	HanXRQr2_Chr07g0312581	RLK-Pelle_LRR-XII1	0	0	0	0	0	0	0	0	0	0	0	0	0	0	0	0	0	0	0	0	0	0	0	0	0	0	0	0	0	0	0	0	0	0	0	0	0	0	0	0	0	0	0	0	0	0	0
	HanXRQr2_Chr08g0321601	RLK-Pelle_CrRLK1L1	0	0	0	0	0	0	0	0	0	0	0	0	0	0	0	0	0	0	0	0	0	0	0	0	0	0	0	0	0	0	0	0	0	0	0	0	0	0	0	0	0	0	0	0	0	0	0
	HanXRQr2_Chr08g0321831	RLK-Pelle_CrRLK1L1	0	0	0	0	0	0	0	0	0	0	0	0	0	0	0	0	0	0	0	0	0	0	0	0	0	0	0	0	0	0	0	0	0	0	0	0	0	0	0	0	0	1	0	0	0	0	0
	HanXRQr2_Chr08g0330671	RLK-Pelle_DLSV	0	0	0	0	0	0	0	0	0	0	0	0	0	0	0	0	0	0	0	0	0	0	0	0	0	0	0	0	0	0	0	0	0	0	0	0	0	0	0	0	0	1	0	0	0	0	0
	HanXRQr2_Chr08g0330731	RLK-Pelle_DLSV	0	1	0	0	0	0	0	0	0	0	0	0	0	0	0	0	0	0	0	0	0	0	0	0	0	0	0	0	0	0	0	0	0	0	0	0	0	0	0	0	0	0	0	0	0	0	0
	HanXRQr2_Chr08g0330821	RLK-Pelle_DLSV	0	0	0	0	0	0	0	0	0	0	0	0	0	0	0	0	0	0	0	0	0	0	0	0	0	0	0	0	0	0	0	0	0	0	0	0	0	0	0	0	0	0	0	0	0	0	0
	HanXRQr2_Chr08g0331781	RLK-Pelle_DLSV	0	0	0	0	0	0	0	0	0	0	0	0	0	0	0	0	0	0	0	0	0	0	0	0	0	0	0	0	0	0	0	0	0	0	0	0	0	0	0	0	0	1	0	0	0	0	0
	HanXRQr2_Chr08g0334351	CMGC_DYRK-PRP4	0	0	1	0	0	0	0	0	0	0	0	0	0	0	0	0	0	0	0	0	0	0	0	0	0	0	0	0	0	0	0	0	0	0	0	0	0	0	0	0	0	0	0	0	0	0	0
	HanXRQr2_Chr08g0335101	RLK-Pelle_LRR-XI1	0	0	0	0	0	0	0	0	0	0	0	0	0	0	0	0	0	0	0	0	0	0	0	0	0	0	0	0	0	0	0	0	0	0	0	0	0	0	0	0	0	0	0	0	0	0	0
	HanXRQr2_Chr08g0338211	AGC_RSK-2	0	0	0	0	0	0	0	0	0	0	0	0	0	0	0	0	0	0	0	0	0	1	0	0	0	0	0	0	0	0	0	0	0	0	0	0	0	0	0	0	0	0	0	0	0	0	0
	HanXRQr2_Chr08g0339861	RLK-Pelle_CrRLK1L1	0	0	0	0	0	0	0	0	0	0	0	0	0	0	0	0	0	0	0	0	0	0	0	0	0	0	0	0	0	0	0	0	0	0	0	0	0	0	0	0	0	0	0	0	0	0	0
	HanXRQr2_Chr08g0343201	CMGC_RCK	0	0	0	0	0	0	0	0	0	0	0	0	0	0	0	0	0	0	0	0	0	0	0	0	0	0	0	0	0	0	0	0	0	0	0	0	0	0	0	0	0	0	0	0	0	0	0
	HanXRQr2_Chr08g0350381	AGC_RSK-2	0	0	0	0	0	0	0	0	0	0	0	0	0	0	0	0	0	0	0	0	0	0	0	0	0	0	0	0	0	0	0	0	0	0	0	0	0	0	0	0	0	0	0	0	0	0	0
	HanXRQr2_Chr08g0360801	RLK-Pelle_RLCK-VIIa-2	0	0	0	0	0	0	0	0	0	0	0	0	0	0	0	0	0	0	0	0	0	0	0	0	0	0	0	0	0	0	0	0	0	0	0	0	0	0	0	0	0	0	0	0	0	0	0
	HanXRQr2_Chr08g0361281	RLK-Pelle_RLCK-IV	0	0	0	0	0	0	0	0	0	0	0	0	0	0	0	0	0	0	0	0	0	0	0	0	0	0	0	0	0	0	0	0	0	0	0	0	0	0	0	0	0	0	0	0	0	0	0
	HanXRQr2_Chr09g0363071	RLK-Pelle_CrRLK1L1	0	0	0	0	0	0	0	0	0	0	0	0	0	0	0	0	0	0	0	0	0	0	0	0	0	0	0	0	0	0	0	0	0	0	0	0	0	0	0	0	0	0	0	0	0	0	0
	HanXRQr2_Chr09g0364761	CMGC_CDK-CRK7-CDK9	0	0	0	0	0	0	0	0	0	0	0	0	0	0	0	0	0	0	0	0	0	0	0	0	0	0	0	0	0	0	0	0	0	0	0	0	0	0	0	0	0	0	0	0	0	0	0
	HanXRQr2_Chr09g0365661	RLK-Pelle_LRR-XII1	0	0	0	0	0	0	0	0	0	0	0	0	0	0	0	0	0	0	0	0	0	1	0	0	0	0	0	0	0	0	0	0	0	0	0	0	0	0	0	0	0	0	0	0	0	0	0
	HanXRQr2_Chr09g0366041	RLK-Pelle_WAK	0	0	0	0	0	0	0	0	0	0	0	0	0	0	0	0	0	0	0	0	0	0	0	0	0	0	0	0	0	0	0	0	0	0	0	0	0	0	0	0	1	0	0	0	0	0	0
	HanXRQr2_Chr09g0366301	RLK-Pelle_CrRLK1L1	0	0	0	0	0	0	0	0	0	0	0	0	0	0	0	0	0	0	0	0	0	0	0	0	0	0	0	0	0	0	0	0	0	0	0	0	0	0	0	0	0	0	0	0	0	0	0
	HanXRQr2_Chr09g0368511	RLK-Pelle_CrRLK1L1	0	0	0	0	0	0	0	0	0	0	0	0	0	0	0	0	0	0	0	0	0	0	0	0	0	0	0	0	0	0	0	0	0	0	0	0	0	0	0	0	0	0	0	0	0	0	0
	HanXRQr2_Chr09g0368531	RLK-Pelle_CrRLK1L1	0	0	0	1	0	0	0	0	0	0	0	0	0	0	0	0	0	0	0	0	0	0	0	0	0	0	0	0	0	0	0	0	0	0	0	0	0	0	0	0	0	0	0	0	0	0	0
	HanXRQr2_Chr09g0369501	RLK-Pelle_RLCK-Os	0	0	0	0	0	0	0	0	0	0	0	0	0	1	0	0	0	0	0	0	0	0	0	0	0	0	0	0	0	0	0	0	0	0	0	0	0	0	0	0	0	0	0	0	0	0	0
	HanXRQr2_Chr09g0369981	RLK-Pelle_DLSV	0	0	0	0	0	0	0	0	1	0	0	0	0	0	0	0	0	0	0	0	0	0	0	0	0	0	0	0	0	0	0	0	0	0	0	0	0	0	0	0	0	0	0	0	0	0	0
	HanXRQr2_Chr09g0378371	RLK-Pelle_L-LEC	0	0	0	0	0	0	0	0	0	0	0	0	0	0	0	0	0	0	0	0	0	0	0	0	0	0	0	0	0	0	0	0	0	0	0	0	0	1	0	0	0	0	0	0	0	0	0
	HanXRQr2_Chr09g0380201	RLK-Pelle_DLSV	0	0	0	0	0	0	0	0	0	1	0	0	0	0	0	0	0	0	0	0	0	0	0	0	0	0	0	0	0	0	0	0	0	0	0	0	0	0	0	0	0	0	0	0	0	0	0
	HanXRQr2_Chr09g0380811	RLK-Pelle_CrRLK1L1	0	0	0	0	0	0	0	0	0	0	0	0	0	0	0	0	0	0	0	0	0	0	0	0	0	0	0	0	0	0	0	0	0	0	0	0	0	0	0	0	0	0	0	0	0	0	0
	HanXRQr2_Chr09g0385271	RLK-Pelle_LRR-Xb1	0	0	0	0	0	0	0	0	0	0	0	0	0	0	0	0	0	0	0	0	0	0	0	0	0	0	0	0	0	0	0	0	0	0	0	1	0	0	0	0	0	0	0	0	0	0	0
	HanXRQr2_Chr09g0385751	RLK-Pelle_PERK-2	0	0	0	1	0	0	0	0	0	0	0	0	0	0	0	0	0	0	0	0	0	0	0	0	0	0	0	0	0	0	0	0	0	0	0	0	0	0	0	0	0	0	0	0	0	0	0
	HanXRQr2_Chr09g0390161	CAMK_CAMK1-DCAMKL	0	0	0	0	0	0	0	0	0	0	0	0	0	0	0	0	0	0	0	0	0	0	0	0	0	0	0	0	0	0	0	0	0	0	0	0	1	0	0	0	0	0	0	0	0	0	0
	HanXRQr2_Chr09g0392111	STE_STE11	0	0	0	0	0	0	0	1	0	0	0	0	0	0	0	0	0	0	0	0	0	0	0	0	0	0	0	0	0	0	0	0	0	0	0	0	0	0	0	0	0	0	0	0	0	0	0
	HanXRQr2_Chr09g0399931	RLK-Pelle_LRR-I-2	0	0	0	0	1	0	0	0	0	0	0	0	0	0	0	0	0	0	0	0	0	0	0	0	0	0	0	0	0	0	0	0	0	0	0	0	0	0	0	0	0	0	0	0	0	0	0
	HanXRQr2_Chr09g0402221	RLK-Pelle_LRR-Xa	0	0	0	0	0	0	0	0	0	0	0	0	0	0	0	0	0	0	0	0	0	0	0	0	0	0	0	0	0	0	0	0	0	0	0	0	0	0	0	0	1	0	0	0	0	0	0
	HanXRQr2_Chr09g0404191	RLK-Pelle_SD-2b	0	0	0	0	0	0	0	0	0	0	0	0	0	0	0	0	0	0	0	0	0	0	0	0	0	0	0	0	0	0	0	0	0	0	0	0	0	0	0	0	0	0	0	0	0	0	0
	HanXRQr2_Chr09g0406411	RLK-Pelle_LRR-XIV	0	0	0	0	0	0	0	0	0	0	0	0	0	0	0	0	0	0	0	0	0	0	0	0	0	0	0	0	0	0	0	0	0	0	0	0	0	0	0	0	0	0	0	0	0	0	0
	HanXRQr2_Chr09g0409431	CAMK_CDPK	0	0	0	0	0	1	0	0	0	0	0	0	0	0	0	0	0	0	0	0	0	0	0	0	0	0	0	0	0	0	0	0	0	0	0	0	0	0	0	0	0	0	0	0	0	0	0
	HanXRQr2_Chr09g0417261	TKL-Pl-4	0	0	0	0	0	0	0	0	0	0	0	0	0	0	0	0	0	0	0	0	0	0	0	0	0	0	0	0	0	0	0	0	0	0	0	0	0	0	0	0	0	0	0	0	0	0	0
	HanXRQr2_Chr09g0417651	RLK-Pelle_LRR-III	0	0	0	0	0	0	0	0	0	0	0	0	0	1	0	0	0	0	0	0	0	0	0	0	0	0	0	0	0	0	0	0	0	0	0	0	0	0	0	0	0	0	0	0	0	0	0
	HanXRQr2_Chr10g0430641	RLK-Pelle_WAK	0	0	0	0	0	0	0	0	0	0	0	0	0	0	0	0	0	0	0	0	0	0	0	0	0	0	0	0	0	0	0	0	0	0	0	0	0	0	0	0	0	0	0	0	0	0	0
	HanXRQr2_Chr10g0435921	TKL-Pl-3	0	0	0	0	0	0	0	0	0	0	0	0	0	0	0	1	0	0	0	0	0	0	0	0	0	0	0	0	0	0	0	0	0	0	0	0	0	0	0	0	0	0	0	0	0	0	0
	HanXRQr2_Chr10g0449341	RLK-Pelle_RLCK-XV	0	0	0	0	0	1	0	0	0	0	0	0	0	0	0	0	0	0	0	0	0	0	0	0	0	0	0	0	0	0	0	0	0	0	0	0	0	0	0	0	0	0	0	0	0	0	0
	HanXRQr2_Chr10g0455601	RLK-Pelle_RLCK-VIIa-2	0	0	0	0	0	0	0	0	0	0	0	0	0	0	0	0	0	0	0	0	0	0	0	0	0	0	0	0	0	0	0	0	0	0	0	0	0	0	0	0	0	1	0	0	0	0	0
	HanXRQr2_Chr10g0456331	AGC_NDR	0	0	0	0	0	0	0	0	0	0	0	0	0	0	0	0	0	0	0	0	0	0	0	0	0	0	0	0	0	0	0	0	0	0	0	0	0	0	0	0	0	0	0	0	0	0	0
	HanXRQr2_Chr10g0457221	RLK-Pelle_CrRLK1L1	0	0	0	0	0	0	0	0	0	0	0	0	0	0	0	0	0	0	0	0	0	0	0	0	0	0	0	0	0	0	0	0	0	0	0	0	0	0	0	0	0	0	0	0	0	0	0
	HanXRQr2_Chr10g0457321	RLK-Pelle_CrRLK1L1	0	0	0	0	0	0	0	0	1	0	0	0	0	0	0	0	0	0	0	0	0	0	0	0	0	0	0	0	0	0	0	0	0	0	0	0	0	0	0	0	0	0	0	0	0	0	0
	HanXRQr2_Chr10g0458921	RLK-Pelle_DLSV	0	0	0	0	0	0	0	0	0	0	0	0	0	0	0	0	0	0	0	0	0	0	0	0	0	0	0	0	0	0	0	0	0	0	0	0	0	0	0	0	0	0	0	0	0	0	0
	HanXRQr2_Chr10g0460871	RLK-Pelle_LRR-VII-2	0	0	0	0	0	0	0	0	0	0	0	0	0	0	0	0	0	0	0	0	0	0	0	0	0	0	0	0	0	0	0	0	0	0	0	0	0	0	0	0	1	0	0	0	0	0	0
	HanXRQr2_Chr10g0462791	RLK-Pelle_CrRLK1L1	0	0	0	0	0	0	0	0	0	0	0	0	0	0	0	0	0	0	0	0	0	0	0	0	0	0	0	0	0	0	0	0	0	0	0	0	0	0	0	0	0	0	0	0	0	0	0
	HanXRQr2_Chr11g0466961	RLK-Pelle_LRR-II	0	0	0	0	0	0	0	0	0	0	0	0	0	0	0	0	0	0	0	0	0	0	0	0	0	0	0	0	0	0	0	0	0	0	0	0	0	0	0	0	0	0	0	0	0	0	0
	HanXRQr2_Chr11g0469911	RLK-Pelle_LRR-I1	0	0	0	0	0	0	0	0	0	0	0	0	0	0	0	0	0	0	0	0	0	0	0	0	0	0	0	0	0	0	0	0	0	0	0	0	0	0	0	0	0	0	0	0	0	0	0
	HanXRQr2_Chr11g0472011	STE_STE11	0	0	0	0	0	0	0	0	0	0	0	0	0	0	0	0	0	0	0	0	0	0	0	0	0	0	0	0	0	0	0	0	0	0	0	0	0	0	0	0	0	0	0	0	0	0	0
	HanXRQr2_Chr11g0477781	RLK-Pelle_DLSV	0	0	0	0	0	0	0	0	0	0	0	0	0	0	0	0	0	0	0	0	0	0	0	0	0	0	0	0	0	0	0	0	0	0	0	0	0	0	0	0	0	0	0	0	0	0	0
	HanXRQr2_Chr11g0477981	RLK-Pelle_DLSV	0	0	0	0	0	0	0	0	0	0	0	0	0	0	0	0	0	0	0	0	0	0	0	0	0	0	0	0	0	0	0	0	0	0	0	0	0	0	0	0	0	0	0	0	0	0	0
	HanXRQr2_Chr11g0478371	RLK-Pelle_DLSV	0	0	0	0	0	0	0	0	0	0	0	0	0	0	0	0	0	0	0	0	0	0	0	0	0	0	0	0	0	0	0	0	0	0	0	0	0	0	0	0	0	0	0	0	0	0	0
	HanXRQr2_Chr11g0478651	RLK-Pelle_DLSV	0	0	0	0	0	0	0	0	0	0	0	0	0	0	0	0	0	0	0	0	0	0	0	0	0	0	0	0	0	0	0	0	0	0	0	0	0	0	0	0	0	0	0	0	0	0	0
	HanXRQr2_Chr11g0480731	RLK-Pelle_CrRLK1L1	0	0	0	0	0	0	0	0	0	0	0	0	0	0	0	0	0	0	0	0	0	0	0	0	0	0	0	0	0	0	0	0	0	0	0	0	0	0	0	0	0	0	0	0	0	0	0
	HanXRQr2_Chr11g0484801	RLK-Pelle_LRR-XI1	0	0	0	0	0	0	0	0	0	0	0	0	0	0	0	0	0	0	0	0	0	0	0	0	0	0	0	0	0	0	0	0	0	0	0	0	0	0	0	0	0	0	0	0	0	0	0
	HanXRQr2_Chr11g0486361	STE_STE11	0	0	0	0	0	0	0	0	0	0	0	0	0	0	0	0	0	0	0	0	0	0	0	0	0	0	0	0	0	0	0	0	0	0	0	0	0	0	0	0	0	0	0	0	0	0	0
	HanXRQr2_Chr11g0487871	RLK-Pelle_LRR-XI1	0	0	0	0	0	0	0	0	0	0	0	0	0	0	0	0	0	0	0	0	0	0	0	0	0	0	0	0	0	0	0	0	0	0	0	0	0	0	0	0	0	0	0	0	0	0	0
	HanXRQr2_Chr11g0498161	RLK-Pelle_CrRLK1L1	0	0	0	0	0	0	0	0	0	0	0	0	1	0	0	0	0	0	0	0	0	0	0	0	0	0	0	0	0	0	0	0	0	0	0	0	0	0	0	0	0	0	0	0	0	0	0
	HanXRQr2_Chr11g0501851	RLK-Pelle_LRR-I1	0	0	0	0	0	0	0	0	0	0	0	0	0	0	0	0	0	0	0	0	0	0	0	0	0	0	0	0	0	0	0	0	0	0	0	0	0	0	0	0	0	0	0	0	0	0	0
	HanXRQr2_Chr11g0506461	RLK-Pelle_LRR-I1	0	0	0	0	0	0	0	0	0	0	0	0	0	0	0	0	0	0	0	0	0	0	0	0	0	0	0	0	0	0	0	0	0	0	0	0	0	0	0	0	0	0	0	0	0	0	0
	HanXRQr2_Chr11g0506471	RLK-Pelle_LRR-I1	0	0	0	0	0	0	0	0	0	0	0	0	0	0	0	0	0	0	0	0	0	0	0	0	0	0	0	0	0	0	0	0	0	0	0	0	0	0	0	0	0	0	0	0	0	0	0
	HanXRQr2_Chr11g0506491	RLK-Pelle_CrRLK1L1	0	0	0	0	0	0	0	0	0	0	0	0	0	0	0	0	0	0	0	0	0	0	0	0	0	0	0	0	0	0	0	0	0	0	0	0	0	0	0	0	0	0	0	0	0	0	0
	HanXRQr2_Chr11g0508131	CK1_CK1-Pl	0	0	0	0	0	1	0	0	0	0	0	0	0	0	0	0	0	0	0	0	0	0	0	0	0	0	0	0	0	0	0	0	0	0	0	0	0	0	0	0	0	0	0	0	0	0	0
	HanXRQr2_Chr11g0510601	RLK-Pelle_DLSV	0	0	0	0	0	0	0	0	0	0	0	0	0	0	0	0	0	0	0	0	0	0	0	0	0	0	0	0	0	0	0	0	0	0	0	0	0	0	0	0	1	0	0	0	0	0	0
	HanXRQr2_Chr11g0513151	RLK-Pelle_L-LEC	0	0	0	0	0	0	0	0	0	0	0	0	0	0	0	0	0	0	0	0	0	0	0	0	0	0	0	0	0	0	0	0	0	0	0	0	0	0	0	0	0	0	0	0	0	0	0
	HanXRQr2_Chr11g0515971	RLK-Pelle_CrRLK1L1	0	0	0	0	0	0	0	0	0	0	0	0	0	0	0	0	0	0	0	0	0	0	0	0	0	0	0	0	0	0	0	0	0	0	0	0	0	0	0	0	0	0	0	0	0	0	0
	HanXRQr2_Chr11g0515981	RLK-Pelle_LRR-I1	0	0	0	0	0	0	0	0	0	0	0	0	0	0	0	0	0	0	0	0	0	0	0	0	0	0	0	0	0	0	0	0	0	0	0	0	0	0	0	0	0	0	0	0	0	0	0
	HanXRQr2_Chr11g0518161	RLK-Pelle_LRR-I1	0	0	0	1	0	0	0	0	0	0	0	0	0	0	0	0	0	0	0	0	0	0	0	0	0	0	0	0	0	0	0	0	0	0	0	0	0	0	0	0	0	0	0	0	0	0	0
	HanXRQr2_Chr11g0518341	RLK-Pelle_CrRLK1L1	0	0	0	0	0	0	0	0	0	0	0	0	0	0	0	0	0	0	0	0	0	0	0	0	0	0	0	0	0	0	0	0	0	0	0	0	0	0	0	0	0	0	0	0	0	0	0
	HanXRQr2_Chr11g0518601	RLK-Pelle_LRR-I1	0	0	0	1	0	0	0	0	0	0	0	0	0	0	0	0	0	0	0	0	0	0	0	0	0	0	0	0	0	0	0	0	0	0	0	0	0	0	0	0	0	0	0	0	0	0	0
	HanXRQr2_Chr11g0519271	RLK-Pelle_LRR-I1	0	0	0	0	0	0	0	0	0	0	0	0	0	0	0	0	0	0	0	0	0	0	0	0	0	0	0	0	0	0	0	0	0	0	0	0	0	0	0	0	0	0	0	0	0	0	0
	HanXRQr2_Chr11g0519901	RLK-Pelle_CrRLK1L1	0	0	0	0	0	0	0	0	0	0	0	0	0	0	0	0	0	0	0	0	0	0	0	0	0	0	0	0	0	0	0	0	0	0	0	0	0	0	0	0	0	0	0	0	0	0	0
	HanXRQr2_Chr11g0520161	RLK-Pelle_CrRLK1L1	0	0	0	1	0	0	0	0	0	0	0	0	0	0	0	0	0	0	0	0	0	0	0	0	0	0	0	0	0	0	0	0	0	0	0	0	0	0	0	0	0	0	0	0	0	0	0
	HanXRQr2_Chr11g0520221	RLK-Pelle_CrRLK1L1	0	0	0	0	0	0	0	0	0	0	0	0	0	0	0	0	0	0	0	0	0	0	0	0	0	0	0	0	0	0	0	0	0	0	0	0	0	1	0	0	0	0	0	0	0	0	0
	HanXRQr2_Chr12g0525031	RLK-Pelle_LRR-VII-2	0	0	0	0	0	0	0	0	0	0	0	0	0	0	0	0	0	0	0	0	0	0	0	0	0	0	0	0	0	0	0	0	0	0	0	0	0	0	0	0	0	0	0	0	0	0	0
	HanXRQr2_Chr12g0528301	STE_STE7	0	0	0	0	0	0	0	0	0	0	0	0	0	0	0	0	0	0	0	0	0	0	0	0	0	0	0	0	0	0	0	0	0	0	0	0	0	0	0	0	0	0	0	0	0	0	0
	HanXRQr2_Chr12g0532431	RLK-Pelle_CrRLK1L1	0	0	0	0	0	0	0	0	0	0	0	0	0	0	0	0	0	0	0	0	0	0	0	0	0	0	0	0	0	0	0	0	0	0	0	0	0	0	0	0	0	1	0	0	0	0	0
	HanXRQr2_Chr12g0542191	RLK-Pelle_DLSV	0	0	0	0	0	0	0	0	0	0	0	0	0	0	0	0	0	0	0	0	0	0	0	0	0	0	0	0	0	0	0	0	0	0	0	0	0	0	0	0	0	0	0	0	0	0	0
	HanXRQr2_Chr12g0542321	RLK-Pelle_DLSV	0	0	0	0	0	0	0	0	0	0	0	0	0	0	0	0	0	0	0	0	0	0	0	0	0	0	0	0	0	0	0	0	0	0	0	0	0	0	0	0	0	0	0	0	0	0	0
	HanXRQr2_Chr12g0544281	RLK-Pelle_DLSV	0	0	0	0	0	0	0	0	0	0	0	0	0	0	0	0	0	0	0	0	0	0	0	0	0	0	0	0	0	0	0	0	0	0	0	0	0	0	0	0	0	0	0	0	0	0	0
	HanXRQr2_Chr12g0561581	RLK-Pelle_RLCK-VIIa-2	0	0	0	0	0	0	0	0	0	0	0	0	0	0	0	0	0	0	0	0	0	0	0	0	0	0	0	0	0	0	0	0	0	0	1	0	0	0	0	0	0	0	0	0	0	0	0
	HanXRQr2_Chr12g0563541	RLK-Pelle_LRR-II	0	0	0	0	1	0	0	0	0	0	0	0	0	0	0	0	0	0	0	0	0	0	0	0	0	0	0	0	0	0	0	0	0	0	0	0	0	0	0	0	0	0	0	0	0	0	0
	HanXRQr2_Chr12g0564651	RLK-Pelle_LRR-III	0	0	0	0	0	0	0	0	0	0	0	0	0	0	0	0	0	0	0	0	0	0	0	0	0	0	0	0	0	0	0	0	0	0	0	0	0	0	0	0	0	0	0	0	0	0	0
	HanXRQr2_Chr12g0564791	STE_STE20-Fray	0	0	0	0	0	0	0	0	0	0	0	0	0	0	0	0	0	0	0	0	0	0	0	0	0	0	0	0	0	0	0	0	0	0	0	0	0	0	0	0	0	0	0	0	0	0	0
	HanXRQr2_Chr13g0565641	RLK-Pelle_CrRLK1L1	0	0	0	0	0	0	0	0	0	0	0	0	0	0	0	0	0	0	0	0	0	0	0	0	0	0	0	0	0	0	0	0	0	0	0	0	0	0	0	0	0	0	0	0	0	0	0
	HanXRQr2_Chr13g0566711	RLK-Pelle_SD-2b	0	0	0	0	0	0	0	0	0	0	0	0	0	0	0	0	0	0	0	0	0	0	0	0	0	0	0	0	0	0	0	0	0	0	0	0	0	0	0	0	0	0	0	0	0	0	0
	HanXRQr2_Chr13g0593831	STE_STE11	0	0	0	0	0	0	0	0	0	0	0	0	0	0	0	0	0	0	0	0	0	0	0	0	0	0	0	0	0	0	0	0	0	0	0	0	0	0	0	0	0	0	0	0	0	0	0
	HanXRQr2_Chr13g0596691	RLK-Pelle_LRR-XI1	0	0	0	1	0	0	0	0	0	0	0	0	0	0	0	0	0	0	0	0	0	0	0	0	0	0	0	0	0	0	0	0	0	0	0	0	0	0	0	0	0	0	0	0	0	0	0
	HanXRQr2_Chr13g0600711	RLK-Pelle_CrRLK1L1	0	0	0	0	0	0	0	0	0	0	0	0	0	0	0	0	0	0	0	0	0	0	0	0	0	0	0	0	0	0	0	0	0	0	0	0	0	0	0	0	0	0	0	0	0	0	0
	HanXRQr2_Chr13g0601261	RLK-Pelle_DLSV	0	0	0	0	0	0	0	0	0	0	0	0	0	0	0	0	0	0	0	0	0	0	0	0	0	0	0	0	0	0	0	0	0	0	0	0	0	0	0	0	0	0	0	0	0	1	0
	HanXRQr2_Chr13g0603681	RLK-Pelle_CrRLK1L1	0	0	0	0	0	0	0	0	0	0	0	0	0	0	0	0	0	0	0	0	0	0	0	0	0	0	0	0	0	0	0	0	0	0	0	0	1	0	0	0	0	0	0	0	0	0	0
	HanXRQr2_Chr14g0621921	RLK-Pelle_RLCK-XII1	0	0	0	0	0	0	0	0	0	0	0	0	0	0	0	0	0	0	0	0	0	0	0	0	0	0	0	0	0	0	0	0	0	0	0	0	0	0	0	0	0	0	0	0	0	0	0
	HanXRQr2_Chr14g0630081	RLK-Pelle_CrRLK1L1	0	0	0	0	0	0	0	0	0	0	0	0	0	0	0	0	0	0	0	0	0	0	0	0	0	0	0	0	0	0	0	0	0	0	0	0	0	0	0	0	0	0	0	0	0	0	0
	HanXRQr2_Chr14g0634381	RLK-Pelle_RLCK-VIII	0	0	0	0	0	0	0	0	0	0	0	0	0	0	0	0	0	0	0	0	0	0	0	0	0	0	0	0	0	0	0	0	0	0	0	1	0	0	0	0	0	0	0	0	0	0	0
	HanXRQr2_Chr14g0636601	RLK-Pelle_WAK	0	0	0	0	0	0	0	0	0	0	0	0	0	0	0	0	0	0	0	0	0	0	0	0	0	0	0	0	0	0	0	0	0	0	0	0	0	0	0	0	0	0	0	0	0	0	0
	HanXRQr2_Chr14g0640231	RLK-Pelle_LRR-I1	0	0	0	0	0	0	0	0	0	0	0	0	0	0	0	0	0	0	0	0	0	0	0	0	0	0	0	0	0	0	0	0	0	0	0	0	0	0	0	0	0	0	0	0	0	0	0
	HanXRQr2_Chr14g0640591	RLK-Pelle_LRR-I1	0	0	0	0	0	0	0	0	0	0	0	0	0	0	0	0	0	0	0	0	0	0	0	0	0	0	0	0	0	0	0	0	0	0	0	0	0	0	0	0	0	0	0	0	0	0	0
	HanXRQr2_Chr14g0641111	RLK-Pelle_WAK	0	0	0	0	0	0	0	0	0	0	0	0	0	0	0	0	0	0	0	0	0	0	0	0	0	0	0	0	0	0	0	0	0	0	0	0	0	0	0	0	0	0	0	0	0	0	0
	HanXRQr2_Chr14g0644071	CMGC_SRPK	0	0	0	0	0	1	0	0	0	0	0	0	0	0	0	0	0	0	0	0	0	0	0	0	0	0	0	0	0	0	0	0	0	0	0	0	0	0	0	0	0	0	0	0	0	0	0
	HanXRQr2_Chr14g0649591	RLK-Pelle_WAK	0	0	0	0	0	0	0	0	0	0	0	0	0	0	0	0	0	0	0	0	0	0	0	0	0	0	0	0	0	0	0	0	0	0	0	0	0	0	0	0	0	0	0	0	0	0	0
	HanXRQr2_Chr14g0649611	RLK-Pelle_WAK	0	0	0	0	0	0	0	0	0	0	0	0	0	0	0	0	0	0	0	0	0	0	0	0	0	0	0	0	0	0	0	0	0	0	0	0	0	0	0	0	0	0	0	0	0	0	0
	HanXRQr2_Chr14g0649661	RLK-Pelle_WAK	0	0	0	0	0	0	0	0	0	0	0	0	0	0	0	0	0	0	0	0	0	0	0	0	0	0	0	0	0	0	0	0	0	0	0	0	0	0	0	0	0	0	0	0	0	0	0
	HanXRQr2_Chr14g0649941	RLK-Pelle_L-LEC	0	0	0	1	0	0	0	0	0	0	0	0	0	0	0	0	0	0	0	0	0	0	0	0	0	0	0	0	0	0	0	0	0	0	0	0	0	0	0	0	0	0	0	0	0	0	0
	HanXRQr2_Chr14g0649951	RLK-Pelle_L-LEC	0	0	0	0	0	0	0	0	0	0	0	0	0	0	0	0	0	0	0	1	0	0	0	0	0	0	0	0	0	0	0	0	0	0	0	0	0	0	0	0	0	0	0	0	0	0	0
	HanXRQr2_Chr14g0659381	RLK-Pelle_CrRLK1L1	0	0	0	0	0	0	0	0	0	0	0	0	0	0	0	0	0	0	0	0	0	0	0	0	0	0	0	0	0	0	0	0	0	0	0	0	0	0	0	0	0	0	0	0	0	0	0
	HanXRQr2_Chr14g0662671	RLK-Pelle_DLSV	0	0	0	0	0	0	0	0	0	0	0	0	0	0	0	0	0	0	0	0	0	0	0	0	0	0	0	0	0	0	0	0	0	0	0	0	0	0	0	0	0	0	0	1	0	0	0
	HanXRQr2_Chr14g0666641	RLK-Pelle_CR4L	0	0	0	0	0	0	0	0	0	0	0	0	0	0	0	0	0	0	0	0	0	0	0	0	0	0	0	0	0	0	0	0	0	0	0	0	0	0	0	0	0	0	0	0	0	0	0
	HanXRQr2_Chr15g0671841	TKL-Pl-4	0	0	0	0	0	1	0	0	0	0	0	0	0	0	0	0	0	0	0	0	0	0	0	0	0	0	0	0	0	0	0	0	0	0	0	0	0	0	0	0	0	0	0	0	0	0	0
	HanXRQr2_Chr15g0680531	RLK-Pelle_DLSV	0	0	0	0	0	0	0	0	0	0	0	0	0	0	0	0	0	0	0	0	0	0	0	0	0	0	0	0	0	0	0	0	0	0	0	0	0	0	0	0	0	0	0	0	0	0	0
	HanXRQr2_Chr15g0680601	RLK-Pelle_RLCK-VIIa1	0	0	0	0	0	0	0	0	0	0	0	0	0	0	0	0	0	0	0	0	0	0	0	0	0	0	0	0	0	0	0	0	0	0	0	0	0	0	0	0	1	0	0	0	0	0	0
	HanXRQr2_Chr15g0680881	RLK-Pelle_DLSV	0	0	0	0	0	0	0	0	0	0	0	0	0	0	0	0	0	0	0	0	0	0	0	0	0	0	0	0	0	0	0	0	0	0	0	0	0	0	0	0	0	0	0	0	0	0	0
	HanXRQr2_Chr15g0682091	RLK-Pelle_RLCK-VI	0	0	1	0	0	0	0	0	0	0	0	0	0	0	0	0	0	0	0	0	0	0	0	0	0	0	0	0	0	0	0	0	0	0	0	0	0	0	0	0	0	0	0	0	0	0	0
	HanXRQr2_Chr15g0685331	RLK-Pelle_LRR-III	0	0	0	0	0	0	0	0	0	0	0	0	0	0	0	0	0	0	0	0	0	0	0	0	0	0	0	0	0	0	0	0	0	0	0	0	0	0	0	0	0	0	0	0	0	1	0
	HanXRQr2_Chr15g0688951	RLK-Pelle_WAK_LRK10L1	0	0	0	0	0	0	0	0	0	0	0	0	0	0	0	0	0	0	0	0	0	0	0	0	0	0	0	0	0	0	0	0	0	0	0	0	0	0	0	0	0	0	0	0	0	0	0
	HanXRQr2_Chr15g0689591	RLK-Pelle_RLCK-VIIa-2	0	0	0	0	0	0	0	0	0	0	0	0	0	0	0	0	0	0	0	0	0	0	0	0	0	0	0	0	0	0	0	0	0	0	0	0	0	0	0	0	0	0	0	0	0	0	0
	HanXRQr2_Chr15g0689941	RLK-Pelle_RLCK-VIIa-2	0	0	0	0	0	0	0	0	0	0	0	0	0	0	0	0	0	0	0	0	0	0	0	0	0	0	0	0	0	0	0	0	0	0	0	0	0	0	0	0	0	0	0	0	0	0	0
	HanXRQr2_Chr15g0696001	RLK-Pelle_DLSV	0	0	0	0	0	0	0	0	0	0	0	0	0	0	0	0	0	0	0	0	0	0	0	0	0	0	0	0	0	0	0	0	0	0	0	0	0	0	0	0	0	0	0	0	0	0	0
	HanXRQr2_Chr15g0707691	RLK-Pelle_RLCK-XV	0	0	0	0	0	0	0	0	0	0	0	0	0	0	0	0	0	0	0	0	0	0	0	0	0	0	0	0	0	0	0	0	0	0	0	0	0	0	0	0	0	0	0	0	0	1	0
	HanXRQr2_Chr15g0711521	RLK-Pelle_LRR-XV	0	0	0	0	0	0	0	0	0	0	0	0	0	0	0	0	0	0	0	0	0	0	0	0	0	0	0	0	0	0	0	0	0	0	0	0	0	0	0	0	0	0	0	0	0	0	0
	HanXRQr2_Chr15g0713711	RLK-Pelle_LysM	0	0	0	0	0	0	0	0	1	0	0	0	0	0	0	0	0	0	0	0	0	0	0	0	0	0	0	0	0	0	0	0	0	0	0	0	0	0	0	0	0	0	0	0	0	0	0
	HanXRQr2_Chr15g0713761	RLK-Pelle_LysM	0	0	0	0	0	0	0	0	0	0	0	0	0	0	0	0	0	0	0	0	0	0	0	0	0	0	0	0	0	0	0	0	0	0	0	0	0	0	0	0	0	0	0	0	0	0	0
	HanXRQr2_Chr15g0716851	RLK-Pelle_DLSV	0	0	0	0	0	0	0	0	0	0	0	0	0	0	0	0	0	0	0	0	0	0	0	0	0	0	0	0	0	0	0	0	0	0	0	0	0	0	0	0	0	0	0	0	0	0	0
	HanXRQr2_Chr15g0719171	CMGC_CDK-CRK7-CDK9	0	0	0	1	0	0	0	0	0	0	0	0	0	0	0	0	0	0	0	0	0	0	0	0	0	0	0	0	0	0	0	0	0	0	0	0	0	0	0	0	0	0	0	0	0	0	0
	HanXRQr2_Chr16g0728981	RLK-Pelle_CrRLK1L1	0	0	0	0	0	0	0	0	0	0	0	0	0	0	0	0	0	0	0	0	0	0	0	0	0	0	0	0	0	0	0	0	0	0	0	0	0	0	0	0	0	0	0	0	0	1	0
	HanXRQr2_Chr16g0729231	RLK-Pelle_CrRLK1L1	0	0	0	0	0	0	0	0	0	0	0	0	0	0	0	0	0	0	0	0	0	0	0	0	0	0	0	0	0	0	0	0	0	0	0	0	1	0	0	0	0	0	0	0	0	0	0
	HanXRQr2_Chr16g0729241	RLK-Pelle_CrRLK1L1	0	0	0	0	0	0	0	0	0	0	0	0	0	0	0	0	0	0	0	0	0	0	0	0	0	0	0	0	0	0	0	0	0	0	0	0	0	0	0	0	0	0	0	0	0	0	0
	HanXRQr2_Chr16g0729261	RLK-Pelle_CrRLK1L1	0	0	0	0	0	0	0	0	1	0	0	0	0	0	0	0	0	0	0	0	0	0	0	0	0	0	0	0	0	0	0	0	0	0	0	0	0	0	0	0	0	0	0	0	0	0	0
	HanXRQr2_Chr16g0730211	AGC_Pl	0	0	0	0	0	0	0	0	0	0	0	0	0	0	0	0	0	0	0	1	0	0	0	0	0	0	0	0	0	0	0	0	0	0	0	0	0	0	0	0	0	0	0	0	0	0	0
	HanXRQr2_Chr16g0731451	CAMK_OST1L	0	0	0	0	0	0	0	0	0	0	0	0	0	0	0	0	0	0	0	0	0	0	0	0	0	0	0	0	0	0	0	0	0	0	0	0	0	0	0	0	0	0	0	0	0	0	0
	HanXRQr2_Chr16g0735061	RLK-Pelle_LRR-III	0	0	0	0	0	0	0	0	0	0	0	0	0	0	0	0	0	0	0	0	0	0	0	0	0	0	0	0	0	0	0	0	0	0	0	1	0	0	0	0	0	0	0	0	0	0	0
	HanXRQr2_Chr16g0735391	RLK-Pelle_CrRLK1L1	0	0	0	0	0	0	0	0	0	0	0	0	0	0	0	0	0	0	0	0	0	0	0	0	0	0	0	0	0	0	0	0	0	0	0	0	0	0	0	0	0	0	0	0	0	0	0
	HanXRQr2_Chr16g0736481	RLK-Pelle_LRR-XIV	0	0	0	0	0	0	0	0	0	0	0	0	0	0	0	0	0	0	0	0	0	0	0	0	0	0	0	0	0	0	0	0	0	0	0	0	0	0	0	0	0	0	0	0	0	0	0
	HanXRQr2_Chr16g0741421	RLK-Pelle_WAK	0	0	0	0	0	0	0	0	0	0	0	0	0	0	0	0	0	0	0	0	0	0	0	0	0	0	0	0	0	0	0	0	0	0	0	0	0	0	0	0	0	0	0	0	0	0	0
	HanXRQr2_Chr16g0741451	RLK-Pelle_WAK	0	0	0	1	0	0	0	0	0	0	0	0	0	0	0	0	0	0	0	0	0	0	0	0	0	0	0	0	0	0	0	0	0	0	0	0	0	0	0	0	0	0	0	0	0	0	0
	HanXRQr2_Chr16g0750031	RLK-Pelle_RLCK-XII1	0	0	0	0	0	0	0	0	0	0	0	0	0	0	0	0	0	0	0	0	0	0	0	0	0	0	0	0	0	0	0	0	0	0	0	0	0	0	0	0	0	0	0	0	0	0	0
	HanXRQr2_Chr16g0753471	AGC_RSK-2	0	0	0	0	0	0	0	0	0	0	0	0	0	0	0	0	0	0	0	0	0	0	0	0	0	0	0	0	0	0	0	0	0	0	0	0	0	0	0	0	0	0	0	0	0	0	0
	HanXRQr2_Chr16g0764451	RLK-Pelle_RLCK-IV	0	0	0	0	0	0	0	0	0	0	0	1	0	0	0	0	0	0	0	0	0	0	0	0	0	0	0	0	0	0	0	0	0	0	0	0	0	0	0	0	0	0	0	0	0	0	0
	HanXRQr2_Chr16g0773121	RLK-Pelle_WAK_LRK10L1	0	0	0	0	0	0	0	0	0	0	0	0	0	0	0	0	0	0	0	0	0	0	0	0	0	0	0	0	0	0	0	0	0	0	0	0	0	0	0	0	0	0	0	0	0	0	0
	HanXRQr2_Chr17g0786061	RLK-Pelle_RLCK-VIIa1	0	0	0	0	0	0	0	0	0	0	0	0	0	0	0	0	0	0	0	0	0	0	0	0	0	0	0	0	0	0	0	0	0	0	0	0	0	0	0	0	0	0	0	0	0	0	0
	HanXRQr2_Chr17g0786941	RLK-Pelle_LRR-Xb1	0	0	0	0	0	0	0	0	0	0	0	0	0	0	0	0	0	0	0	0	0	0	0	0	0	0	0	0	0	0	0	0	0	0	0	0	0	0	0	0	0	0	0	0	1	0	0
	HanXRQr2_Chr17g0792091	RLK-Pelle_SD-2b	0	0	0	0	0	0	0	0	0	0	0	0	0	0	0	0	0	0	0	0	0	0	0	0	0	0	0	0	0	0	0	0	0	0	0	0	0	0	0	0	0	0	0	0	0	0	0
	HanXRQr2_Chr17g0792271	RLK-Pelle_DLSV	0	0	0	0	0	0	0	0	0	0	0	0	0	0	0	0	0	0	0	0	0	0	0	0	0	0	0	0	0	0	0	0	0	0	0	0	1	0	0	0	0	0	0	0	0	0	0
	HanXRQr2_Chr17g0793871	RLK-Pelle_RLCK-VIIa-2	0	0	0	0	1	0	0	0	0	0	0	0	0	0	0	0	0	0	0	0	0	0	0	0	0	0	0	0	0	0	0	0	0	0	0	0	0	0	0	0	0	0	0	0	0	0	0
	HanXRQr2_Chr17g0803951	RLK-Pelle_LRR-III	0	0	0	0	0	0	0	0	0	0	0	0	0	0	0	0	0	0	0	0	0	0	0	0	0	0	0	0	0	0	0	0	0	0	0	0	1	0	0	0	0	0	0	0	0	0	0
	HanXRQr2_Chr17g0806921	RLK-Pelle_WAK_LRK10L1	0	0	0	0	0	0	0	0	0	0	0	0	0	0	0	0	0	0	0	0	0	0	0	0	0	0	0	0	0	0	0	0	0	0	0	0	0	0	0	0	0	0	0	0	0	0	0
	HanXRQr2_Chr17g0813781	RLK-Pelle_LRK10L-2	0	0	0	0	0	0	0	0	0	0	0	0	0	0	0	0	0	0	0	0	0	0	0	0	0	0	0	0	0	0	0	0	0	0	0	0	0	0	0	0	0	0	0	0	0	0	0
	HanXRQr2_Chr17g0814991	RLK-Pelle_DLSV	0	0	0	0	0	0	0	0	0	0	0	0	0	0	0	0	0	0	0	0	0	0	0	0	0	0	0	0	0	0	0	0	0	0	0	0	0	0	0	0	0	0	0	0	0	0	0
	HanXRQr2_Chr17g0818521	RLK-Pelle_RLCK-XII1	0	0	0	0	0	0	0	0	0	0	0	0	0	0	0	0	0	0	0	0	0	0	0	0	0	0	0	0	0	0	0	0	0	0	0	0	1	0	0	0	0	0	0	0	0	0	0
	HanXRQr2_Chr17g0820011	RLK-Pelle_RLCK-XII1	0	0	0	0	0	0	0	1	0	0	0	0	0	0	0	0	0	0	0	0	0	0	0	0	0	0	0	0	0	0	0	0	0	0	0	0	0	0	0	0	0	0	0	0	0	0	0
	HanXRQr2_Chr17g0820311	RLK-Pelle_URK-3	0	0	0	0	0	0	0	0	0	0	0	0	0	0	0	0	0	0	0	0	0	0	0	0	0	0	0	0	0	0	0	0	0	0	0	0	0	0	0	0	0	0	0	0	0	0	0
	HanXRQr2_Chr17g0827141	RLK-Pelle_CrRLK1L1	0	0	0	0	0	0	0	0	0	0	0	0	0	0	0	0	0	0	0	0	0	0	0	0	0	0	0	0	0	0	0	0	0	0	0	0	0	0	0	0	0	0	0	0	0	0	0
	HanXRQr2_Chr12g0526221	TKL-Pl-4	0	0	0	0	0	0	1	0	0	0	0	0	0	0	0	0	0	0	0	0	0	0	0	0	0	0	0	0	0	0	0	0	0	0	0	0	0	0	0	0	0	0	0	0	0	0	0
	HanXRQr2_Chr04g0189201	CK1_CK1	0	0	0	0	0	0	0	0	0	0	0	0	0	0	0	0	0	0	0	0	0	0	0	0	0	0	0	0	0	0	0	0	0	0	0	0	0	0	0	0	0	0	0	0	0	0	0
	HanXRQr2_Chr06g0248681	STE_STE-Pl	0	0	0	0	0	0	0	0	0	0	0	0	0	0	0	0	0	0	0	0	0	0	0	0	0	0	0	0	0	0	0	0	0	0	0	0	0	0	0	0	0	0	0	0	0	0	0
	HanXRQr2_Chr07g0282671	CAMK_CDPK	0	0	0	0	0	0	0	0	0	0	0	0	0	0	0	0	0	0	0	0	0	0	0	0	0	0	0	0	0	0	0	0	0	0	0	0	0	0	0	0	0	0	0	0	0	0	0
	HanXRQr2_Chr15g0702801	RLK-Pelle_LRR-III	0	0	0	0	0	0	0	0	0	0	0	0	0	0	0	0	0	0	0	0	0	0	0	0	0	0	0	0	0	0	0	0	0	0	0	0	0	0	0	0	0	0	0	0	0	0	0
[truncated: 90 more columns]

## Sheet: Table S17
	Supplementary Table S17 Average of total score of each HaPKs under different biotic and abiotic stresses.
	Gene_id	Subfamily	alkali	salt	peg	cold	heat	nutrient	sc	oc	drought	flooding	Total_avr
	HanXRQr2_Chr13g0607501	CAMK_OST1L	1	1	0.5	1	1	1	1	0	0.71875	0.0833333	7.30208
	HanXRQr2_Chr09g0371011	CAMK_CAMKL-CHK1	1	0.8	0.75	1	0.25	1	0.5	0	0.65625	0.333333	6.28958
	HanXRQr2_Chr14g0659841	CAMK_CDPK	1	0.4	0.75	0.666667	1	1	0	0	0.6875	0.0833333	5.5875
	HanXRQr2_Chr04g0179961	RLK-Pelle_LRR-XII-1	0	0.6	0.75	1	1	1	0.5	0	0.28125	0.333333	5.46458
	HanXRQr2_Chr08g0352561	RLK-Pelle_CrRLK1L-1	0.5	0.6	0.5	1	0	1	1	0	0.53125	0	5.13125
	HanXRQr2_Chr05g0234521	RLK-Pelle_LRR-XI-1	0.5	0.4	0.75	0.666667	0	1	1	0	0.5625	0.0833333	4.9625
	HanXRQr2_Chr10g0460981	CAMK_CAMKL-CHK1	1	0.4	0.25	1	1	0.5	0	0	0.65625	0	4.80625
	HanXRQr2_Chr14g0644721	RLK-Pelle_DLSV	0	0.8	0.25	1	1	0.5	1	0	0.21875	0	4.76875
	HanXRQr2_Chr09g0414101	RLK-Pelle_RLCK-X	0	0.6	0.25	1	0.25	1	1	0	0.53125	0	4.63125
	HanXRQr2_Chr04g0145031	CAMK_CAMKL-CHK1	0.5	0.2	0.25	1	1	0.5	0.5	0	0.65625	0	4.60625
	HanXRQr2_Chr15g0689121	RLK-Pelle_LRK10L-2	0.5	0.4	0.25	1	0.75	0.5	0.5	0	0.5625	0.0833333	4.54583
	HanXRQr2_Chr17g0817341	CAMK_CAMKL-CHK1	0.5	0.8	0.5	0.666667	1	0.5	0.5	0	0.0625	0	4.52917
	HanXRQr2_Chr04g0180081	RLK-Pelle_LRR-XII-1	0	0.6	0.5	0	1	1	1	0	0.15625	0.25	4.50625
	HanXRQr2_Chr02g0078421	CAMK_CDPK	1	0.2	0.5	1	1	0.5	0	0	0.21875	0.0833333	4.50208
	HanXRQr2_Chr12g0558601	CAMK_OST1L	0.5	0.6	0.25	1	0.75	0.5	0.5	0	0.125	0.25	4.475
	HanXRQr2_Chr05g0214891	TKL-Pl-4	0	0.4	0.25	1	1	1	0.5	0	0.25	0	4.4
	HanXRQr2_Chr16g0743001	CAMK_CAMKL-CHK1	0	0.6	0.5	1	0.5	0.5	0.5	0	0.59375	0.166667	4.36042
	HanXRQr2_Chr06g0254871	RLK-Pelle_LRR-III	0	0.6	0.5	1	0.5	0	0.5	0.5	0.59375	0.166667	4.36042
	HanXRQr2_Chr09g0368581	RLK-Pelle_CrRLK1L-1	0.5	0	0.5	0.333333	1	0.5	1	0	0.5	0	4.33333
	HanXRQr2_Chr14g0659961	RLK-Pelle_LRR-XII-1	0.5	0.4	0.25	1	1	0.5	0.5	0	0.09375	0.0833333	4.32708
	HanXRQr2_Chr05g0237301	CAMK_OST1L	0	0.4	0.25	0.666667	0.75	0.5	1	0	0.71875	0	4.28542
	HanXRQr2_Chr01g0043661	RLK-Pelle_Singleton	0.5	0.8	0.25	1	0.75	0	0.5	0	0.4375	0	4.2375
	HanXRQr2_Chr17g0814961	RLK-Pelle_DLSV	1	0.6	0	0.333333	0.5	1	0.5	0	0.1875	0.0833333	4.20417
	HanXRQr2_Chr08g0338491	RLK-Pelle_SD-2b	0	0.4	0.25	0.666667	1	0.5	1	0	0.375	0	4.19167
	HanXRQr2_Chr04g0179971	RLK-Pelle_LRR-XII-1	0.5	0.4	0	0.666667	1	0	1	0	0.28125	0.333333	4.18125
	HanXRQr2_Chr11g0475331	RLK-Pelle_DLSV	0.5	0.8	0.5	1	0.5	0	0.5	0	0.125	0.25	4.175
	HanXRQr2_Chr14g0637021	RLK-Pelle_LRR-VII-1	0.5	0.2	0.5	1	0.75	0	0.5	0	0.46875	0.25	4.16875
	HanXRQr2_Chr13g0600911	RLK-Pelle_CrRLK1L-1	0	1	0.5	0.666667	1	0	0.5	0	0.5	0	4.16667
	HanXRQr2_Chr13g0604681	RLK-Pelle_LRR-III	0	0.2	0.75	1	0.5	1	0	0	0.59375	0.0833333	4.12708
	HanXRQr2_Chr08g0346021	CMGC_MAPK	0	0.4	0.25	0.333333	1	1	0.5	0.5	0.125	0	4.10833
	HanXRQr2_Chr11g0501111	CAMK_CAMKL-CHK1	0	0.6	0.5	0.666667	0.25	1	0	0	0.75	0.333333	4.1
	HanXRQr2_Chr13g0573541	RLK-Pelle_CrRLK1L-1	0.5	0.8	0.5	0.666667	0	0.5	0.5	0	0.4375	0.166667	4.07083
	HanXRQr2_Chr16g0774011	RLK-Pelle_LRR-III	0	0.6	0.5	1	0.25	0.5	0.5	0	0.71875	0	4.06875
	HanXRQr2_Chr14g0631421	RLK-Pelle_CrRLK1L-1	0.5	0.2	0	0.666667	0.5	0.5	1	0	0.53125	0.166667	4.06458
	HanXRQr2_Chr11g0483651	RLK-Pelle_DLSV	0.5	0.6	0.25	1	0.5	1	0	0	0.125	0.0833333	4.05833
	HanXRQr2_Chr09g0369931	RLK-Pelle_DLSV	0	0.8	0.25	0.333333	0.5	0.5	1	0	0.65625	0	4.03958
	HanXRQr2_Chr08g0346291	CMGC_MAPK	0	0.2	0.25	0.666667	1	1	0	0.5	0.25	0.166667	4.03333
	HanXRQr2_Chr05g0227491	CMGC_CDK-CRK7-CDK9	0.5	0.6	0.25	1	1	0.5	0	0	0.09375	0.0833333	4.02708
	HanXRQr2_Chr02g0050661	RLK-Pelle_LRR-XI-2	0.5	0.4	0.25	0.666667	1	1	0	0	0.125	0.0833333	4.025
	HanXRQr2_Chr07g0306161	AGC_RSK-2	0.5	0.2	0.25	1	0	1	0.5	0	0.46875	0.0833333	4.00208
	HanXRQr2_Chr09g0405931	RLK-Pelle_PERK-2	0	0.4	0.25	1	0.75	0.5	0.5	0	0.5625	0	3.9625
	HanXRQr2_Chr06g0264671	RLK-Pelle_RLCK-VIIa-2	0	0.6	0.25	1	0.75	0.5	0	0	0.6875	0.166667	3.95417
	HanXRQr2_Chr11g0481211	RLK-Pelle_DLSV	0	0.8	0.25	1	0.75	1	0	0	0.0625	0.0833333	3.94583
	HanXRQr2_Chr09g0391691	RLK-Pelle_RLCK-VI	0	0.6	0.25	0.666667	0.75	0.5	0.5	0	0.65625	0	3.92292
	HanXRQr2_Chr04g0141891	RLK-Pelle_RLCK-VIIa-2	0	0	0.25	1	1	0.5	1	0	0.0625	0.0833333	3.89583
	HanXRQr2_Chr15g0717611	RLK-Pelle_DLSV	0	0.6	0.25	1	0.25	1	0.5	0	0.09375	0.166667	3.86042
	HanXRQr2_Chr11g0483691	RLK-Pelle_DLSV	0	0.6	0.5	0.333333	0.75	0.5	1	0	0.15625	0	3.83958
	HanXRQr2_Chr01g0019751	RLK-Pelle_DLSV	0.5	0.4	0.25	1	1	0.5	0	0	0.1875	0	3.8375
	HanXRQr2_Chr08g0338201	RLK-Pelle_SD-2b	0.5	0.4	0.5	0.666667	1	0	0	0.5	0.09375	0.166667	3.82708
	HanXRQr2_Chr14g0665081	RLK-Pelle_WAK_LRK10L-1	0.5	0.2	0	1	1	0.5	0.5	0	0.09375	0	3.79375
	HanXRQr2_Chr01g0016791	STE_STE11	0.5	0.6	0.25	0.666667	1	0.5	0	0	0.09375	0.166667	3.77708
	HanXRQr2_Chr01g0033161	RLK-Pelle_LRR-VII-1	0.5	0.2	0.75	0.333333	0.5	0.5	0.5	0	0.40625	0.0833333	3.77292
	HanXRQr2_Chr11g0482671	RLK-Pelle_DLSV	0	0.8	0.25	1	0.5	0.5	0.5	0	0.21875	0	3.76875
	HanXRQr2_Chr07g0292501	RLK-Pelle_DLSV	0.5	0.6	0	1	0.5	1	0	0	0	0.166667	3.76667
	HanXRQr2_Chr08g0328461	RLK-Pelle_LRR-III	0.5	0.6	0.25	1	0	0	1	0	0.3125	0.0833333	3.74583
	HanXRQr2_Chr04g0192091	RLK-Pelle_URK-1	0	0.6	0.25	1	0.25	0.5	0.5	0	0.625	0	3.725
	HanXRQr2_Chr08g0333101	RLK-Pelle_RLCK-VIIa-2	0	0.6	0.25	0	0.75	0.5	0.5	0.5	0.53125	0.0833333	3.71458
	HanXRQr2_Chr12g0555621	CAMK_OST1L	1	0.2	0	1	0.25	0.5	0	0	0.6875	0	3.6375
	HanXRQr2_Chr03g0116421	RLK-Pelle_CrRLK1L-1	0.5	0.2	0.5	0.666667	0	1	0.5	0	0.1875	0.0833333	3.6375
	HanXRQr2_Chr05g0194671	RLK-Pelle_DLSV	0.5	0.4	0.25	0.666667	0.5	0.5	0.5	0	0.3125	0	3.62917
	HanXRQr2_Chr02g0069191	RLK-Pelle_SD-2b	0.5	0.6	0.25	0.666667	0.5	0	0.5	0	0.59375	0	3.61042
	HanXRQr2_Chr11g0516011	RLK-Pelle_LRR-I-1	0	0	0	0.666667	0.5	1	1	0	0.40625	0	3.57292
	HanXRQr2_Chr12g0532441	RLK-Pelle_CrRLK1L-1	0	0.6	0.25	1	0.75	0.5	0	0	0.375	0.0833333	3.55833
	HanXRQr2_Chr04g0148411	RLK-Pelle_LRR-XI-2	0.5	0.4	0.25	0.333333	1	0.5	0	0	0.40625	0.166667	3.55625
	HanXRQr2_Chr16g0763031	RLK-Pelle_RLCK-VIIa-2	0	0.4	0.5	1	0	0.5	1	0	0.15625	0	3.55625
	HanXRQr2_Chr07g0299011	RLK-Pelle_DLSV	0.5	0.2	0	1	0	1	0.5	0	0.09375	0.25	3.54375
	HanXRQr2_Chr14g0649581	RLK-Pelle_WAK	0	0.8	0	0.666667	0.75	1	0	0	0.28125	0	3.49792
	HanXRQr2_Chr14g0665041	RLK-Pelle_WAK_LRK10L-1	0	0.4	0	1	1	1	0	0	0.09375	0	3.49375
	HanXRQr2_Chr06g0259961	RLK-Pelle_RLCK-VIIa-2	0.5	0.4	0.25	0	0.75	0.5	1	0	0.09375	0	3.49375
	HanXRQr2_Chr09g0411671	CMGC_CDK-PITSLRE	1	0.2	0	0.666667	0.5	0	1	0	0.125	0	3.49167
	HanXRQr2_Chr04g0169451	RLK-Pelle_LRR-III	0	0.4	0	1	1	0.5	0	0.5	0	0.0833333	3.48333
	HanXRQr2_Chr15g0689011	RLK-Pelle_WAK_LRK10L-1	0.5	0.2	0	0.333333	0.25	0.5	1	0	0.53125	0.166667	3.48125
	HanXRQr2_Chr14g0644771	RLK-Pelle_DLSV	1	0.6	0.25	1	0.5	0	0	0	0.125	0	3.475
	HanXRQr2_Chr03g0102191	RLK-Pelle_LRR-II	1	0.4	0	0.333333	1	0.5	0	0	0.15625	0.0833333	3.47292
	HanXRQr2_Chr01g0000131	WNK_NRBP	1	0.8	0.25	0.666667	0.25	0	0	0	0.5	0	3.46667
	HanXRQr2_Chr00c009g0832741	RLK-Pelle_CrRLK1L-1	0	0.6	0.25	0.666667	0.75	0.5	0	0	0.53125	0.166667	3.46458
	HanXRQr2_Chr03g0137841	RLK-Pelle_LRR-IV	0.5	0.2	0.5	1	0.75	0	0	0	0.5	0	3.45
	HanXRQr2_Chr16g0770701	RLK-Pelle_DLSV	0.5	0.4	0.5	0.666667	0.25	0	1	0	0.125	0	3.44167
	HanXRQr2_Chr14g0656561	RLK-Pelle_RLCK-XVI	0.5	0.4	0.25	0.333333	0.25	0.5	0.5	0	0.6875	0	3.42083
	HanXRQr2_Chr07g0292511	RLK-Pelle_DLSV	0.5	0.2	0	1	1	0.5	0	0	0.21875	0	3.41875
	HanXRQr2_Chr13g0590451	RLK-Pelle_SD-2b	0	0.6	0	1	0.75	0	0.5	0	0.5625	0	3.4125
	HanXRQr2_Chr05g0210081	RLK-Pelle_LRR-III	0	0.6	0.25	0.666667	0.25	0.5	0	0.5	0.53125	0.0833333	3.38125
	HanXRQr2_Chr12g0558531	STE_STE11	0	0.6	0.25	1	0	1	0.5	0	0.03125	0	3.38125
	HanXRQr2_Chr01g0013391	RLK-Pelle_LRR-III	0	0.4	0.5	1	1	0	0	0	0.46875	0	3.36875
	HanXRQr2_Chr01g0033781	RLK-Pelle_L-LEC	0	0.8	0.25	0	0.5	0.5	0.5	0.5	0.3125	0	3.3625
	HanXRQr2_Chr01g0003521	NEK	0.5	0.4	0.25	0.666667	1	0	0	0	0.4375	0.0833333	3.3375
	HanXRQr2_Chr08g0324291	RLK-Pelle_L-LEC	0.5	0.4	0.25	0.333333	0.75	0.5	0.5	0	0.09375	0	3.32708
	HanXRQr2_Chr14g0664031	RLK-Pelle_CrRLK1L-1	0	0.4	0.5	0.666667	0.75	0.5	0	0	0.5	0	3.31667
	HanXRQr2_Chr04g0189021	RLK-Pelle_RLCK-VIIa-2	0	0.4	0.5	0	0.75	0.5	0.5	0	0.65625	0	3.30625
	HanXRQr2_Chr01g0022181	RLK-Pelle_LRR-XI-1	0	0.6	0.5	0	0.5	0.5	0.5	0	0.4375	0.25	3.2875
	HanXRQr2_Chr15g0712421	RLK-Pelle_LRR-II	0.5	0.6	0.5	0	0.25	0.5	0.5	0	0.4375	0	3.2875
	HanXRQr2_Chr07g0316271	RLK-Pelle_RLCK-XI	0	0.4	0.5	0.666667	0	0	1	0	0.6875	0	3.25417
	HanXRQr2_Chr15g0689131	RLK-Pelle_LRK10L-2	0	0.6	0.25	0.333333	1	0	0.5	0	0.5625	0	3.24583
	HanXRQr2_Chr04g0172591	AGC_RSK-2	0	0.4	0.25	0.333333	1	0.5	0	0	0.59375	0.166667	3.24375
	HanXRQr2_Chr10g0463591	RLK-Pelle_LRR-III	0.5	0.4	0	0.666667	0.75	0.5	0	0	0.09375	0.333333	3.24375
	HanXRQr2_Chr12g0525521	RLK-Pelle_LRR-II	1	0.2	0.25	0.666667	0	0.5	0.5	0	0.125	0	3.24167
	HanXRQr2_Chr01g0044111	RLK-Pelle_L-LEC	0.5	0	0.25	0.666667	0.75	0	1	0	0.0625	0	3.22917
	HanXRQr2_Chr03g0111171	RLK-Pelle_L-LEC	0	0.6	0.25	1	0	0.5	0.5	0	0.03125	0.333333	3.21458
	HanXRQr2_Chr08g0330431	RLK-Pelle_DLSV	0	0.8	0.25	0	0.5	0.5	1	0	0.15625	0	3.20625
	HanXRQr2_Chr15g0710961	RLK-Pelle_RLCK-VIIa-2	0	0.6	0.5	0.666667	0.25	0	0.5	0	0.6875	0	3.20417
	HanXRQr2_Chr06g0263611	RLK-Pelle_LRR-XI-1	0.5	0.6	0	0.333333	0	0.5	1	0	0.1875	0.0833333	3.20417
	HanXRQr2_Chr17g0793011	RLK-Pelle_DLSV	0.5	0.4	0.5	0	1	0	0.5	0	0.21875	0.0833333	3.20208
	HanXRQr2_Chr03g0124731	RLK-Pelle_CrRLK1L-1	0.5	0.2	0.75	0	0.5	1	0	0	0	0.25	3.2
	HanXRQr2_Chr08g0350291	RLK-Pelle_LRR-XI-1	0.5	0.6	0.25	0.333333	0.75	0.5	0	0	0.09375	0.166667	3.19375
	HanXRQr2_Chr12g0558821	RLK-Pelle_WAK_LRK10L-1	0	0.4	0.25	0.333333	1	0.5	0.5	0	0.03125	0.166667	3.18125
	HanXRQr2_Chr15g0722501	RLK-Pelle_LRR-XI-1	0.5	0.6	0.25	0	1	0.5	0	0	0.3125	0	3.1625
	HanXRQr2_Chr04g0148901	TKL-Pl-4	0	0.6	0.25	0.333333	0.75	0	0.5	0	0.71875	0	3.15208
	HanXRQr2_Chr02g0068671	RLK-Pelle_RLCK-Os	0	0.6	0	0.333333	1	0.5	0.5	0	0.21875	0	3.15208
	HanXRQr2_Chr09g0381181	RLK-Pelle_RLCK-VIIa-2	0	0.6	0.25	0	0.25	0.5	1	0	0.53125	0	3.13125
	HanXRQr2_Chr13g0596111	RLK-Pelle_LRR-XI-1	0	0.2	0.25	0.666667	1	0.5	0	0	0.34375	0.166667	3.12708
	HanXRQr2_Chr15g0672111	Group-Pl-4	0	0.4	0.25	1	0	0.5	0.5	0	0.46875	0	3.11875
	HanXRQr2_Chr08g0341151	RLK-Pelle_LRR-XI-1	0.5	0.6	0.5	0.666667	0.25	0	0	0	0.5	0.0833333	3.1
	HanXRQr2_Chr17g0798371	RLK-Pelle_LRR-Xa	0	0.4	0.25	1	0.75	0.5	0	0	0.1875	0	3.0875
	HanXRQr2_Chr08g0342321	STE_STE7	0	0.2	0.25	0.333333	0.75	0	0.5	0.5	0.375	0.166667	3.075
	HanXRQr2_Chr06g0249301	AGC_RSK-2	0.5	0.4	0.5	0.333333	0.25	0.5	0.5	0	0	0.0833333	3.06667
	HanXRQr2_Chr15g0702601	RLK-Pelle_Extensin	0	0.2	0.25	0.333333	0.75	0.5	0.5	0	0.53125	0	3.06458
	HanXRQr2_Chr12g0548581	TKL-Pl-4	0.5	0	0.5	0	0.25	1	0.5	0	0.21875	0.0833333	3.05208
	HanXRQr2_Chr15g0698501	RLK-Pelle_DLSV	0.5	0.4	0.25	0.666667	0	0.5	0.5	0	0.0625	0.166667	3.04583
	HanXRQr2_Chr01g0006391	RLK-Pelle_DLSV	0.5	0.4	0.5	1	0	0.5	0	0	0.0625	0.0833333	3.04583
	HanXRQr2_Chr08g0331761	RLK-Pelle_DLSV	0	0.6	0	0	1	0.5	0.5	0	0.4375	0	3.0375
	HanXRQr2_Chr08g0330861	RLK-Pelle_DLSV	0	0.4	0.25	0.333333	1	0	0.5	0	0.46875	0.0833333	3.03542
	HanXRQr2_Chr04g0166531	CAMK_CDPK	0.5	0.2	0.25	0.333333	1	0	0.5	0	0.25	0	3.03333
	HanXRQr2_Chr09g0397011	RLK-Pelle_CrRLK1L-1	0	0.4	0.25	1	0.5	0.5	0	0	0.375	0	3.025
	HanXRQr2_Chr08g0322381	RLK-Pelle_LRR-XV	0	0.2	0	0.666667	1	0.5	0	0.5	0.15625	0	3.02292
	HanXRQr2_Chr14g0644811	RLK-Pelle_DLSV	0	0.4	0.25	0.333333	1	0.5	0.5	0	0.03125	0	3.01458
	HanXRQr2_Chr15g0704731	RLK-Pelle_LRR-VII-1	0.5	0.2	0.25	0.333333	0.25	0.5	0.5	0	0.0625	0.416667	3.0125
	HanXRQr2_Chr05g0201171	RLK-Pelle_RLCK-VI	0.5	0.4	0	1	0.75	0	0	0	0.1875	0.166667	3.00417
	HanXRQr2_Chr16g0777051	TKL-Pl-4	0	0	0.25	1	1	0.5	0	0	0.25	0	3
	HanXRQr2_Chr15g0689051	RLK-Pelle_WAK_LRK10L-1	0.5	0.4	0.25	0.333333	0	0.5	0	0	0.59375	0.416667	2.99375
	HanXRQr2_Chr11g0484851	CAMK_CDPK	0	0.4	0.25	0.666667	1	0.5	0	0	0.09375	0.0833333	2.99375
	HanXRQr2_Chr04g0168041	AGC_RSK-2	0.5	0.4	0.5	0	0	1	0.5	0	0.09375	0	2.99375
	HanXRQr2_Chr09g0411691	CMGC_CDK-PITSLRE	1	0	0	0.333333	0.5	0	1	0	0.15625	0	2.98958
	HanXRQr2_Chr10g0449471	PEK_PEK	0	0.6	0.25	1	0.5	0.5	0	0	0.03125	0.0833333	2.96458
	HanXRQr2_Chr06g0271351	RLK-Pelle_DLSV	0.5	0.4	0	1	0.5	0.5	0	0	0.0625	0	2.9625
	HanXRQr2_Chr04g0180031	RLK-Pelle_LRR-XII-1	0.5	0.6	0.25	0	0	0.5	0.5	0	0.1875	0.416667	2.95417
	HanXRQr2_Chr15g0696631	RLK-Pelle_SD-2b	0	0.2	0.25	1	0.5	0.5	0.5	0	0	0	2.95
	HanXRQr2_Chr07g0290921	RLK-Pelle_LRR-IX	0	0	0.5	0.666667	0.75	0.5	0	0	0.53125	0	2.94792
	HanXRQr2_Chr10g0427331	RLK-Pelle_RLCK-VIIa-2	0.5	0.6	0.25	1	0	0.5	0	0	0.09375	0	2.94375
	HanXRQr2_Chr14g0667681	RLK-Pelle_LRR-VII-1	0.5	0.4	0.25	0.666667	0.25	0	0.5	0	0.375	0	2.94167
	HanXRQr2_Chr17g0809831	RLK-Pelle_LRR-III	0	0.4	0.5	0.666667	0.5	0	0.5	0	0.375	0	2.94167
	HanXRQr2_Chr10g0435911	CAMK_AMPK	0	0	0	1	0.75	1	0	0	0.1875	0	2.9375
	HanXRQr2_Chr01g0039901	RLK-Pelle_LRR-I-1	0.5	0.4	0.25	1	0.75	0	0	0	0.03125	0	2.93125
	HanXRQr2_Chr01g0041341	RLK-Pelle_LRR-III	1	0	0	0.666667	0.25	0.5	0	0	0.34375	0.166667	2.92708
	HanXRQr2_Chr08g0330491	RLK-Pelle_DLSV	0	0.2	0	0	0.75	0.5	1	0	0.46875	0	2.91875
	HanXRQr2_Chr15g0691851	RLK-Pelle_L-LEC	0.5	0.2	0.25	0	0.5	0	0.5	0.5	0.46875	0	2.91875
	HanXRQr2_Chr15g0699591	RLK-Pelle_LRR-III	0.5	0.8	0.25	1	0.25	0	0	0	0.03125	0.0833333	2.91458
	HanXRQr2_Chr17g0814901	RLK-Pelle_DLSV	0	0.2	0	0.666667	1	0.5	0.5	0	0.03125	0	2.89792
	HanXRQr2_Chr10g0427751	RLK-Pelle_CrRLK1L-1	0	0.2	0.25	0.666667	0	0.5	1	0	0.1875	0.0833333	2.8875
	HanXRQr2_Chr15g0713271	CAMK_OST1L	0	0.6	0	0.666667	0.5	0.5	0.5	0	0.03125	0.0833333	2.88125
	HanXRQr2_Chr07g0282191	RLK-Pelle_LRR-VII-1	0	0.2	0.75	0.666667	0.25	0.5	0	0	0.5	0	2.86667
	HanXRQr2_Chr14g0650181	RLK-Pelle_LRR-XI-1	0	0	0.5	0.666667	1	0	0.5	0	0.03125	0.166667	2.86458
	HanXRQr2_Chr11g0477841	RLK-Pelle_DLSV	0.5	0	0	0.333333	0	1	1	0	0.03125	0	2.86458
	HanXRQr2_Chr02g0069181	RLK-Pelle_SD-2b	0	0.8	0.25	0.666667	0	0	0.5	0	0.5625	0.0833333	2.8625
	HanXRQr2_Chr14g0644351	RLK-Pelle_RLCK-VI	0	0.6	0.25	1	0	1	0	0	0	0	2.85
	HanXRQr2_Chr04g0163771	RLK-Pelle_LRR-VIII-1	0	0.4	0	0.666667	0.75	0	1	0	0.03125	0	2.84792
	HanXRQr2_Chr09g0413881	CAMK_CAMKL-CHK1	0	0.2	0.5	0	0.25	0.5	0.5	0	0.5625	0.333333	2.84583
	HanXRQr2_Chr03g0129611	RLK-Pelle_WAK	0	0.2	0	0.333333	1	0	1	0	0.3125	0	2.84583
	HanXRQr2_Chr16g0746371	RLK-Pelle_RLCK-X	0.5	0.2	0.25	0.666667	0.75	0	0	0	0.46875	0	2.83542
	HanXRQr2_Chr16g0747871	RLK-Pelle_CrRLK1L-1	0.5	0.4	0	0.666667	0.25	0.5	0.5	0	0	0	2.81667
	HanXRQr2_Chr12g0527781	RLK-Pelle_CrRLK1L-1	0	0.4	0.25	0.666667	0	0.5	1	0	0	0	2.81667
	HanXRQr2_Chr07g0292571	RLK-Pelle_DLSV	0	0.2	0.25	1	0.75	0	0.5	0	0.03125	0.0833333	2.81458
	HanXRQr2_Chr01g0032591	RLK-Pelle_RLCK-VIIa-2	0	0.4	0	0.666667	1	0	0.5	0	0.15625	0.0833333	2.80625
	HanXRQr2_Chr08g0338391	RLK-Pelle_SD-2b	0	0.4	0	0	1	0.5	0.5	0	0.3125	0.0833333	2.79583
	HanXRQr2_Chr02g0048931	RLK-Pelle_RLCK-XI	0	0.2	0	0.666667	1	0	0.5	0	0.40625	0	2.77292
	HanXRQr2_Chr02g0058111	RLK-Pelle_LRR-XI-1	0.5	0.8	0.25	1	0	0	0	0	0.21875	0	2.76875
	HanXRQr2_Chr07g0292191	RLK-Pelle_DLSV	0	0.4	0	0.333333	1	0	1	0	0.03125	0	2.76458
	HanXRQr2_Chr13g0589361	AGC_RSK-2	0.5	0.4	0.25	0.333333	0.25	1	0	0	0.03125	0	2.76458
	HanXRQr2_Chr13g0600231	RLK-Pelle_CrRLK1L-1	0.5	0.2	0.25	0	0.75	0.5	0	0	0.5625	0	2.7625
	HanXRQr2_Chr07g0313651	RLK-Pelle_LRR-VII-1	0	0.2	0.25	1	0	0.5	0	0.5	0.3125	0	2.7625
	HanXRQr2_Chr14g0649841	RLK-Pelle_WAK	0	0.2	0	1	1	0.5	0	0	0.0625	0	2.7625
	HanXRQr2_Chr08g0330901	RLK-Pelle_DLSV	0	0.2	0	1	0	0.5	1	0	0.0625	0	2.7625
	HanXRQr2_Chr14g0634691	RLK-Pelle_L-LEC	0	0.4	0.25	1	0.75	0	0	0	0.34375	0	2.74375
	HanXRQr2_Chr16g0775821	CMGC_MAPK	0	0.4	0	1	0.75	0	0.5	0	0.09375	0	2.74375
	HanXRQr2_Chr05g0220691	RLK-Pelle_SD-2b	0	0.6	0.25	0	0	0	1	0	0.71875	0.166667	2.73542
	HanXRQr2_Chr10g0438261	TKL-Pl-4	0.5	0.4	0	0.666667	0	0.5	0.5	0	0	0.166667	2.73333
	HanXRQr2_Chr09g0376561	RLK-Pelle_DLSV	0	0.2	0	1	0.5	0.5	0.5	0	0.03125	0	2.73125
	HanXRQr2_Chr13g0591731	RLK-Pelle_SD-2b	0.5	0.6	0.25	0	0.25	1	0	0	0.125	0	2.725
	HanXRQr2_Chr12g0548091	RLK-Pelle_RLCK-VIIa-2	0	0.4	0.25	0.666667	0.75	0.5	0	0	0.15625	0	2.72292
	HanXRQr2_Chr15g0695881	RLK-Pelle_DLSV	0.5	0.4	0	0	0.75	0.5	0.5	0	0.0625	0	2.7125
	HanXRQr2_Chr10g0427571	RLK-Pelle_LRR-VIII-1	0	0.2	0	0.666667	0.75	0	1	0	0.09375	0	2.71042
	HanXRQr2_Chr04g0145431	RLK-Pelle_SD-2b	0	0.4	0.25	0.333333	0	0.5	1	0	0.21875	0	2.70208
	HanXRQr2_Chr17g0813191	AGC_RSK-2	0	0.2	0	1	0.5	0	0.5	0	0.5	0	2.7
	HanXRQr2_Chr04g0173931	TKL-Pl-5	0	0.4	0.5	0.666667	1	0	0	0	0.125	0	2.69167
	HanXRQr2_Chr13g0580401	RLK-Pelle_LysM	0.5	0.4	0.25	0	0	0.5	0.5	0	0.53125	0	2.68125
	HanXRQr2_Chr17g0813901	RLK-Pelle_WAK_LRK10L-1	0	0.4	0	0.666667	0.75	0.5	0	0	0.03125	0.333333	2.68125
	HanXRQr2_Chr17g0803151	RLK-Pelle_PERK-1	0	0.4	0	0.666667	0.5	0	0.5	0.5	0.03125	0.0833333	2.68125
	HanXRQr2_Chr09g0383721	RLK-Pelle_LRR-III	1	0.2	0.25	0	0.5	0	0	0	0.5625	0.166667	2.67917
	HanXRQr2_Chr09g0405441	STE_STE11	0	0.2	0.25	0.666667	1	0	0	0.5	0.0625	0	2.67917
	HanXRQr2_Chr14g0620911	RLK-Pelle_RLCK-VIIa-2	0	0.4	0.5	0.333333	0.75	0.5	0	0	0.1875	0	2.67083
	HanXRQr2_Chr13g0599681	RLK-Pelle_CrRLK1L-1	0.5	0.4	0.25	0.333333	0	0.5	0.5	0	0.1875	0	2.67083
	HanXRQr2_Chr16g0740501	RLK-Pelle_LRR-III	0	0.6	0.25	0	0.75	0.5	0	0	0.5625	0	2.6625
	HanXRQr2_Chr09g0400521	RLK-Pelle_CrRLK1L-1	0.5	0.2	0.25	0	0	0.5	1	0	0.125	0.0833333	2.65833
	HanXRQr2_Chr12g0523401	RLK-Pelle_LRR-III	0	0.6	0.5	0.333333	0.25	0.5	0	0	0.46875	0	2.65208
	HanXRQr2_Chr01g0013301	NEK	0	0.4	0.25	1	0	0.5	0.5	0	0	0	2.65
	HanXRQr2_Chr10g0442541	RLK-Pelle_DLSV	0	0.2	0	1	0.25	1	0	0	0.03125	0.166667	2.64792
	HanXRQr2_Chr07g0297561	RLK-Pelle_DLSV	1	0.2	0.25	0.666667	0	0.5	0	0	0.03125	0	2.64792
	HanXRQr2_Chr15g0689081	RLK-Pelle_WAK_LRK10L-1	0.5	0.4	0	0.333333	0.5	0.5	0	0	0.40625	0	2.63958
	HanXRQr2_Chr06g0267311	CAMK_CAMKL-CHK1	0	0.8	0.25	0	1	0.5	0	0	0	0.0833333	2.63333
	HanXRQr2_Chr15g0689021	RLK-Pelle_WAK_LRK10L-1	1	0.2	0	0.333333	0	0.5	0	0	0.34375	0.25	2.62708
	HanXRQr2_Chr08g0336801	RLK-Pelle_LRR-XI-1	0.5	0.2	0	1	0.75	0	0	0	0.09375	0.0833333	2.62708
	HanXRQr2_Chr10g0453851	RLK-Pelle_LRR-II	0.5	0.4	0.25	1	0.25	0	0	0	0.21875	0	2.61875
	HanXRQr2_Chr12g0527851	RLK-Pelle_CrRLK1L-1	0	0.2	0.25	0.666667	0	0.5	1	0	0	0	2.61667
	HanXRQr2_Chr11g0475811	RLK-Pelle_DLSV	0	0	0	0.666667	0.75	0	1	0	0.03125	0.166667	2.61458
	HanXRQr2_Chr09g0370621	RLK-Pelle_RLCK-VIIa-2	0.5	0.6	0.25	0.333333	0	0	0.5	0	0.34375	0.0833333	2.61042
	HanXRQr2_Chr14g0658921	RLK-Pelle_RLCK-VIIa-2	0.5	0.6	0.25	0.666667	0	0.5	0	0	0.09375	0	2.61042
	HanXRQr2_Chr11g0486381	STE_STE11	1	0.4	0	0.666667	0	0.5	0	0	0.03125	0	2.59792
	HanXRQr2_Chr09g0410701	RLK-Pelle_LRR-XI-1	0.5	0.2	0.25	0.333333	0.75	0	0.5	0	0.0625	0	2.59583
	HanXRQr2_Chr02g0083441	RLK-Pelle_RLCK-VIIa-2	0	0.8	0.25	0	0	0.5	1	0	0.03125	0	2.58125
	HanXRQr2_Chr16g0732961	RLK-Pelle_RLCK-V	0	0.2	0	1	0.25	0	1	0	0.125	0	2.575
	HanXRQr2_Chr16g0723091	RLK-Pelle_LRR-VI-1	0	0.4	0	0.666667	0.5	0	0.5	0	0.5	0	2.56667
	HanXRQr2_Chr09g0405981	RLK-Pelle_WAK_LRK10L-1	0	0.4	0	0.666667	1	0.5	0	0	0	0	2.56667
	HanXRQr2_Chr03g0129291	RLK-Pelle_LRR-III	0	0.4	0.25	0.666667	0.75	0.5	0	0	0	0	2.56667
	HanXRQr2_Chr05g0193151	RLK-Pelle_LRR-V	0	0.4	0.25	0.666667	0.25	1	0	0	0	0	2.56667
	HanXRQr2_Chr05g0231561	CAMK_AMPK	0	0	0	1	1	0	0	0	0.5625	0	2.5625
	HanXRQr2_Chr12g0537291	RLK-Pelle_SD-2b	0	0.4	0.25	1	0.25	0	0.5	0	0.15625	0	2.55625
	HanXRQr2_Chr15g0709721	RLK-Pelle_DLSV	0	0	0.5	0.333333	0.5	0	0.5	0	0.71875	0	2.55208
	HanXRQr2_Chr03g0091291	RLK-Pelle_RLCK-IV	0.5	0.6	0	0.333333	0	1	0	0	0.03125	0.0833333	2.54792
	HanXRQr2_Chr09g0398901	CAMK_OST1L	0	0.4	0.25	1	0	0.5	0	0	0.3125	0.0833333	2.54583
	HanXRQr2_Chr03g0121161	RLK-Pelle_LRR-XI-1	0.5	0.4	0	0.333333	0	0.5	0.5	0	0.3125	0	2.54583
	HanXRQr2_Chr05g0201211	RLK-Pelle_RLCK-Os	0.5	0.4	0	1	0	0	0.5	0	0.0625	0.0833333	2.54583
	HanXRQr2_Chr01g0019041	WNK_NRBP	0	0.6	0.5	0	0.25	0.5	0	0	0.6875	0	2.5375
	HanXRQr2_Chr08g0360881	RLK-Pelle_CrRLK1L-1	0.5	0.6	0.25	0	0.5	0	0.5	0	0.1875	0	2.5375
	HanXRQr2_Chr08g0347021	RLK-Pelle_LRR-VIII-1	0	0	0	1	0	0.5	0	0.5	0.53125	0	2.53125
	HanXRQr2_Chr15g0680581	RLK-Pelle_DLSV	0	0	0	1	1	0	0.5	0	0.03125	0	2.53125
	HanXRQr2_Chr09g0398821	CAMK_CDPK	0	0.4	0.25	1	0.75	0	0	0	0.125	0	2.525
	HanXRQr2_Chr11g0501071	CAMK_CAMKL-CHK1	0	0.2	0.25	0.666667	0.25	0.5	0	0.5	0.15625	0	2.52292
	HanXRQr2_Chr16g0758141	CAMK_CAMKL-CHK1	0	0.6	0.25	0.666667	0.5	0	0.5	0	0	0	2.51667
	HanXRQr2_Chr14g0667181	RLK-Pelle_LRR-XII-1	0.5	0.4	0	0.333333	0	0	1	0	0.28125	0	2.51458
	HanXRQr2_Chr01g0033431	RLK-Pelle_LRR-IX	0	0.4	0.5	0.333333	0.25	0.5	0.5	0	0.03125	0	2.51458
	HanXRQr2_Chr11g0502731	CAMK_CAMKL-CHK1	0	0.4	0.25	0.333333	0.5	0	1	0	0.03125	0	2.51458
	HanXRQr2_Chr12g0540991	RLK-Pelle_DLSV	0	0.4	0	1	0	0.5	0.5	0	0.03125	0.0833333	2.51458
	HanXRQr2_Chr16g0758701	RLK-Pelle_DLSV	0	0.2	0	1	1	0	0	0	0.3125	0	2.5125
	HanXRQr2_Chr09g0418051	RLK-Pelle_LRR-XI-1	0	0.2	0	1	0.75	0	0.5	0	0.0625	0	2.5125
	HanXRQr2_Chr05g0211561	AGC_Pl	1	0.2	0.25	0	0	0	1	0	0.0625	0	2.5125
	HanXRQr2_Chr03g0110581	CAMK_OST1L	1	0.2	0.25	0	0	0.5	0.5	0	0.0625	0	2.5125
	HanXRQr2_Chr14g0636621	RLK-Pelle_WAK	0	0.8	0.5	0.333333	0	0.5	0	0	0.375	0	2.50833
	HanXRQr2_Chr03g0111051	RLK-Pelle_L-LEC	0.5	0.6	0.25	0	0	0.5	0.5	0	0.15625	0	2.50625
	HanXRQr2_Chr17g0810651	RLK-Pelle_LRR-XI-1	0	0.6	0.25	0.333333	0.75	0.5	0	0	0.0625	0	2.49583
	HanXRQr2_Chr01g0018941	CAMK_CAMKL-CHK1	0	0.6	0.25	0.333333	0.25	0.5	0	0.5	0.0625	0	2.49583
	HanXRQr2_Chr09g0366441	RLK-Pelle_CrRLK1L-1	0	0.4	0.25	0	1	0.5	0	0	0.34375	0	2.49375
	HanXRQr2_Chr10g0450551	RLK-Pelle_DLSV	0	0.2	0.5	0.666667	1	0	0	0	0.125	0	2.49167
	HanXRQr2_Chr07g0297541	RLK-Pelle_DLSV	1	0.2	0	1	0	0	0	0	0.28125	0	2.48125
	HanXRQr2_Chr05g0216471	CMGC_DYRK-PRP4	0	0.4	0.25	0.666667	1	0	0	0	0.15625	0	2.47292
	HanXRQr2_Chr03g0129691	RLK-Pelle_WAK	0	0	0	1	0.25	0.5	0.5	0	0.21875	0	2.46875
	HanXRQr2_Chr13g0591241	RLK-Pelle_LRR-VIII-1	0	0.6	0	0.666667	0	0.5	0.5	0	0.03125	0.166667	2.46458
	HanXRQr2_Chr15g0683461	RLK-Pelle_WAK_LRK10L-1	0.5	0.6	0	0.666667	0	0	0.5	0	0.03125	0.166667	2.46458
	HanXRQr2_Chr15g0672121	RLK-Pelle_CrRLK1L-1	0	0.2	0.5	0.666667	0	0.5	0	0	0.59375	0	2.46042
	HanXRQr2_Chr15g0690911	CAMK_CDPK	0	0.8	0.5	0	1	0	0	0	0.15625	0	2.45625
	HanXRQr2_Chr03g0111301	RLK-Pelle_L-LEC	0.5	0.2	0.25	0.333333	0	0.5	0.5	0	0	0.166667	2.45
	HanXRQr2_Chr08g0348501	AGC_RSK-2	0	0.4	0	0.666667	1	0	0	0	0.375	0	2.44167
	HanXRQr2_Chr05g0218961	CAMK_CAMKL-CHK1	0.5	0.4	0.5	0.333333	0	0.5	0	0	0.125	0.0833333	2.44167
	HanXRQr2_Chr13g0574531	RLK-Pelle_WAK	0	0.4	0.25	0.666667	0.5	0	0.5	0	0.125	0	2.44167
	HanXRQr2_Chr07g0289511	AGC_RSK-2	0	0.6	0	0.666667	0	0.5	0.5	0	0	0.166667	2.43333
	HanXRQr2_Chr09g0400261	RLK-Pelle_CrRLK1L-1	0	0.4	0	1	0	0.5	0.5	0	0.03125	0	2.43125
	HanXRQr2_Chr03g0096531	RLK-Pelle_RLCK-Os	0	0.2	0.25	0.666667	0.25	0.5	0.5	0	0.0625	0	2.42917
	HanXRQr2_Chr03g0105491	RLK-Pelle_L-LEC	0	0	0.25	0.666667	0	1	0.5	0	0	0	2.41667
	HanXRQr2_Chr11g0478161	RLK-Pelle_DLSV	0	0.8	0	0	0.5	0.5	0.5	0	0.03125	0.0833333	2.41458
	HanXRQr2_Chr13g0584521	RLK-Pelle_L-LEC	0	0.4	0	0.666667	0.5	0	0.5	0	0.34375	0	2.41042
	HanXRQr2_Chr04g0152131	RLK-Pelle_DLSV	0	0.2	0.25	0.333333	1	0.5	0	0	0.125	0	2.40833
	HanXRQr2_Chr13g0567111	RLK-Pelle_SD-2b	0.5	0.2	0.5	0	0	0.5	0.5	0	0.125	0.0833333	2.40833
	HanXRQr2_Chr03g0089541	RLK-Pelle_SD-2b	0	0.4	0	0	0.75	0.5	0.5	0	0.25	0	2.4
	HanXRQr2_Chr15g0716861	RLK-Pelle_DLSV	0	0.4	0.25	1	0.25	0.5	0	0	0	0	2.4
	HanXRQr2_Chr14g0668451	RLK-Pelle_RLCK-IXb	0.5	0.2	0	0.666667	0.5	0	0.5	0	0.03125	0	2.39792
	HanXRQr2_Chr02g0059291	CMGC_MAPK	1	0.6	0	0	0	0	0.5	0	0.125	0.166667	2.39167
	HanXRQr2_Chr16g0722811	RLK-Pelle_LRR-XI-2	0	0.2	0	0.333333	0.75	0.5	0	0	0.4375	0.166667	2.3875
	HanXRQr2_Chr12g0534491	RLK-Pelle_LRR-III	0.5	0.2	0.5	0.666667	0	0	0	0	0.4375	0.0833333	2.3875
	HanXRQr2_Chr11g0516661	RLK-Pelle_CrRLK1L-1	0	0.4	0	0.666667	0.75	0.5	0	0	0.0625	0	2.37917
	HanXRQr2_Chr15g0714011	RLK-Pelle_LRR-III	0	0.4	0.25	0.666667	0	0.5	0.5	0	0.0625	0	2.37917
	HanXRQr2_Chr10g0450031	RLK-Pelle_DLSV	0	0.2	0	1	0.5	0.5	0	0	0.09375	0.0833333	2.37708
	HanXRQr2_Chr04g0156641	RLK-Pelle_LRR-XI-1	0.5	0	0	0.333333	0.75	0.5	0	0	0.125	0.166667	2.375
	HanXRQr2_Chr01g0022241	RLK-Pelle_LRR-XI-1	0.5	0	0.25	0	0	0.5	1	0	0.125	0	2.375
	HanXRQr2_Chr11g0476811	RLK-Pelle_DLSV	0.5	0.4	0	0	0	0.5	0.5	0	0.46875	0	2.36875
	HanXRQr2_Chr03g0091911	RLK-Pelle_LRR-XI-1	0.5	0.2	0	0	0	1	0.5	0	0	0.166667	2.36667
	HanXRQr2_Chr14g0635141	RLK-Pelle_LRR-IX	0.5	0	0.25	0.333333	0	0.5	0	0.5	0.28125	0	2.36458
	HanXRQr2_Chr03g0125131	RLK-Pelle_DLSV	0.5	0.4	0	0.333333	0	1	0	0	0.125	0	2.35833
	HanXRQr2_Chr17g0816411	RLK-Pelle_L-LEC	0	0.2	0.25	1	0.25	0.5	0	0	0.15625	0	2.35625
	HanXRQr2_Chr05g0199621	RLK-Pelle_LRR-XIIIb	0	0.4	0.25	1	0.5	0	0	0	0.03125	0.166667	2.34792
	HanXRQr2_Chr07g0298531	STE_STE11	0.5	0.4	0	0.333333	0	0.5	0	0.5	0.03125	0.0833333	2.34792
	HanXRQr2_Chr10g0427591	RLK-Pelle_LRR-VIII-1	0	0.2	0	1	0.5	0	0	0	0.5625	0.0833333	2.34583
	HanXRQr2_Chr16g0739681	RLK-Pelle_LRR-XI-1	0	0.2	0.25	0.333333	0	0.5	1	0	0.0625	0	2.34583
	HanXRQr2_Chr14g0664861	RLK-Pelle_L-LEC	0	0.6	0.25	0.333333	0	0.5	0	0	0.5625	0.0833333	2.32917
	HanXRQr2_Chr14g0670281	RLK-Pelle_SD-2b	0	0.6	0.25	0	0.25	0.5	0.5	0	0.21875	0	2.31875
	HanXRQr2_Chr07g0312591	RLK-Pelle_LRR-XII-1	0.5	0.4	0	0	0	0.5	0.5	0	0.15625	0.25	2.30625
	HanXRQr2_Chr05g0236021	TKL-Pl-4	0	0.4	0	0.333333	1	0	0	0	0.5625	0	2.29583
	HanXRQr2_Chr15g0714211	RLK-Pelle_LRR-III	0	0.2	0.25	1	0.5	0	0	0	0.34375	0	2.29375
	HanXRQr2_Chr14g0626191	RLK-Pelle_RLCK-VIIa-1	0	0.2	0.25	0	1	0.5	0	0	0.34375	0	2.29375
	HanXRQr2_Chr07g0316701	RLK-Pelle_CrRLK1L-1	0.5	0.2	0.25	0	0	0.5	0.5	0	0.34375	0	2.29375
	HanXRQr2_Chr06g0264321	RLK-Pelle_SD-2b	0	0.2	0	1	0	1	0	0	0.09375	0	2.29375
	HanXRQr2_Chr08g0327591	RLK-Pelle_RLCK-VIIa-2	0	0.2	0	1	0	0	1	0	0.09375	0	2.29375
	HanXRQr2_Chr10g0419941	RLK-Pelle_LRR-II	0	0.6	0	1	0.5	0	0	0	0.1875	0	2.2875
	HanXRQr2_Chr05g0198921	RLK-Pelle_RLCK-XII-1	0	0.4	0	0.333333	0.5	0	0.5	0	0.46875	0.0833333	2.28542
	HanXRQr2_Chr06g0248401	RLK-Pelle_RLCK-V	0	0.4	0	0.666667	0.25	0	0.5	0	0.46875	0	2.28542
	HanXRQr2_Chr09g0397921	STE_STE11	0.5	0	0.25	1	0	0	0	0	0.28125	0.25	2.28125
	HanXRQr2_Chr10g0463821	RLK-Pelle_LRR-III	0.5	0	0.25	0	0	1	0.5	0	0.03125	0	2.28125
	HanXRQr2_Chr17g0819931	CMGC_CDK-Pl	0	0.6	0	0.666667	0.5	0.5	0	0	0	0	2.26667
	HanXRQr2_Chr15g0713861	STE_STE11	0	0.4	0.25	0.666667	0	0	0.5	0	0.03125	0.416667	2.26458
	HanXRQr2_Chr04g0163761	RLK-Pelle_LRR-VIII-1	0	0.4	0	1	0.75	0	0	0	0.03125	0.0833333	2.26458
	HanXRQr2_Chr10g0453051	RLK-Pelle_RLCK-V	0	0.4	0.25	0.666667	0.25	0	0	0	0.6875	0	2.25417
	HanXRQr2_Chr16g0776571	CAMK_CDPK	0	0.4	0.25	0.333333	0	0.5	0	0	0.6875	0.0833333	2.25417
	HanXRQr2_Chr09g0366171	RLK-Pelle_CrRLK1L-1	0	0.2	0.5	1	0.25	0	0	0	0.21875	0.0833333	2.25208
	HanXRQr2_Chr11g0516051	RLK-Pelle_LRR-I-1	0.5	0	0	0	0.5	0	1	0	0.25	0	2.25
	HanXRQr2_Chr06g0238201	WEE	0	0	0.25	1	0	0.5	0.5	0	0	0	2.25
	HanXRQr2_Chr07g0298881	RLK-Pelle_DLSV	0	0.8	0.25	0.333333	0.25	0	0	0	0.53125	0.0833333	2.24792
	HanXRQr2_Chr09g0397141	RLK-Pelle_LRR-III	0	0.4	0	1	0.75	0	0	0	0.09375	0	2.24375
	HanXRQr2_Chr14g0668421	RLK-Pelle_LRR-III	0	0.4	0.25	0	0	0.5	1	0	0.09375	0	2.24375
	HanXRQr2_Chr14g0638031	RLK-Pelle_LRR-I-1	0	0.2	0.25	0.666667	0.75	0	0	0	0.375	0	2.24167
	HanXRQr2_Chr09g0400271	RLK-Pelle_CrRLK1L-1	0	0.2	0.25	0.666667	0	0	0.5	0.5	0.125	0	2.24167
	HanXRQr2_Chr10g0439001	RLK-Pelle_RLCK-VI	0	0.4	0.5	0.333333	0	0.5	0	0	0.5	0	2.23333
	HanXRQr2_Chr16g0764871	RLK-Pelle_RLCK-XII-1	0	0.4	0.25	0.333333	0.5	0.5	0	0	0.25	0	2.23333
	HanXRQr2_Chr16g0758251	RLK-Pelle_LRR-VII-2	0	0.4	0.75	0.333333	0.25	0.5	0	0	0	0	2.23333
	HanXRQr2_Chr11g0475771	RLK-Pelle_DLSV	0.5	0.2	0.25	0	0	1	0	0	0.03125	0.25	2.23125
	HanXRQr2_Chr11g0492121	RLK-Pelle_RLCK-VIIa-2	0	0.2	0	1	0.5	0	0.5	0	0.03125	0	2.23125
	HanXRQr2_Chr12g0536051	RLK-Pelle_SD-2b	0.5	0.2	0.25	0.666667	0	0.5	0	0	0.03125	0.0833333	2.23125
	HanXRQr2_Chr03g0120961	RLK-Pelle_LRR-XI-1	0.5	0.2	0	1	0	0	0.5	0	0.03125	0	2.23125
	HanXRQr2_Chr13g0600791	RLK-Pelle_CrRLK1L-1	0	0.2	0.5	0	0	1	0.5	0	0.03125	0	2.23125
	HanXRQr2_Chr03g0126281	CAMK_CAMKL-CHK1	0.5	0.2	0	0	0	0	1	0.5	0.03125	0	2.23125
	HanXRQr2_Chr09g0400361	RLK-Pelle_CrRLK1L-1	0	0	0.25	1	0.25	0	0.5	0	0.0625	0.166667	2.22917
	HanXRQr2_Chr02g0056041	RLK-Pelle_DLSV	0	0.4	0	0.666667	0.5	0.5	0	0	0.15625	0	2.22292
	HanXRQr2_Chr09g0389991	RLK-Pelle_WAK	0	0.4	0.5	0.666667	0	0	0.5	0	0.15625	0	2.22292
	HanXRQr2_Chr09g0409321	RLK-Pelle_LRR-XIIIa	0	0.2	0.75	0	0.5	0.5	0	0	0.1875	0.0833333	2.22083
	HanXRQr2_Chr05g0209821	CMGC_MAPK	0.5	0	0.5	0	0	0.5	0	0.5	0.21875	0	2.21875
	HanXRQr2_Chr02g0052731	RLK-Pelle_CR4L	0	0.6	0.25	0.333333	0	0.5	0	0	0.53125	0	2.21458
	HanXRQr2_Chr09g0404391	RLK-Pelle_LRR-III	0	0.4	0.5	0	0.25	0.5	0	0	0.5625	0	2.2125
	HanXRQr2_Chr17g0804051	RLK-Pelle_LRK10L-2	0.5	0.4	0.25	0	0	0.5	0.5	0	0.0625	0	2.2125
	HanXRQr2_Chr08g0330031	RLK-Pelle_RLCK-VIIa-2	0	0.2	0	0.666667	0.25	0.5	0	0	0.59375	0	2.21042
	HanXRQr2_Chr17g0803221	RLK-Pelle_LRR-XI-1	0.5	0.4	0.25	0	0	0	0.5	0	0.46875	0.0833333	2.20208
	HanXRQr2_Chr02g0047181	RLK-Pelle_LysM	0.5	0.2	0	1	0	0	0	0	0.5	0	2.2
	HanXRQr2_Chr08g0330521	RLK-Pelle_DLSV	0	0.2	0	0	0.75	0	1	0	0.25	0	2.2
	HanXRQr2_Chr04g0170471	AGC_NDR	0.5	0.2	0.25	0	0	0.5	0.5	0	0	0.25	2.2
	HanXRQr2_Chr11g0483581	RLK-Pelle_DLSV	0	0.2	0	0.666667	0.25	0	1	0	0	0.0833333	2.2
	HanXRQr2_Chr15g0709231	RLK-Pelle_LRR-VI-1	0	0.6	0.25	1	0.25	0	0	0	0.09375	0	2.19375
	HanXRQr2_Chr01g0015311	RLK-Pelle_RLCK-VIIa-2	0	0.4	0.5	0.666667	0	0.5	0	0	0.125	0	2.19167
	HanXRQr2_Chr14g0658391	RLK-Pelle_LRR-I-1	0.5	0.2	0	1	0	0	0	0	0.40625	0.0833333	2.18958
	HanXRQr2_Chr04g0186921	RLK-Pelle_DLSV	0	0	0.25	1	0.25	0	0.5	0	0.1875	0	2.1875
	HanXRQr2_Chr04g0189221	RLK-Pelle_LRK10L-2	0	0.4	0	0	0	0.5	1	0	0.03125	0.25	2.18125
	HanXRQr2_Chr17g0804141	RLK-Pelle_WAK_LRK10L-1	0.5	0.4	0	0.666667	0	0.5	0	0	0.03125	0.0833333	2.18125
	HanXRQr2_Chr10g0421691	RLK-Pelle_Extensin	0.5	0.2	0.5	0	0.5	0	0	0	0.46875	0	2.16875
	HanXRQr2_Chr03g0137291	AGC_RSK-2	0	0.2	0	1	0.5	0	0	0	0.46875	0	2.16875
	HanXRQr2_Chr14g0644791	RLK-Pelle_DLSV	0.5	0.2	0	0	0	0	1	0	0.21875	0.25	2.16875
	HanXRQr2_Chr05g0209811	TKL_CTR1-DRK-2	0.5	0	0.25	0.666667	0.75	0	0	0	0	0	2.16667
	HanXRQr2_Chr14g0669671	RLK-Pelle_LRR-Xb-1	0	0.8	0.5	0.333333	0	0.5	0	0	0.03125	0	2.16458
	HanXRQr2_Chr09g0370031	RLK-Pelle_DLSV	0	0.2	0.25	0.333333	0	0	1	0	0.125	0.25	2.15833
	HanXRQr2_Chr13g0600961	RLK-Pelle_L-LEC	0.5	0.2	0	1	0.25	0	0	0	0.125	0.0833333	2.15833
	HanXRQr2_Chr14g0664361	RLK-Pelle_CrRLK1L-1	0	0.2	0	0.333333	0	1	0.5	0	0.125	0	2.15833
	HanXRQr2_Chr11g0476671	RLK-Pelle_DLSV	0	0.4	0.25	0	0	0.5	0.5	0	0.5	0	2.15
	HanXRQr2_Chr08g0356741	CMGC_CDK-CRK7-CDK9	0	0.4	0.5	0.666667	0.25	0	0	0	0.25	0.0833333	2.15
	HanXRQr2_Chr05g0229531	RLK-Pelle_L-LEC	0	0.4	0	1	0.25	0	0.5	0	0	0	2.15
	HanXRQr2_Chr12g0529201	RLK-Pelle_PERK-2	0	0.4	0.5	0.666667	0	0.5	0	0	0	0.0833333	2.15
	HanXRQr2_Chr13g0600081	RLK-Pelle_CrRLK1L-1	0	0.4	0.25	1	0	0	0.5	0	0	0	2.15
	HanXRQr2_Chr08g0331921	RLK-Pelle_DLSV	0	0.2	0.25	0.666667	0.5	0	0.5	0	0.03125	0	2.14792
	HanXRQr2_Chr16g0750251	CAMK_OST1L	0	0.2	0.25	0.666667	0	0.5	0.5	0	0.03125	0	2.14792
	HanXRQr2_Chr13g0614451	CAMK_CAMKL-CHK1	0.5	0.2	0	0.666667	0.25	0.5	0	0	0.03125	0	2.14792
	HanXRQr2_Chr14g0628061	RLK-Pelle_WAK_LRK10L-1	0	0.4	0	0.333333	0.75	0	0.5	0	0.15625	0	2.13958
	HanXRQr2_Chr08g0327511	RLK-Pelle_RLCK-VIIa-1	0	0.2	0	1	0	0	0.5	0	0.4375	0	2.1375
	HanXRQr2_Chr15g0672351	RLK-Pelle_LRR-VIII-1	0	0.6	0.25	0	0	0.5	0.5	0	0.28125	0	2.13125
	HanXRQr2_Chr01g0002971	RLK-Pelle_RLCK-VI	0	0.6	0.25	0.666667	0	0.5	0	0	0.03125	0.0833333	2.13125
	HanXRQr2_Chr16g0756741	TKL-Pl-4	0	0.6	0	0	1	0.5	0	0	0.03125	0	2.13125
	HanXRQr2_Chr02g0051721	TKL-Pl-4	0	0.4	0.5	1	0	0	0	0	0.0625	0.166667	2.12917
	HanXRQr2_Chr08g0325181	RLK-Pelle_LRR-II	0	0.2	0.25	0.333333	0.25	0	1	0	0.09375	0	2.12708
	HanXRQr2_Chr16g0777761	RLK-Pelle_L-LEC	0	0.2	0.5	0.333333	0	0	0.5	0.5	0.09375	0	2.12708
	HanXRQr2_Chr11g0477861	RLK-Pelle_DLSV	0	0.4	0.25	0.333333	0	0.5	0.5	0	0.125	0	2.10833
	HanXRQr2_Chr02g0081751	RLK-Pelle_LRR-I-1	0	0	0.25	0	0	1	0.5	0	0.1875	0.166667	2.10417
	HanXRQr2_Chr15g0698191	RLK-Pelle_DLSV	0	0.4	0.25	0.666667	0	0	0.5	0	0.03125	0.25	2.09792
	HanXRQr2_Chr09g0416891	RLK-Pelle_Extensin	0.5	0.2	0	0.333333	0.25	0.5	0	0	0.3125	0	2.09583
	HanXRQr2_Chr14g0638461	RLK-Pelle_LRR-IX	0	0.2	0.5	0.333333	0.5	0.5	0	0	0.0625	0	2.09583
	HanXRQr2_Chr05g0219571	RLK-Pelle_LRR-VI-1	0.5	0	0.75	0	0	0.5	0	0	0.09375	0.25	2.09375
	HanXRQr2_Chr04g0191461	RLK-Pelle_RLCK-V	0	0.6	0.25	0.666667	0	0	0.5	0	0.0625	0	2.07917
	HanXRQr2_Chr17g0792171	RLK-Pelle_SD-2b	0	0.4	0	0.333333	0	0.5	0.5	0	0.34375	0	2.07708
	HanXRQr2_Chr01g0000011	CAMK_CAMKL-CHK1	0	0.4	0	0.333333	0.25	1	0	0	0.09375	0	2.07708
	HanXRQr2_Chr17g0783841	RLK-Pelle_RLCK-VIIa-2	0	0.2	0	0.333333	0	0.5	0.5	0	0.53125	0	2.06458
	HanXRQr2_Chr09g0366371	RLK-Pelle_CrRLK1L-1	0	0.2	0	1	0.75	0	0	0	0.03125	0.0833333	2.06458
	HanXRQr2_Chr13g0600981	RLK-Pelle_L-LEC	1	0.2	0.25	0	0	0.5	0	0	0.03125	0.0833333	2.06458
	HanXRQr2_Chr11g0511371	RLK-Pelle_CrRLK1L-1	0	0	0	1	0	0	1	0	0.0625	0	2.0625
	HanXRQr2_Chr06g0242431	CAMK_OST1L	0	0.6	0.25	0.333333	0	0	0.5	0	0.375	0	2.05833
	HanXRQr2_Chr15g0698141	RLK-Pelle_DLSV	0	0.6	0.25	0.666667	0.5	0	0	0	0.03125	0	2.04792
	HanXRQr2_Chr11g0478311	RLK-Pelle_DLSV	0	0.4	0	0.333333	1	0	0	0	0.3125	0	2.04583
	HanXRQr2_Chr05g0200721	TKL-Pl-6	0	0.2	0.25	0	0.75	0	0.5	0	0.34375	0	2.04375
	HanXRQr2_Chr01g0009871	RLK-Pelle_DLSV	0.5	0	0	0.666667	0	0.5	0	0	0.375	0	2.04167
	HanXRQr2_Chr08g0330411	RLK-Pelle_DLSV	0	0	0	0.666667	0	0.5	0.5	0	0.375	0	2.04167
	HanXRQr2_Chr12g0539561	RLK-Pelle_LysM	0	0.2	0	0.333333	1	0	0	0	0.5	0	2.03333
	HanXRQr2_Chr12g0561491	RLK-Pelle_LRR-VI-1	0	0.2	0.5	0.333333	0	0	0.5	0	0.5	0	2.03333
	HanXRQr2_Chr16g0727651	RLK-Pelle_LRR-VII-3	0.5	0.2	0.25	0	0.25	0	0.5	0	0.25	0.0833333	2.03333
	HanXRQr2_Chr15g0711841	RLK-Pelle_CrRLK1L-1	0	0.2	0	0.333333	0	0.5	1	0	0	0	2.03333
	HanXRQr2_Chr15g0679541	RLK-Pelle_LRR-V	0	0.6	0.25	0.333333	0.25	0	0	0	0.59375	0	2.02708
	HanXRQr2_Chr14g0632861	RLK-Pelle_WAK	0.5	0.6	0.25	0.333333	0.25	0	0	0	0.09375	0	2.02708
	HanXRQr2_Chr17g0830571	RLK-Pelle_WAK_LRK10L-1	0	0.4	0	1	0.5	0	0	0	0.125	0	2.025
	HanXRQr2_Chr09g0417361	RLK-Pelle_RLCK-VIIa-2	0	0.4	0	0.333333	0	0.5	0.5	0	0.03125	0.25	2.01458
	HanXRQr2_Chr11g0495861	TKL-Pl-4	0.5	0.2	0	0	0.75	0	0	0	0.5625	0	2.0125
	HanXRQr2_Chr14g0654801	RLK-Pelle_LRR-VI-1	0	0.2	0.25	1	0	0.5	0	0	0.0625	0	2.0125
	HanXRQr2_Chr12g0524381	RLK-Pelle_RLCK-IV	0	0.2	0.25	1	0	0.5	0	0	0.0625	0	2.0125
	HanXRQr2_Chr05g0219791	RLK-Pelle_RKF3	0.5	0	0	0.333333	0	0.5	0.5	0	0.09375	0.0833333	2.01042
	HanXRQr2_Chr04g0183961	CMGC_GSK	0	0.6	0	0	1	0	0	0	0.40625	0	2.00625
	HanXRQr2_Chr12g0537001	CAMK_OST1L	0	0.2	0	0.333333	0.25	0	1	0	0.21875	0	2.00208
	HanXRQr2_Chr14g0670041	RLK-Pelle_CrRLK1L-1	0	0	0	1	1	0	0	0	0	0	2
	HanXRQr2_Chr01g0022171	RLK-Pelle_LRR-XI-1	0.5	0	0	1	0	0	0.5	0	0	0	2
	HanXRQr2_Chr16g0739331	AGC_PKA-PKG	0	0	0	1	0	0.5	0.5	0	0	0	2
	HanXRQr2_Chr07g0314971	RLK-Pelle_LRR-III	0	0.2	0.5	0.666667	0.25	0	0	0	0.375	0	1.99167
	HanXRQr2_Chr14g0651671	RLK-Pelle_WAK_LRK10L-1	0	0.2	0.25	0.666667	0.5	0	0	0	0.375	0	1.99167
	HanXRQr2_Chr15g0689991	RLK-Pelle_RLCK-VIIa-2	0	0	0	0.333333	0.5	0	1	0	0.15625	0	1.98958
	HanXRQr2_Chr12g0542161	RLK-Pelle_DLSV	0.5	0	0	0.333333	0	0	1	0	0.15625	0	1.98958
	HanXRQr2_Chr10g0463441	RLK-Pelle_LRR-III	0	0	0.25	0.666667	0	0	0.5	0	0.5625	0	1.97917
	HanXRQr2_Chr14g0664671	RLK-Pelle_RLCK-VIIa-2	0.5	0	0.5	0	0	0.5	0	0	0.0625	0.416667	1.97917
	HanXRQr2_Chr09g0383201	CAMK_CAMKL-CHK1	0	0.4	0	0.666667	0.25	0	0	0.5	0.15625	0	1.97292
	HanXRQr2_Chr06g0258971	RLK-Pelle_DLSV	0	0.2	0	0.333333	0	0.5	0.5	0	0.4375	0	1.97083
	HanXRQr2_Chr11g0478801	RLK-Pelle_DLSV	0	0.6	0	0.333333	0.25	0	0.5	0	0.28125	0	1.96458
	HanXRQr2_Chr13g0566771	RLK-Pelle_SD-2b	0	0.6	0	0.333333	0.5	0	0.5	0	0.03125	0	1.96458
	HanXRQr2_Chr14g0655821	AGC_RSK-2	0	0.6	0	0.333333	0.25	0.5	0	0	0.1875	0.0833333	1.95417
	HanXRQr2_Chr11g0478791	RLK-Pelle_DLSV	0	0.2	0.25	0.666667	0.25	0.5	0	0	0	0.0833333	1.95
	HanXRQr2_Chr02g0051891	TKL-Pl-4	0.5	0.2	0.5	0	0.75	0	0	0	0	0	1.95
	HanXRQr2_Chr13g0601311	RLK-Pelle_CrRLK1L-1	0	0.2	0.25	1	0	0.5	0	0	0	0	1.95
	HanXRQr2_Chr15g0700881	TKL-Pl-4	0	0.2	0	1	0	0	0.5	0	0.15625	0.0833333	1.93958
	HanXRQr2_Chr14g0649551	RLK-Pelle_WAK	0	0.2	0.25	0.333333	0	0.5	0.5	0	0.15625	0	1.93958
	HanXRQr2_Chr04g0164571	RLK-Pelle_RLCK-VIIa-1	0	0.4	0.5	0	0.5	0	0	0	0.53125	0	1.93125
	HanXRQr2_Chr05g0203811	CAMK_CAMKL-CHK1	0	0.4	0.25	0	0	0.5	0	0.5	0.03125	0.25	1.93125
	HanXRQr2_Chr09g0404691	AGC_NDR	0	0.2	0.25	0.666667	0.5	0	0	0	0.3125	0	1.92917
	HanXRQr2_Chr17g0799191	RLK-Pelle_RLCK-VI	0.5	0.2	0	1	0	0	0	0	0.0625	0.166667	1.92917
	HanXRQr2_Chr15g0716571	RLK-Pelle_DLSV	0	0.2	0	0.666667	0.5	0	0.5	0	0.0625	0	1.92917
	HanXRQr2_Chr05g0201251	RLK-Pelle_RLCK-Os	0	0.2	0	0.666667	0	0.5	0.5	0	0.0625	0	1.92917
	HanXRQr2_Chr05g0210001	CMGC_CDK-CRK7-CDK9	0	0	0.25	0.333333	0.75	0	0	0.5	0.09375	0	1.92708
	HanXRQr2_Chr13g0583451	RLK-Pelle_LRR-VI-1	0	0.2	0	0	0.5	0.5	0	0	0.46875	0.25	1.91875
	HanXRQr2_Chr01g0000271	RLK-Pelle_LRR-VII-1	0	0.2	0.25	0	1	0	0	0	0.46875	0	1.91875
	HanXRQr2_Chr04g0175551	RLK-Pelle_LRR-XI-1	0	0.2	0.25	0	1	0	0	0	0.46875	0	1.91875
	HanXRQr2_Chr10g0422391	AGC_NDR	1	0.2	0.25	0	0.25	0	0	0	0.125	0.0833333	1.90833
	HanXRQr2_Chr05g0195781	RLK-Pelle_LRR-XI-1	0.5	0	0	0	0.75	0	0.5	0	0.15625	0	1.90625
	HanXRQr2_Chr02g0074421	TKL_CTR1-DRK-2	0	0.4	0.25	1	0.25	0	0	0	0	0	1.9
	HanXRQr2_Chr17g0819091	RLK-Pelle_RLCK-VIIa-2	0	0.2	0.25	0.666667	0.25	0	0.5	0	0.03125	0	1.89792
	HanXRQr2_Chr12g0549661	CMGC_MAPK	0.5	0.2	0.25	0.333333	0	0.5	0	0	0.03125	0.0833333	1.89792
	HanXRQr2_Chr11g0483601	RLK-Pelle_DLSV	0	0.2	0	0.666667	0.5	0	0.5	0	0.03125	0	1.89792
	HanXRQr2_Chr11g0470531	RLK-Pelle_WAK_LRK10L-1	0	0	0	0.333333	0.5	0.5	0.5	0	0.0625	0	1.89583
	HanXRQr2_Chr12g0553791	RLK-Pelle_LRR-II	0.5	0.4	0.25	0	0	0.5	0	0	0.0625	0.166667	1.87917
	HanXRQr2_Chr01g0041811	AGC_RSK-2	0	0	0.5	0	0.5	0	0.5	0	0.375	0	1.875
	HanXRQr2_Chr03g0105671	RLK-Pelle_L-LEC	0	0.6	0.25	0.333333	0	0.5	0	0	0.1875	0	1.87083
	HanXRQr2_Chr12g0545141	RLK-Pelle_LRR-III	0	0.4	0	0.333333	0.5	0	0	0	0.46875	0.166667	1.86875
	HanXRQr2_Chr12g0542841	RLK-Pelle_RLCK-VIIa-2	0	0.2	0	0.666667	0.5	0	0	0	0.5	0	1.86667
	HanXRQr2_Chr05g0236551	RLK-Pelle_LRR-XI-1	0	0.2	0.25	0	0.25	0.5	0.5	0	0	0.166667	1.86667
	HanXRQr2_Chr06g0274381	RLK-Pelle_RLCK-VIIa-2	0	0	0	0.333333	1	0	0.5	0	0.03125	0	1.86458
	HanXRQr2_Chr15g0680061	CAMK_CDPK	0	0.4	0	0.333333	0	0.5	0.5	0	0.125	0	1.85833
	HanXRQr2_Chr14g0667341	RLK-Pelle_LRR-XII-1	0	0.4	0	0.333333	0	0	1	0	0.125	0	1.85833
	HanXRQr2_Chr14g0667391	RLK-Pelle_LRR-XII-1	0.5	0.4	0	0.333333	0	0	0.5	0	0.125	0	1.85833
	HanXRQr2_Chr09g0388181	RLK-Pelle_RLCK-IXa	0	0.2	0.75	0	0.75	0	0	0	0.15625	0	1.85625
	HanXRQr2_Chr07g0298901	RLK-Pelle_DLSV	0	0.4	0.25	0.666667	0.25	0	0	0	0.28125	0	1.84792
	HanXRQr2_Chr12g0521451	RLK-Pelle_RLCK-IXb	0	0.4	0	0.666667	0.25	0.5	0	0	0.03125	0	1.84792
	HanXRQr2_Chr12g0544301	RLK-Pelle_DLSV	0	0.2	0.25	0	0	0.5	0.5	0	0.3125	0.0833333	1.84583
	HanXRQr2_Chr13g0574541	RLK-Pelle_WAK	0.5	0.2	0.25	0	0	0	0.5	0	0.0625	0.333333	1.84583
	HanXRQr2_Chr02g0082461	RLK-Pelle_DLSV	0	0.2	0	0.333333	0.25	0	1	0	0.0625	0	1.84583
	HanXRQr2_Chr14g0668961	RLK-Pelle_LRR-IV	0	0	0.5	0	0	0.5	0.5	0	0.34375	0	1.84375
	HanXRQr2_Chr15g0706241	TKL_CTR1-DRK-2	0.5	0	0	0	0.75	0.5	0	0	0	0.0833333	1.83333
	HanXRQr2_Chr01g0044671	RLK-Pelle_CrRLK1L-1	0.5	0	0.25	0	0	0.5	0.5	0	0	0.0833333	1.83333
	HanXRQr2_Chr15g0703861	RLK-Pelle_WAK	0.5	0.2	0	0	0	0.5	0.5	0	0.125	0	1.825
	HanXRQr2_Chr01g0016991	RLK-Pelle_LRR-VI-2	0	0.2	0.25	0.333333	0.5	0.5	0	0	0.03125	0	1.81458
	HanXRQr2_Chr09g0407141	RLK-Pelle_LRR-VII-3	0	0.2	0.5	0	0	1	0	0	0.03125	0.0833333	1.81458
	HanXRQr2_Chr12g0551721	RLK-Pelle_LRR-XI-1	0	0	0	1	0.25	0	0	0.5	0.0625	0	1.8125
	HanXRQr2_Chr06g0267741	RLK-Pelle_RLCK-V	0	0	0.25	0.333333	0.75	0	0	0	0.46875	0	1.80208
	HanXRQr2_Chr09g0371111	RLK-Pelle_LRR-VII-2	0	0	0.25	0	0.25	0.5	0.5	0	0.21875	0.0833333	1.80208
	HanXRQr2_Chr16g0762361	RLK-Pelle_DLSV	0	0.4	0	0.333333	0.25	0.5	0	0	0.3125	0	1.79583
	HanXRQr2_Chr11g0482531	RLK-Pelle_LRR-Xb-1	0.5	0.4	0	0	0	0.5	0	0	0.3125	0.0833333	1.79583
	HanXRQr2_Chr07g0301311	CAMK_CDPK	0	0.4	0.25	0	0	0.5	0.5	0	0.0625	0.0833333	1.79583
	HanXRQr2_Chr03g0091261	RLK-Pelle_CrRLK1L-1	0	0.4	0	0.333333	0	0	1	0	0.0625	0	1.79583
	HanXRQr2_Chr14g0631891	CAMK_CAMKL-CHK1	0	0.2	0	0	0	0.5	0.5	0	0.59375	0	1.79375
	HanXRQr2_Chr11g0517741	RLK-Pelle_Singleton	0	0.2	0	0.666667	0	0.5	0	0	0.34375	0.0833333	1.79375
	HanXRQr2_Chr12g0542201	RLK-Pelle_DLSV	0	0.2	0.25	0	0	1	0	0	0.34375	0	1.79375
	HanXRQr2_Chr16g0730781	TKL-Pl-4	0.5	0.2	0.25	0	0.25	0	0.5	0	0.09375	0	1.79375
	HanXRQr2_Chr14g0624581	RLK-Pelle_LRR-XI-1	0.5	0.2	0.25	0	0.25	0	0.5	0	0.09375	0	1.79375
	HanXRQr2_Chr09g0400441	RLK-Pelle_CrRLK1L-1	0	0.2	0.25	0.333333	0	0	1	0	0	0	1.78333
	HanXRQr2_Chr15g0696551	CMGC_GSK	0.5	0	0.25	0	1	0	0	0	0.03125	0	1.78125
	HanXRQr2_Chr16g0729821	RLK-Pelle_LRR-XIIIa	0.5	0.6	0.25	0.333333	0	0	0	0	0.09375	0	1.77708
	HanXRQr2_Chr08g0319191	RLK-Pelle_LRR-III	0	0	0	0.333333	0	0.5	0.5	0	0.4375	0	1.77083
	HanXRQr2_Chr15g0696681	RLK-Pelle_SD-2b	0	0.4	0.25	1	0	0	0	0	0.03125	0.0833333	1.76458
	HanXRQr2_Chr13g0571811	NEK	0	0.2	0	0.333333	0.25	0.5	0	0	0.46875	0	1.75208
	HanXRQr2_Chr11g0506891	RLK-Pelle_LRR-IX	0	0	0.25	0.666667	0	0.5	0	0	0.25	0.0833333	1.75
	HanXRQr2_Chr08g0351351	CAMK_CDPK	0	0	0.25	0	1	0	0	0.5	0	0	1.75
	HanXRQr2_Chr03g0109691	RLK-Pelle_RLCK-VIIa-2	0.5	0	0.25	0	0	1	0	0	0	0	1.75
	HanXRQr2_Chr09g0396961	RLK-Pelle_CrRLK1L-1	0.5	0.6	0.25	0	0	0	0	0	0.3125	0.0833333	1.74583
	HanXRQr2_Chr14g0664381	RLK-Pelle_CrRLK1L-1	0	0.6	0	0.333333	0.25	0.5	0	0	0.0625	0	1.74583
	HanXRQr2_Chr13g0566781	RLK-Pelle_SD-2b	0	0.2	0.25	0	0	0.5	0.5	0	0.125	0.166667	1.74167
	HanXRQr2_Chr17g0800641	RLK-Pelle_LRR-XI-1	0	0.4	0.25	0	0.25	0.5	0	0	0.25	0.0833333	1.73333
	HanXRQr2_Chr12g0551641	RLK-Pelle_LRR-XI-1	0	0.2	0.25	0	0.25	0	0	0.5	0.53125	0	1.73125
	HanXRQr2_Chr15g0675921	CK1_CK1	0	0.2	0.5	0	1	0	0	0	0.03125	0	1.73125
	HanXRQr2_Chr06g0245131	RLK-Pelle_RLCK-XI	0	0.2	0	0	1	0	0.5	0	0.03125	0	1.73125
	HanXRQr2_Chr03g0124971	RLK-Pelle_DLSV	0.5	0.2	0	0.666667	0.25	0	0	0	0.03125	0.0833333	1.73125
	HanXRQr2_Chr07g0292101	RLK-Pelle_DLSV	0	0.2	0.5	0	0	0.5	0.5	0	0.03125	0	1.73125
	HanXRQr2_Chr17g0795951	RLK-Pelle_RLCK-VIIa-2	0	0.2	0	0	1	0	0	0.5	0.03125	0	1.73125
	HanXRQr2_Chr13g0591521	RLK-Pelle_LRR-III	0	0.2	0.75	0.333333	0.25	0	0	0	0.1875	0	1.72083
	HanXRQr2_Chr09g0369651	RLK-Pelle_CrRLK1L-1	0	0	0	0	0	0.5	1	0	0.21875	0	1.71875
	HanXRQr2_Chr01g0040391	RLK-Pelle_LRR-III	0	0.4	0.75	0	0	0	0.5	0	0.0625	0	1.7125
	HanXRQr2_Chr03g0104831	CAMK_CDPK	0	0.4	0.25	0	0	0	1	0	0.0625	0	1.7125
	HanXRQr2_Chr05g0205161	TKL-Pl-6	0	0.2	0	0.666667	0.5	0	0	0	0.34375	0	1.71042
	HanXRQr2_Chr12g0538681	CAMK_CDPK	0.5	0.2	0	0.666667	0	0	0	0	0.34375	0	1.71042
	HanXRQr2_Chr03g0121451	RLK-Pelle_LRR-XI-1	0.5	0	0	0.333333	0	0	0.5	0	0.375	0	1.70833
	HanXRQr2_Chr15g0699031	RLK-Pelle_DLSV	0	0	0	0	0	0.5	1	0	0.125	0.0833333	1.70833
	HanXRQr2_Chr11g0481621	RLK-Pelle_DLSV	0	0.2	0	1	0.25	0	0	0	0.25	0	1.7
	HanXRQr2_Chr04g0138751	RLK-Pelle_LRR-V	0	0.2	0	1	0.5	0	0	0	0	0	1.7
	HanXRQr2_Chr11g0519211	RLK-Pelle_CrRLK1L-1	0.5	0.2	0	0	0	0	1	0	0	0	1.7
	HanXRQr2_Chr09g0400561	RLK-Pelle_CrRLK1L-1	0	0	0.25	0.333333	0	0.5	0.5	0	0.03125	0.0833333	1.69792
	HanXRQr2_Chr07g0292481	RLK-Pelle_DLSV	0.5	0	0	0.666667	0	0	0.5	0	0.03125	0	1.69792
	HanXRQr2_Chr10g0430291	RLK-Pelle_WAK	0	0	0	0.666667	0	0	1	0	0.03125	0	1.69792
	HanXRQr2_Chr08g0356651	RLK-Pelle_LRR-Xb-1	0.5	0.2	0	0	0.25	0.5	0	0	0.15625	0.0833333	1.68958
	HanXRQr2_Chr03g0093471	RLK-Pelle_LRR-VII-2	0	0.4	0.25	0	0	0	0.5	0	0.53125	0	1.68125
	HanXRQr2_Chr03g0120461	RLK-Pelle_LRR-XI-1	0	0.4	0.25	0	0.5	0.5	0	0	0.03125	0	1.68125
	HanXRQr2_Chr08g0361161	RLK-Pelle_RLCK-XII-1	0	0.4	0.25	0	0.5	0	0.5	0	0.03125	0	1.68125
	HanXRQr2_Chr13g0568011	CAMK_CDPK	0	0.4	0	1	0.25	0	0	0	0.03125	0	1.68125
	HanXRQr2_Chr09g0385461	RLK-Pelle_LRR-XI-1	0.5	0.4	0.25	0	0	0.5	0	0	0.03125	0	1.68125
	HanXRQr2_Chr15g0695861	RLK-Pelle_DLSV	0	0.4	0	0.666667	0	0.5	0	0	0.03125	0.0833333	1.68125
	HanXRQr2_Chr14g0643221	RLK-Pelle_LRR-I-1	0.5	0.4	0	0	0.75	0	0	0	0.03125	0	1.68125
	HanXRQr2_Chr09g0380781	RLK-Pelle_CrRLK1L-1	0	0	0.25	0.333333	0	0.5	0.5	0	0.09375	0	1.67708
	HanXRQr2_Chr03g0129711	RLK-Pelle_WAK	0	0.4	0.25	0.333333	0	0	0.5	0	0.1875	0	1.67083
	HanXRQr2_Chr11g0504121	TKL-Pl-5	0	0.2	0.5	0	0.25	0	0	0	0.71875	0	1.66875
	HanXRQr2_Chr11g0481631	RLK-Pelle_DLSV	0	0.2	0	1	0.25	0	0	0	0.21875	0	1.66875
	HanXRQr2_Chr10g0464421	RLK-Pelle_PERK-1	0.5	0.2	0.25	0	0	0.5	0	0	0.21875	0	1.66875
	HanXRQr2_Chr04g0150061	RLK-Pelle_LRR-VIII-1	1	0	0	0	0	0	0	0	0.5	0.166667	1.66667
	HanXRQr2_Chr07g0311941	RLK-Pelle_LRR-XII-1	0	0	0	0.666667	0	0.5	0	0	0.5	0	1.66667
	HanXRQr2_Chr11g0475631	RLK-Pelle_DLSV	0	0	0	0	0	0.5	1	0	0	0.166667	1.66667
	HanXRQr2_Chr17g0781311	RLK-Pelle_RLCK-VIIa-2	0.5	0.6	0	0	0	0	0	0	0.5625	0	1.6625
	HanXRQr2_Chr14g0644761	RLK-Pelle_DLSV	0.5	0.4	0	0.666667	0	0	0	0	0.09375	0	1.66042
	HanXRQr2_Chr14g0669341	CAMK_CDPK	0	0.2	0.25	0	0.5	0	0	0	0.625	0.0833333	1.65833
	HanXRQr2_Chr14g0632621	RLK-Pelle_WAK	0	0.2	0	0.333333	0.5	0	0.5	0	0.125	0	1.65833
	HanXRQr2_Chr12g0539491	CMGC_CDK-Pl	0	0	0.5	0	0	1	0	0	0.15625	0	1.65625
	HanXRQr2_Chr14g0648451	RLK-Pelle_Extensin	0.5	0	0	0	0	0.5	0.5	0	0.15625	0	1.65625
	HanXRQr2_Chr07g0316791	RLK-Pelle_LRR-III	0.5	0.4	0	0	0	0	0.5	0	0.25	0	1.65
	HanXRQr2_Chr15g0720431	CAMK_CAMKL-CHK1	0	0.4	0	0	0.25	0.5	0.5	0	0	0	1.65
	HanXRQr2_Chr07g0289151	RLK-Pelle_DLSV	0.5	0.2	0.25	0	0	0	0.5	0	0.03125	0.166667	1.64792
	HanXRQr2_Chr12g0556521	RLK-Pelle_LRR-IX	0	0.2	0.25	0.666667	0	0.5	0	0	0.03125	0	1.64792
	HanXRQr2_Chr15g0671091	CAMK_CDPK	0	0.2	0.25	0.666667	0	0.5	0	0	0.03125	0	1.64792
	HanXRQr2_Chr03g0136681	RLK-Pelle_LysM	0	0.6	0.25	0	0	0.5	0	0	0.125	0.166667	1.64167
	HanXRQr2_Chr17g0811661	RLK-Pelle_DLSV	0	0.4	0	0	0.5	0.5	0	0	0.15625	0.0833333	1.63958
	HanXRQr2_Chr06g0264621	CAMK_CAMKL-CHK1	0	0.2	0.5	0	0.25	0	0	0	0.6875	0	1.6375
	HanXRQr2_Chr16g0758941	RLK-Pelle_DLSV	0.5	0.2	0	0	0	0	0.5	0	0.4375	0	1.6375
	HanXRQr2_Chr01g0040481	RLK-Pelle_RLCK-VIIa-2	0	0.2	0.25	0	1	0	0	0	0.1875	0	1.6375
	HanXRQr2_Chr08g0330911	RLK-Pelle_DLSV	0	0.2	0	0	0.25	0	1	0	0.1875	0	1.6375
	HanXRQr2_Chr06g0263671	RLK-Pelle_LRR-XI-1	0	0.2	0.25	0	0	0.5	0	0.5	0.1875	0	1.6375
	HanXRQr2_Chr02g0081771	RLK-Pelle_LRR-I-1	0	0.2	0.25	0.333333	0	0.5	0	0	0.34375	0	1.62708
	HanXRQr2_Chr09g0374751	RLK-Pelle_LRR-VIII-1	0	0.2	0	0.666667	0	0.5	0	0	0.09375	0.166667	1.62708
	HanXRQr2_Chr11g0512281	RLK-Pelle_CrRLK1L-1	0.5	0	0	0	0	0	1	0	0.125	0	1.625
	HanXRQr2_Chr04g0160561	STE_STE11	0.5	0.2	0.25	0	0.25	0	0	0	0.25	0.166667	1.61667
	HanXRQr2_Chr05g0210261	STE_STE11	0	0.2	0	0.666667	0	0.5	0	0	0.25	0	1.61667
	HanXRQr2_Chr14g0655221	TKL-Pl-4	0	0.2	0	0.666667	0.75	0	0	0	0	0	1.61667
	HanXRQr2_Chr17g0787711	RLK-Pelle_LRR-I-1	0	0.2	0	0.666667	0.25	0	0.5	0	0	0	1.61667
	HanXRQr2_Chr15g0689091	RLK-Pelle_WAK_LRK10L-1	1	0	0	0.333333	0	0	0	0	0.03125	0.25	1.61458
	HanXRQr2_Chr15g0701361	IRE1	0	0	0	0.333333	0.75	0	0.5	0	0.03125	0	1.61458
	HanXRQr2_Chr15g0703351	RLK-Pelle_RLCK-VIIa-2	0	0	0.25	0.333333	0	0.5	0.5	0	0.03125	0	1.61458
	HanXRQr2_Chr15g0711891	RLK-Pelle_CrRLK1L-1	0.5	0	0.25	0.333333	0	0	0.5	0	0.03125	0	1.61458
	HanXRQr2_Chr17g0789431	RLK-Pelle_RLCK-V	0	0.2	0	1	0	0	0	0	0.40625	0	1.60625
	HanXRQr2_Chr08g0338411	RLK-Pelle_SD-2b	0	0.4	0.25	0.333333	0	0	0	0	0.53125	0.0833333	1.59792
	HanXRQr2_Chr08g0318001	RLK-Pelle_DLSV	0	0.4	0	0.666667	0	0	0	0	0.53125	0	1.59792
	HanXRQr2_Chr12g0535351	Group-Pl-4	0	0.4	0	0.666667	0	0.5	0	0	0.03125	0	1.59792
	HanXRQr2_Chr03g0132901	CAMK_OST1L	0	0.2	0	0.666667	0.25	0	0	0	0.3125	0.166667	1.59583
	HanXRQr2_Chr03g0129581	RLK-Pelle_WAK	0	0.2	0	0.333333	1	0	0	0	0.0625	0	1.59583
	HanXRQr2_Chr10g0463691	RLK-Pelle_LRR-III	0	0.2	0	0	0.75	0	0.5	0	0.0625	0.0833333	1.59583
	HanXRQr2_Chr08g0338421	RLK-Pelle_SD-2b	0	0	0.25	0.333333	0.25	0.5	0	0	0.09375	0.166667	1.59375
	HanXRQr2_Chr01g0000401	Aur	0	0	0	0	0.5	0	1	0	0.09375	0	1.59375
	HanXRQr2_Chr07g0292671	RLK-Pelle_DLSV	0	0	0	0	0	0.5	1	0	0.09375	0	1.59375
	HanXRQr2_Chr15g0695781	RLK-Pelle_DLSV	0	0.4	0.25	0	0	0.5	0	0	0.4375	0	1.5875
	HanXRQr2_Chr11g0494301	RLK-Pelle_LRR-Xa	0.5	0	0	1	0	0	0	0	0	0.0833333	1.58333
	HanXRQr2_Chr09g0368611	RLK-Pelle_CrRLK1L-1	0	0	0	0.333333	0.25	0	1	0	0	0	1.58333
	HanXRQr2_Chr08g0318021	RLK-Pelle_DLSV	0	0.8	0.25	0	0	0.5	0	0	0.03125	0	1.58125
	HanXRQr2_Chr12g0551321	RLK-Pelle_RLCK-VI	0.5	0.2	0.25	0	0.5	0	0	0	0.125	0	1.575
	HanXRQr2_Chr01g0010151	RLK-Pelle_L-LEC	0	0.2	0	1	0.25	0	0	0	0.125	0	1.575
	HanXRQr2_Chr12g0549921	AGC_NDR	0	0.2	0	0	0.25	0	1	0	0.125	0	1.575
	HanXRQr2_Chr16g0749121	RLK-Pelle_LRR-XI-1	0	0.4	0	0	0	0	0.5	0	0.5	0.166667	1.56667
	HanXRQr2_Chr03g0093441	CAMK_CAMKL-CHK1	0	0.4	0.5	0	0	0	0.5	0	0	0.166667	1.56667
	HanXRQr2_Chr01g0003841	RLK-Pelle_DLSV	0	0.4	0	0.666667	0	0	0.5	0	0	0	1.56667
	HanXRQr2_Chr12g0554121	CAMK_CAMKL-CHK1	0	0.2	0.25	0.333333	0.25	0.5	0	0	0.03125	0	1.56458
	HanXRQr2_Chr06g0271491	RLK-Pelle_LRR-III	0	0	0	0	0.5	0	1	0	0.0625	0	1.5625
	HanXRQr2_Chr13g0615381	RLK-Pelle_LRR-IV	0	0	0.5	0	0	1	0	0	0.0625	0	1.5625
	HanXRQr2_Chr14g0632351	RLK-Pelle_CrRLK1L-1	0	0.6	0.25	0.333333	0	0	0	0	0.375	0	1.55833
	HanXRQr2_Chr15g0711811	RLK-Pelle_CrRLK1L-1	0	0.2	0.25	0.333333	0.25	0	0	0	0.1875	0.333333	1.55417
	HanXRQr2_Chr10g0425941	RLK-Pelle_DLSV	0.5	0	0	0.333333	0	0.5	0	0	0.21875	0	1.55208
	HanXRQr2_Chr14g0654151	STE_STE20-Fray	0	0.6	0.25	0.666667	0	0	0	0	0.03125	0	1.54792
	HanXRQr2_Chr09g0400321	RLK-Pelle_CrRLK1L-1	0.5	0.4	0	0	0	0.5	0	0	0.0625	0.0833333	1.54583
	HanXRQr2_Chr13g0588251	RLK-Pelle_SD-2b	0	0.4	0	0	0	0.5	0.5	0	0.0625	0.0833333	1.54583
	HanXRQr2_Chr05g0218861	RLK-Pelle_RLCK-V	0	0.2	0.5	0	0.25	0	0	0	0.59375	0	1.54375
	HanXRQr2_Chr13g0588751	RLK-Pelle_RLCK-X	0	0.2	0.25	0	1	0	0	0	0.09375	0	1.54375
	HanXRQr2_Chr11g0470631	RLK-Pelle_LRK10L-2	0	0.2	0	0	0	0.5	0.5	0	0.09375	0.25	1.54375
	HanXRQr2_Chr14g0648081	NEK	0	0.2	0.25	0	0	0	1	0	0.09375	0	1.54375
	HanXRQr2_Chr13g0567161	RLK-Pelle_SD-2b	0	0	0	0.333333	0	0.5	0.5	0	0.125	0.0833333	1.54167
	HanXRQr2_Chr11g0472651	RLK-Pelle_LRR-XII-1	0	0.2	0	0	0	0	1	0	0.25	0.0833333	1.53333
	HanXRQr2_Chr09g0397661	RLK-Pelle_LRR-III	0	0.2	0	0.333333	1	0	0	0	0	0	1.53333
	HanXRQr2_Chr11g0472571	RLK-Pelle_LRR-XII-1	0	0.2	0	0.333333	0	0	1	0	0	0	1.53333
	HanXRQr2_Chr04g0164481	AGC_RSK-2	0	0	0	0.666667	0.25	0	0.5	0	0.03125	0.0833333	1.53125
	HanXRQr2_Chr10g0463321	AGC_RSK-2	0	0	0.25	0	0.75	0	0.5	0	0.03125	0	1.53125
	HanXRQr2_Chr12g0521891	RLK-Pelle_PERK-2	0	0	0	0	0.5	0	1	0	0.03125	0	1.53125
	HanXRQr2_Chr09g0363121	RLK-Pelle_CrRLK1L-1	0.5	0	0	0	0	0.5	0.5	0	0.03125	0	1.53125
	HanXRQr2_Chr03g0122841	RLK-Pelle_L-LEC	0.5	0.4	0.25	0	0	0	0	0	0.375	0	1.525
	HanXRQr2_Chr13g0605301	RLK-Pelle_LRR-VI-2	0	0.2	0.25	0.666667	0	0	0	0	0.40625	0	1.52292
	HanXRQr2_Chr10g0419071	CAMK_OST1L	0.5	0.2	0.25	0	0	0	0	0	0.5625	0	1.5125
	HanXRQr2_Chr12g0527731	RLK-Pelle_CrRLK1L-1	0	0.2	0	0	0.75	0	0.5	0	0.0625	0	1.5125
	HanXRQr2_Chr09g0414341	RLK-Pelle_RLCK-XV	0	0.2	0.25	0	0	1	0	0	0.0625	0	1.5125
	HanXRQr2_Chr02g0052171	RLK-Pelle_LysM	0.5	0.2	0.25	0	0	0.5	0	0	0.0625	0	1.5125
	HanXRQr2_Chr12g0559431	RLK-Pelle_LRR-II	0	0	0.25	0.666667	0.25	0	0	0	0.34375	0	1.51042
	HanXRQr2_Chr07g0313541	RLK-Pelle_SD-2b	0	0	0	0.666667	0.25	0.5	0	0	0.09375	0	1.51042
	HanXRQr2_Chr14g0634311	RLK-Pelle_WAK	0	0.8	0	0	0.25	0	0	0	0.375	0.0833333	1.50833
	HanXRQr2_Chr14g0636851	RLK-Pelle_CR4L	0	0.2	0	0.333333	0	0.5	0	0	0.46875	0	1.50208
	HanXRQr2_Chr01g0032211	RLK-Pelle_SD-2b	0.5	0.2	0	0	0	0.5	0	0	0.21875	0.0833333	1.50208
	HanXRQr2_Chr10g0418201	RLK-Pelle_LRR-V	0	0	0.5	0	0	0.5	0	0	0.5	0	1.5
	HanXRQr2_Chr16g0732861	RLK-Pelle_LRR-XIV	0	0	0.25	0	0.75	0.5	0	0	0	0	1.5
	HanXRQr2_Chr03g0121361	RLK-Pelle_CrRLK1L-1	0.5	0	0.5	0	0	0.5	0	0	0	0	1.5
	HanXRQr2_Chr12g0527911	STE_STE11	0	0	0.5	0	0	1	0	0	0	0	1.5
	HanXRQr2_Chr15g0674911	TKL-Pl-4	0	0	0	1	0	0.5	0	0	0	0	1.5
	HanXRQr2_Chr16g0770261	RLK-Pelle_LRR-Xb-1	0	0	0.5	0	0	1	0	0	0	0	1.5
	HanXRQr2_Chr17g0786311	Aur	0	0	0.5	0	0	1	0	0	0	0	1.5
	HanXRQr2_Chr03g0090941	RLK-Pelle_CR4L	0.5	0	0	0	0	0	1	0	0	0	1.5
	HanXRQr2_Chr06g0258891	RLK-Pelle_DLSV	0	0.4	0	1	0	0	0	0	0.09375	0	1.49375
	HanXRQr2_Chr13g0575091	RLK-Pelle_RLCK-VIIa-2	0	0.4	0	0	0	0	1	0	0.09375	0	1.49375
	HanXRQr2_Chr17g0823121	RLK-Pelle_CrRLK1L-1	0	0.4	0	0	0	0	1	0	0.09375	0	1.49375
	HanXRQr2_Chr08g0327601	RLK-Pelle_RLCK-VIIa-2	0	0.4	0	0	0	0	1	0	0.09375	0	1.49375
	HanXRQr2_Chr05g0217871	RLK-Pelle_CrRLK1L-1	0	0	0.25	1	0	0	0	0	0.15625	0.0833333	1.48958
	HanXRQr2_Chr01g0018981	CAMK_CAMKL-CHK1	0	0.8	0	0	0	0	0	0	0.6875	0	1.4875
	HanXRQr2_Chr15g0681461	NEK	0	0.4	0.25	0.333333	0	0	0	0	0.5	0	1.48333
	HanXRQr2_Chr03g0129661	RLK-Pelle_WAK	0	0.4	0	0.333333	0	0.5	0	0	0.25	0	1.48333
	HanXRQr2_Chr13g0601291	RLK-Pelle_CrRLK1L-1	0.5	0.4	0.25	0.333333	0	0	0	0	0	0	1.48333
	HanXRQr2_Chr03g0134731	RLK-Pelle_CR4L	0	0.4	0	0.333333	0.25	0.5	0	0	0	0	1.48333
	HanXRQr2_Chr17g0817941	RLK-Pelle_DLSV	0	0.4	0	0	0	0	1	0	0	0.0833333	1.48333
	HanXRQr2_Chr11g0484381	STE_STE11	0.5	0.2	0.25	0	0	0.5	0	0	0.03125	0	1.48125
	HanXRQr2_Chr10g0465581	RLK-Pelle_Extensin	0	0	0	0.666667	0.25	0	0	0	0.5625	0	1.47917
	HanXRQr2_Chr11g0516641	RLK-Pelle_CrRLK1L-1	0	0	0	0.666667	0.75	0	0	0	0.0625	0	1.47917
	HanXRQr2_Chr07g0300961	CAMK_CDPK	0	0	0	0.666667	0.25	0	0	0.5	0.0625	0	1.47917
	HanXRQr2_Chr03g0111041	RLK-Pelle_L-LEC	0	0.6	0	0	0	0	0.5	0	0.375	0	1.475
	HanXRQr2_Chr05g0220271	RLK-Pelle_RLCK-VI	0	0.2	0.25	0.333333	0	0.5	0	0	0.1875	0	1.47083
	HanXRQr2_Chr07g0293741	CMGC_SRPK	0	0	0.25	0	1	0	0	0	0.21875	0	1.46875
	HanXRQr2_Chr06g0265891	RLK-Pelle_LRR-III	0	0.4	0.25	0	0.5	0	0	0	0.3125	0	1.4625
	HanXRQr2_Chr05g0231531	RLK-Pelle_LRR-Xb-1	0	0.4	0	0	0	0.5	0.5	0	0.0625	0	1.4625
	HanXRQr2_Chr13g0584841	RLK-Pelle_RLCK-VIIa-2	0	0.4	0.25	0	0.25	0.5	0	0	0.0625	0	1.4625
	HanXRQr2_Chr07g0301141	RLK-Pelle_LRR-XII-1	0	0.4	0	0	0	0.5	0.5	0	0.0625	0	1.4625
	HanXRQr2_Chr09g0417961	RLK-Pelle_LRR-V	0	0.2	0.25	0.666667	0.25	0	0	0	0.09375	0	1.46042
	HanXRQr2_Chr17g0812911	RLK-Pelle_LRR-V	0.5	0	0.25	0.333333	0.25	0	0	0	0.125	0	1.45833
	HanXRQr2_Chr02g0082771	AGC_RSK-2	0	0	0.25	0.333333	0.25	0.5	0	0	0.125	0	1.45833
	HanXRQr2_Chr11g0478421	RLK-Pelle_DLSV	0	0.4	0	0.333333	0	0.5	0	0	0.21875	0	1.45208
	HanXRQr2_Chr14g0652081	RLK-Pelle_PERK-1	0	0.2	0.5	0	0	0.5	0	0	0.25	0	1.45
	HanXRQr2_Chr01g0021191	RLK-Pelle_DLSV	0	0.2	0	0.333333	0.75	0	0	0	0	0.166667	1.45
	HanXRQr2_Chr12g0537271	RLK-Pelle_SD-2b	0.5	0.2	0	0	0	0.5	0	0	0	0.25	1.45
	HanXRQr2_Chr01g0040491	RLK-Pelle_RLCK-VIIa-2	0	0.2	0.25	0	0	0.5	0.5	0	0	0	1.45
	HanXRQr2_Chr11g0509911	RLK-Pelle_CrRLK1L-1	0.5	0.2	0.25	0	0	0.5	0	0	0	0	1.45
	HanXRQr2_Chr01g0040411	RLK-Pelle_RLCK-VIIa-2	0.5	0.2	0.25	0	0	0	0.5	0	0	0	1.45
	HanXRQr2_Chr02g0057751	RLK-Pelle_LysM	0	0.2	0.25	0	0	0	1	0	0	0	1.45
	HanXRQr2_Chr07g0304871	AGC_RSK-2	0.5	0.2	0.25	0	0	0.5	0	0	0	0	1.45
	HanXRQr2_Chr10g0451691	RLK-Pelle_DLSV	0	0	0	0.666667	0.75	0	0	0	0.03125	0	1.44792
	HanXRQr2_Chr01g0011931	RLK-Pelle_CrRLK1L-1	0	0	0.25	0.666667	0	0.5	0	0	0.03125	0	1.44792
	HanXRQr2_Chr17g0812351	RLK-Pelle_DLSV	0	0.4	0	0.666667	0.25	0	0	0	0.125	0	1.44167
	HanXRQr2_Chr09g0368641	RLK-Pelle_CrRLK1L-1	0	0.2	0	0.333333	0	0.5	0	0	0.15625	0.25	1.43958
	HanXRQr2_Chr11g0470511	RLK-Pelle_WAK_LRK10L-1	0	0	0.25	0	0.5	0	0.5	0	0.1875	0	1.4375
	HanXRQr2_Chr01g0032191	RLK-Pelle_SD-2b	0.5	0	0	0	0.25	0.5	0	0	0.1875	0	1.4375
	HanXRQr2_Chr04g0181621	CAMK_CDPK	0	0.4	0	0	0.25	0	0.5	0	0.28125	0	1.43125
	HanXRQr2_Chr07g0288701	AGC_RSK-2	0	0.4	0.25	0.666667	0	0	0	0	0.03125	0.0833333	1.43125
	HanXRQr2_Chr16g0758801	RLK-Pelle_DLSV	0	0.4	0	1	0	0	0	0	0.03125	0	1.43125
	HanXRQr2_Chr11g0474381	AGC_RSK-2	0	0.4	0	0	0	0.5	0.5	0	0.03125	0	1.43125
	HanXRQr2_Chr16g0729361	RLK-Pelle_LRR-Xb-2	0	0.2	0	0	0	0.5	0.5	0	0.0625	0.166667	1.42917
	HanXRQr2_Chr14g0649901	RLK-Pelle_L-LEC	0	0.2	0	0.666667	0	0.5	0	0	0.0625	0	1.42917
	HanXRQr2_Chr15g0697761	RLK-Pelle_LRR-XI-1	0	0	0.25	0.333333	0	0	0.5	0	0.25	0.0833333	1.41667
	HanXRQr2_Chr13g0580941	AGC_RSK-2	0	0	0	0.666667	0.75	0	0	0	0	0	1.41667
	HanXRQr2_Chr07g0315211	RLK-Pelle_RLCK-IXb	0	0.4	0	0.333333	0	0	0.5	0	0.09375	0.0833333	1.41042
	HanXRQr2_Chr15g0689071	RLK-Pelle_WAK_LRK10L-1	0	0.4	0	0.333333	0	0	0.5	0	0.09375	0.0833333	1.41042
	HanXRQr2_Chr04g0138721	STE_STE7	0	0	0.25	0	0	0.5	0.5	0	0.15625	0	1.40625
	HanXRQr2_Chr17g0787151	RLK-Pelle_LRR-II	0.5	0.4	0	0	0	0.5	0	0	0	0	1.4
	HanXRQr2_Chr17g0799661	TKL-Pl-4	0	0.2	0.25	0	0	0.5	0	0	0.28125	0.166667	1.39792
	HanXRQr2_Chr10g0447011	RLK-Pelle_LRR-III	0	0.2	0	0.333333	0.25	0	0.5	0	0.03125	0.0833333	1.39792
	HanXRQr2_Chr16g0745611	RLK-Pelle_SD-2b	0	0.2	0.25	0.333333	0	0.5	0	0	0.03125	0.0833333	1.39792
	HanXRQr2_Chr06g0261451	RLK-Pelle_LRR-XIIIb	0	0.2	0.5	0	0.25	0	0	0	0.4375	0	1.3875
	HanXRQr2_Chr17g0792991	RLK-Pelle_DLSV	0	0.6	0.25	0	0	0	0.5	0	0.03125	0	1.38125
	HanXRQr2_Chr11g0475601	RLK-Pelle_DLSV	0	0.4	0	0.333333	0.5	0	0	0	0.0625	0.0833333	1.37917
	HanXRQr2_Chr11g0478771	RLK-Pelle_DLSV	0	0.2	0	0	0.25	0	0.5	0	0.34375	0.0833333	1.37708
	HanXRQr2_Chr01g0044091	RLK-Pelle_CrRLK1L-1	0.5	0.2	0	0.333333	0	0	0	0	0.09375	0.25	1.37708
	HanXRQr2_Chr16g0737951	RLK-Pelle_LRR-III	0	0.2	0	0.333333	0.75	0	0	0	0.09375	0	1.37708
	HanXRQr2_Chr16g0729441	RLK-Pelle_CrRLK1L-1	0	0.2	0.25	0	0	0.5	0	0	0	0.416667	1.36667
	HanXRQr2_Chr13g0592341	RLK-Pelle_L-LEC	0	0.2	0.5	0	0	0	0.5	0	0	0.166667	1.36667
	HanXRQr2_Chr09g0400351	RLK-Pelle_CrRLK1L-1	0.5	0.2	0	0	0	0.5	0	0	0	0.166667	1.36667
	HanXRQr2_Chr11g0515191	RLK-Pelle_LRR-III	0.5	0.2	0	0	0	0.5	0	0	0	0.166667	1.36667
	HanXRQr2_Chr06g0243881	AGC_RSK-2	0	0	0.25	0	1	0	0	0	0.03125	0.0833333	1.36458
	HanXRQr2_Chr03g0136771	CAMK_CAMKL-CHK1	0	0	0.5	0.333333	0	0.5	0	0	0.03125	0	1.36458
	HanXRQr2_Chr06g0258911	RLK-Pelle_DLSV	0	0.6	0	0.666667	0	0	0	0	0.09375	0	1.36042
	HanXRQr2_Chr05g0195581	RLK-Pelle_SD-2b	0.5	0.4	0	0.333333	0	0	0	0	0.125	0	1.35833
	HanXRQr2_Chr14g0664661	RLK-Pelle_RLCK-VIIa-2	0.5	0.4	0.25	0	0	0	0	0	0.03125	0.166667	1.34792
	HanXRQr2_Chr17g0796501	TKL-Pl-5	0	0.4	0	0.666667	0.25	0	0	0	0.03125	0	1.34792
	HanXRQr2_Chr16g0724141	CMGC_CDK-CRK7-CDK9	0	0.4	0	0.666667	0.25	0	0	0	0.03125	0	1.34792
	HanXRQr2_Chr11g0478051	RLK-Pelle_DLSV	0	0.2	0	0	1	0	0	0	0.0625	0.0833333	1.34583
	HanXRQr2_Chr11g0480501	WNK_NRBP	0	0.2	0.25	0	0.25	0	0	0.5	0.0625	0.0833333	1.34583
	HanXRQr2_Chr09g0410401	TKL-Pl-4	0	0.4	0.25	0	0	0	0.5	0	0.1875	0	1.3375
	HanXRQr2_Chr09g0411861	RLK-Pelle_LRR-VI-1	0	0	0.25	0.333333	0.25	0	0	0	0.5	0	1.33333
	HanXRQr2_Chr11g0509931	RLK-Pelle_LRR-I-1	0.5	0	0	0	0.75	0	0	0	0	0.0833333	1.33333
	HanXRQr2_Chr11g0514821	RLK-Pelle_L-LEC	0	0	0.25	0	0	0.5	0	0.5	0	0.0833333	1.33333
	HanXRQr2_Chr00c149g0834051	RLK-Pelle_DLSV	0	0.4	0	0.333333	0	0.5	0	0	0.09375	0	1.32708
	HanXRQr2_Chr10g0442611	RLK-Pelle_DLSV	0	0.6	0.25	0	0	0	0	0	0.46875	0	1.31875
	HanXRQr2_Chr15g0674281	RLK-Pelle_RKF3	0	0.4	0.25	0.666667	0	0	0	0	0	0	1.31667
	HanXRQr2_Chr01g0013031	CAMK_CDPK	0	0.4	0.25	0.666667	0	0	0	0	0	0	1.31667
	HanXRQr2_Chr06g0270051	RLK-Pelle_DLSV	0	0.2	0.25	0	0	0	0.5	0	0.03125	0.333333	1.31458
	HanXRQr2_Chr02g0076721	RLK-Pelle_LRR-XI-1	0	0	0	0	1	0	0	0	0.3125	0	1.3125
	HanXRQr2_Chr04g0180121	RLK-Pelle_LRR-XII-1	0	0	0	0	0	0.5	0.5	0	0.0625	0.25	1.3125
	HanXRQr2_Chr13g0574141	RLK-Pelle_SD-2b	0	0.4	0	0	0.5	0	0	0	0.40625	0	1.30625
	HanXRQr2_Chr09g0404571	RLK-Pelle_RLCK-V	0	0.4	0.25	0.333333	0.25	0	0	0	0.0625	0	1.29583
	HanXRQr2_Chr01g0003821	RLK-Pelle_DLSV	0	0.2	0.25	0	0	0.5	0	0	0.34375	0	1.29375
	HanXRQr2_Chr15g0722411	RLK-Pelle_LRR-V	0	0.2	0.25	0	0.75	0	0	0	0.09375	0	1.29375
	HanXRQr2_Chr17g0803541	RLK-Pelle_CrRLK1L-1	0	0.2	0	0	0	0	1	0	0.09375	0	1.29375
	HanXRQr2_Chr04g0162041	RLK-Pelle_RLCK-XII-1	0.5	0.2	0	0	0.5	0	0	0	0	0.0833333	1.28333
	HanXRQr2_Chr17g0828761	RLK-Pelle_RLCK-VIIa-1	0.5	0.2	0	0.333333	0.25	0	0	0	0	0	1.28333
	HanXRQr2_Chr12g0529501	RLK-Pelle_PERK-1	0	0.2	0	0	0	0.5	0.5	0	0	0.0833333	1.28333
	HanXRQr2_Chr08g0342191	CMGC_MAPK	0	0	0	1	0	0	0	0	0.28125	0	1.28125
	HanXRQr2_Chr07g0313031	RLK-Pelle_LRR-VI-2	0	0	0.25	0	0.5	0	0	0.5	0.03125	0	1.28125
	HanXRQr2_Chr05g0194201	RLK-Pelle_DLSV	0	0.2	0	0.333333	0	0	0.5	0	0.15625	0.0833333	1.27292
	HanXRQr2_Chr08g0330631	RLK-Pelle_DLSV	0	0	0	0	0	0	1	0	0.1875	0.0833333	1.27083
	HanXRQr2_Chr09g0411241	RLK-Pelle_LRR-XI-2	0	0	0.25	0.333333	0	0	0	0.5	0.1875	0	1.27083
	HanXRQr2_Chr07g0312721	CMGC_DYRK-PRP4	0	0.4	0	0	0	0	0.5	0	0.28125	0.0833333	1.26458
	HanXRQr2_Chr16g0739671	RLK-Pelle_LRR-XI-1	0	0.4	0	0.333333	0	0	0.5	0	0.03125	0	1.26458
	HanXRQr2_Chr15g0701681	RLK-Pelle_L-LEC	0	0.2	0.25	0	0.75	0	0	0	0.0625	0	1.2625
	HanXRQr2_Chr03g0090391	RLK-Pelle_RLCK-VIII	0	0.2	0	0	0	0	1	0	0.0625	0	1.2625
	HanXRQr2_Chr09g0399691	RLK-Pelle_LRR-II	0	0.2	0	1	0	0	0	0	0.0625	0	1.2625
	HanXRQr2_Chr01g0029381	CAMK_CDPK	0	0	0.25	0	0	0	0.5	0	0.5	0	1.25
	HanXRQr2_Chr14g0638301	AGC_RSK-2	0	0	0.25	0	1	0	0	0	0	0	1.25
	HanXRQr2_Chr03g0105481	RLK-Pelle_L-LEC	0.5	0	0	0	0	0.5	0	0	0	0.25	1.25
	HanXRQr2_Chr03g0105601	RLK-Pelle_L-LEC	0.5	0	0	0	0	0.5	0	0	0	0.25	1.25
	HanXRQr2_Chr16g0761441	RLK-Pelle_RLCK-XII-1	0	0	0.25	0	1	0	0	0	0	0	1.25
	HanXRQr2_Chr11g0492131	RLK-Pelle_RLCK-VIIa-2	0	0	0.25	1	0	0	0	0	0	0	1.25
	HanXRQr2_Chr11g0504421	CAMK_OST1L	0	0	0	0	0.75	0.5	0	0	0	0	1.25
	HanXRQr2_Chr11g0513621	RLK-Pelle_DLSV	0	0	0.25	0	0.5	0	0.5	0	0	0	1.25
	HanXRQr2_Chr13g0610381	TLK	0	0	0	1	0.25	0	0	0	0	0	1.25
	HanXRQr2_Chr15g0684331	CAMK_AMPK	0	0	0	0	0.75	0	0.5	0	0	0	1.25
	HanXRQr2_Chr14g0634801	RLK-Pelle_LRR-I-1	0.5	0	0.25	0	0	0	0.5	0	0	0	1.25
	HanXRQr2_Chr07g0285111	RLK-Pelle_LRR-XI-1	0	0	0.25	0	0	0.5	0	0.5	0	0	1.25
	HanXRQr2_Chr15g0690971	RLK-Pelle_RLCK-VIIa-2	0	0.4	0	0	0.75	0	0	0	0.09375	0	1.24375
	HanXRQr2_Chr10g0457941	STE_STE7	0	0.4	0.25	0	0	0.5	0	0	0.09375	0	1.24375
	HanXRQr2_Chr11g0516561	AGC_RSK-2	0	0	0.25	0.333333	0.25	0	0	0	0.40625	0	1.23958
	HanXRQr2_Chr01g0000321	AGC_Pl	0.5	0.2	0	0	0	0	0	0	0.53125	0	1.23125
	HanXRQr2_Chr09g0373291	RLK-Pelle_RLCK-VIIa-2	0	0.2	0.25	0	0.5	0	0	0	0.28125	0	1.23125
	HanXRQr2_Chr01g0041791	AGC_RSK-2	0	0.2	0.5	0	0	0	0.5	0	0.03125	0	1.23125
	HanXRQr2_Chr06g0252641	Aur	0	0.2	0.5	0	0	0.5	0	0	0.03125	0	1.23125
	HanXRQr2_Chr07g0291801	RLK-Pelle_RLCK-VI	0	0.2	0	0	0	0.5	0.5	0	0.03125	0	1.23125
	HanXRQr2_Chr09g0396911	RLK-Pelle_CrRLK1L-1	0.5	0.2	0	0	0	0.5	0	0	0.03125	0	1.23125
	HanXRQr2_Chr16g0764841	RLK-Pelle_LRR-VI-2	0	0.2	0	0	0	0	1	0	0.03125	0	1.23125
	HanXRQr2_Chr03g0120971	RLK-Pelle_LRR-XI-1	0	0	0	0	0	0.5	0.5	0	0.0625	0.166667	1.22917
	HanXRQr2_Chr07g0313531	RLK-Pelle_SD-2b	0	0.4	0	0.666667	0	0	0	0	0.15625	0	1.22292
	HanXRQr2_Chr14g0620871	RLK-Pelle_RLCK-VIIa-1	0	0.2	0.25	0.333333	0	0	0	0	0.4375	0	1.22083
	HanXRQr2_Chr07g0315011	RLK-Pelle_RLCK-IXb	0.5	0.2	0.25	0	0	0	0	0	0.1875	0.0833333	1.22083
	HanXRQr2_Chr11g0515231	RLK-Pelle_RLCK-VIIa-2	0	0	0	0	0.5	0	0.5	0	0.21875	0	1.21875
	HanXRQr2_Chr13g0599471	RLK-Pelle_CrRLK1L-1	0	0	0	0	0	0	1	0	0.21875	0	1.21875
	HanXRQr2_Chr02g0082441	RLK-Pelle_DLSV	0.5	0	0	0	0	0.5	0	0	0.21875	0	1.21875
	HanXRQr2_Chr09g0362971	STE_STE7	0	0.4	0.25	0	0	0.5	0	0	0.0625	0	1.2125
	HanXRQr2_Chr09g0369441	RLK-Pelle_CrRLK1L-1	0	0.2	0.25	0.666667	0	0	0	0	0.09375	0	1.21042
	HanXRQr2_Chr07g0312711	RLK-Pelle_CR4L	0	0.2	0	0	0.25	0.5	0	0	0.25	0	1.2
	HanXRQr2_Chr17g0822011	CAMK_CAMKL-CHK1	0	0.2	0.25	0	0.75	0	0	0	0	0	1.2
	HanXRQr2_Chr11g0475021	CMGC_MAPK	0	0.2	0	1	0	0	0	0	0	0	1.2
	HanXRQr2_Chr07g0302041	RLK-Pelle_RLCK-VIIa-2	0	0.2	0.5	0	0	0.5	0	0	0	0	1.2
	HanXRQr2_Chr06g0262021	RLK-Pelle_RLCK-Os	0.5	0.2	0	0	0	0.5	0	0	0	0	1.2
	HanXRQr2_Chr17g0802001	RLK-Pelle_LRR-IV	0.5	0.2	0	0	0	0.5	0	0	0	0	1.2
	HanXRQr2_Chr14g0668721	CAMK_OST1L	0	0	0.25	0.666667	0	0	0	0	0.28125	0	1.19792
	HanXRQr2_Chr09g0366421	RLK-Pelle_WAK	0	0	0	0.666667	0	0.5	0	0	0.03125	0	1.19792
	HanXRQr2_Chr04g0183211	RLK-Pelle_SD-2b	0	0.6	0	0	0	0	0	0	0.59375	0	1.19375
	HanXRQr2_Chr01g0005631	TKL-Pl-4	0.5	0.6	0	0	0	0	0	0	0.09375	0	1.19375
	HanXRQr2_Chr16g0735711	STE_STE11	0	0	0	0	0	0.5	0.5	0	0.1875	0	1.1875
	HanXRQr2_Chr14g0643021	CAMK_CDPK	0	0	0	0	0	0	1	0	0.1875	0	1.1875
	HanXRQr2_Chr03g0110991	RLK-Pelle_L-LEC	0	0.4	0.25	0	0	0.5	0	0	0.03125	0	1.18125
	HanXRQr2_Chr00c057g0833551	RLK-Pelle_DLSV	0	0.4	0.25	0	0	0	0.5	0	0.03125	0	1.18125
	HanXRQr2_Chr02g0082491	RLK-Pelle_DLSV	0	0.2	0	0.666667	0.25	0	0	0	0.0625	0	1.17917
	HanXRQr2_Chr08g0318061	RLK-Pelle_DLSV	0	0	0	0.666667	0	0	0	0	0.5	0	1.16667
	HanXRQr2_Chr01g0034291	RLK-Pelle_LRR-XI-1	0	0	0.5	0	0	0.5	0	0	0	0.166667	1.16667
	HanXRQr2_Chr03g0104281	RLK-Pelle_LRR-XI-1	0	0	0	0	0	1	0	0	0	0.166667	1.16667
	HanXRQr2_Chr03g0105541	RLK-Pelle_L-LEC	0.5	0	0	0	0	0.5	0	0	0	0.166667	1.16667
	HanXRQr2_Chr09g0404171	RLK-Pelle_SD-2b	0.5	0	0	0	0	0	0.5	0	0	0.166667	1.16667
	HanXRQr2_Chr13g0574511	RLK-Pelle_WAK	0.5	0	0	0	0	0.5	0	0	0	0.166667	1.16667
	HanXRQr2_Chr17g0807661	RLK-Pelle_LRR-I-1	0	0	0	0	0	0	1	0	0	0.166667	1.16667
	HanXRQr2_Chr17g0807681	RLK-Pelle_CrRLK1L-1	0	0	0	0	0	0	1	0	0	0.166667	1.16667
	HanXRQr2_Chr15g0711931	RLK-Pelle_CrRLK1L-1	0	0.4	0	0.333333	0.25	0	0	0	0.09375	0.0833333	1.16042
	HanXRQr2_Chr13g0618511	RLK-Pelle_CR4L	0	0.2	0	0.333333	0	0	0.5	0	0.125	0	1.15833
	HanXRQr2_Chr14g0651831	RLK-Pelle_LysM	0	0.2	0	0.333333	0	0	0.5	0	0.125	0	1.15833
	HanXRQr2_Chr04g0169411	TKL-Pl-6	0	0.4	0	0	0.75	0	0	0	0	0	1.15
	HanXRQr2_Chr09g0386431	RLK-Pelle_DLSV	0	0.4	0.25	0	0	0.5	0	0	0	0	1.15
	HanXRQr2_Chr11g0478431	RLK-Pelle_DLSV	0	0.4	0.25	0	0	0.5	0	0	0	0	1.15
	HanXRQr2_Chr03g0120131	TKL-Pl-6	0	0.4	0.25	0	0	0.5	0	0	0	0	1.15
	HanXRQr2_Chr04g0190391	STE_STE11	0	0.2	0.25	0	0	0.5	0	0	0.03125	0.166667	1.14792
	HanXRQr2_Chr13g0583121	CAMK_CDPK	0	0.2	0	0.333333	0	0	0	0.5	0.03125	0.0833333	1.14792
	HanXRQr2_Chr04g0178761	RLK-Pelle_LRR-XI-1	0	0	0	0.333333	0.25	0	0.5	0	0.0625	0	1.14583
	HanXRQr2_Chr11g0475921	RLK-Pelle_DLSV	0.5	0	0	0	0	0	0.5	0	0.0625	0.0833333	1.14583
	HanXRQr2_Chr16g0755411	RLK-Pelle_DLSV	0	0	0	0	0	1	0	0	0.0625	0.0833333	1.14583
	HanXRQr2_Chr10g0442521	RLK-Pelle_DLSV	0.5	0	0	0.333333	0	0	0	0	0.21875	0.0833333	1.13542
	HanXRQr2_Chr14g0668531	RLK-Pelle_LRR-XI-1	0	0	0	0.333333	0	0	0.5	0	0.21875	0.0833333	1.13542
	HanXRQr2_Chr14g0636681	RLK-Pelle_WAK	0	0.4	0	0.666667	0	0	0	0	0.0625	0	1.12917
	HanXRQr2_Chr01g0015321	RLK-Pelle_RLCK-VIIa-2	0	0.2	0	0.333333	0.5	0	0	0	0.09375	0	1.12708
	HanXRQr2_Chr08g0354891	WNK_NRBP	0	0	0	0	1	0	0	0	0.125	0	1.125
	HanXRQr2_Chr14g0649531	RLK-Pelle_WAK	0	0	0	1	0	0	0	0	0.125	0	1.125
	HanXRQr2_Chr12g0556011	RLK-Pelle_LRR-II	0.5	0	0	0	0	0	0.5	0	0.125	0	1.125
	HanXRQr2_Chr12g0554631	NEK	0	0.2	0.25	0.666667	0	0	0	0	0	0	1.11667
	HanXRQr2_Chr12g0560791	RLK-Pelle_SD-2b	0	0.2	0	0.333333	0	0	0.5	0	0	0.0833333	1.11667
	HanXRQr2_Chr04g0189881	WNK_NRBP	0	0	0	0.666667	0.25	0	0	0	0.03125	0.166667	1.11458
	HanXRQr2_Chr02g0068461	TKL_CTR1-DRK-2	0	0	0.25	0	0.75	0	0	0	0.03125	0.0833333	1.11458
	HanXRQr2_Chr03g0093951	RLK-Pelle_LRR-XII-1	0.5	0	0	0	0	0	0.5	0	0.03125	0.0833333	1.11458
	HanXRQr2_Chr06g0270471	RLK-Pelle_RKF3	0	0	0	0.333333	0.25	0.5	0	0	0.03125	0	1.11458
	HanXRQr2_Chr07g0304151	CAMK_CDPK	0	0	0	0.333333	0.25	0	0.5	0	0.03125	0	1.11458
	HanXRQr2_Chr11g0478201	RLK-Pelle_DLSV	0.5	0	0	0	0	0.5	0	0	0.03125	0.0833333	1.11458
	HanXRQr2_Chr07g0304521	CK1_CK1-Pl	0	0.4	0.25	0.333333	0	0	0	0	0.125	0	1.10833
	HanXRQr2_Chr07g0296011	RLK-Pelle_WAK_LRK10L-1	0	0.2	0.25	0	0	0.5	0	0	0.0625	0.0833333	1.09583
	HanXRQr2_Chr16g0762721	RLK-Pelle_DLSV	0	0.2	0	0.333333	0	0	0.5	0	0.0625	0	1.09583
	HanXRQr2_Chr08g0348061	RLK-Pelle_LRR-Xa	0	0	0	0	1	0	0	0	0.09375	0	1.09375
	HanXRQr2_Chr16g0774721	RLK-Pelle_DLSV	0	0	0	0	1	0	0	0	0.09375	0	1.09375
	HanXRQr2_Chr02g0071181	RLK-Pelle_RLCK-XV	0	0	0	0	0	0	1	0	0.09375	0	1.09375
	HanXRQr2_Chr10g0449351	TKL-Pl-1	0	0.4	0.5	0	0	0	0	0	0.1875	0	1.0875
	HanXRQr2_Chr16g0770501	RLK-Pelle_LRR-I-1	0	0	0.25	0	0	0.5	0	0	0	0.333333	1.08333
	HanXRQr2_Chr10g0465811	STE_STE7	0.5	0	0	0	0.5	0	0	0	0	0.0833333	1.08333
	HanXRQr2_Chr11g0505731	RLK-Pelle_DLSV	0	0	0	1	0	0	0	0	0	0.0833333	1.08333
	HanXRQr2_Chr09g0416801	RLK-Pelle_PERK-2	0	0	0.25	0.333333	0	0	0.5	0	0	0	1.08333
	HanXRQr2_Chr11g0478021	RLK-Pelle_DLSV	0.5	0	0.25	0.333333	0	0	0	0	0	0	1.08333
	HanXRQr2_Chr11g0508311	RLK-Pelle_RLCK-VIIa-2	0.5	0	0	0	0	0	0.5	0	0	0.0833333	1.08333
	HanXRQr2_Chr13g0599761	RLK-Pelle_CrRLK1L-1	0.5	0	0	0	0	0.5	0	0	0	0.0833333	1.08333
	HanXRQr2_Chr13g0599841	RLK-Pelle_CrRLK1L-1	0.5	0	0	0	0	0.5	0	0	0	0.0833333	1.08333
	HanXRQr2_Chr14g0644701	RLK-Pelle_DLSV	0	0	0	0	0	0.5	0.5	0	0	0.0833333	1.08333
	HanXRQr2_Chr14g0664451	RLK-Pelle_CrRLK1L-1	0.5	0	0	0	0	0	0.5	0	0	0.0833333	1.08333
	HanXRQr2_Chr08g0333421	RLK-Pelle_L-LEC	0	0.4	0.25	0.333333	0	0	0	0	0.09375	0	1.07708
	HanXRQr2_Chr03g0102721	STE_STE11	0	0	0	0.666667	0	0	0	0	0.40625	0	1.07292
	HanXRQr2_Chr13g0614001	AGC_RSK-2	0	0	0	0.666667	0	0	0	0	0.40625	0	1.07292
	HanXRQr2_Chr15g0693831	RLK-Pelle_SD-2b	0	0.2	0.25	0	0	0	0.5	0	0.03125	0.0833333	1.06458
	HanXRQr2_Chr01g0024161	RLK-Pelle_LRR-VIII-1	0	0	0	0.666667	0	0	0	0	0.3125	0.0833333	1.0625
	HanXRQr2_Chr13g0619381	CMGC_MAPK	0	0	0	0.333333	0	0	0	0.5	0.0625	0.166667	1.0625
	HanXRQr2_Chr08g0327781	CMGC_CDK-Pl	0	0	0.5	0	0	0.5	0	0	0.0625	0	1.0625
	HanXRQr2_Chr13g0613731	RLK-Pelle_SD-2b	0	0	0	0	0	0	1	0	0.0625	0	1.0625
	HanXRQr2_Chr08g0330541	RLK-Pelle_DLSV	0	0	0	0	0	0	1	0	0.0625	0	1.0625
	HanXRQr2_Chr08g0330651	RLK-Pelle_DLSV	0	0	0	0	0	0	1	0	0.0625	0	1.0625
	HanXRQr2_Chr12g0542231	RLK-Pelle_DLSV	0	0	0	0	0	0	1	0	0.0625	0	1.0625
	HanXRQr2_Chr13g0599461	RLK-Pelle_CrRLK1L-1	0	0	0	0	0	0	1	0	0.0625	0	1.0625
	HanXRQr2_Chr05g0208321	RLK-Pelle_Extensin	0	0.4	0.25	0	0	0	0	0	0.40625	0	1.05625
	HanXRQr2_Chr07g0315491	RLK-Pelle_RLCK-IXb	0.5	0.4	0	0	0	0	0	0	0.0625	0.0833333	1.04583
	HanXRQr2_Chr12g0538501	RLK-Pelle_LRR-XI-1	0	0.4	0	0	0	0.5	0	0	0.0625	0.0833333	1.04583
	HanXRQr2_Chr15g0701331	IRE1	0	0.2	0	0	0	0.5	0	0	0.34375	0	1.04375
	HanXRQr2_Chr08g0360841	RLK-Pelle_RLCK-VIIa-2	0	0.2	0.25	0	0	0.5	0	0	0	0.0833333	1.03333
	HanXRQr2_Chr11g0481641	RLK-Pelle_DLSV	0	0.2	0.25	0	0	0.5	0	0	0	0.0833333	1.03333
	HanXRQr2_Chr16g0725411	RLK-Pelle_RLCK-X	0	0	0	0	1	0	0	0	0.03125	0	1.03125
	HanXRQr2_Chr01g0000581	CMGC_CDK-Pl	0	0	0.5	0	0	0.5	0	0	0.03125	0	1.03125
	HanXRQr2_Chr01g0022451	RLK-Pelle_Extensin	0	0	0.5	0	0	0	0.5	0	0.03125	0	1.03125
	HanXRQr2_Chr04g0174161	RLK-Pelle_DLSV	0	0	0	1	0	0	0	0	0.03125	0	1.03125
	HanXRQr2_Chr09g0401851	RLK-Pelle_RLCK-VIIa-2	0.5	0	0.5	0	0	0	0	0	0.03125	0	1.03125
	HanXRQr2_Chr15g0681101	RLK-Pelle_LRR-IX	0	0	0	1	0	0	0	0	0.03125	0	1.03125
	HanXRQr2_Chr15g0696771	TKL_CTR1-DRK-1	0	0	0.5	0	0	0.5	0	0	0.03125	0	1.03125
	HanXRQr2_Chr06g0254121	RLK-Pelle_RLCK-VIIa-1	0	0	0	0	0.5	0	0	0.5	0.03125	0	1.03125
	HanXRQr2_Chr09g0418001	RLK-Pelle_LRR-Xb-1	0	0	0.5	0	0	0	0	0.5	0.03125	0	1.03125
	HanXRQr2_Chr03g0114361	RLK-Pelle_LRR-IX	0	0	0	0	0	0.5	0.5	0	0.03125	0	1.03125
	HanXRQr2_Chr07g0304111	RLK-Pelle_LRR-XII-1	0	0	0	0	0	0.5	0.5	0	0.03125	0	1.03125
	HanXRQr2_Chr08g0340971	CAMK_CDPK	0.5	0	0	0	0	0.5	0	0	0.03125	0	1.03125
	HanXRQr2_Chr12g0521051	RLK-Pelle_RLCK-VIIa-2	0.5	0	0	0	0	0	0.5	0	0.03125	0	1.03125
	HanXRQr2_Chr15g0680561	RLK-Pelle_DLSV	0.5	0	0	0	0	0	0.5	0	0.03125	0	1.03125
	HanXRQr2_Chr15g0697711	RLK-Pelle_CR4L	0.5	0	0	0	0	0	0.5	0	0.03125	0	1.03125
	HanXRQr2_Chr16g0764961	CMGC_CDK-Pl	0	0	0	0	0	0	0.5	0.5	0.03125	0	1.03125
	HanXRQr2_Chr11g0508391	RLK-Pelle_SD-2b	0	0.4	0	0	0	0	0.5	0	0.125	0	1.025
	HanXRQr2_Chr06g0239101	RLK-Pelle_LRR-IV	0	0.4	0	0	0	0	0	0.5	0.125	0	1.025
	HanXRQr2_Chr03g0133031	RLK-Pelle_RLCK-VIIa-2	0.5	0.4	0	0	0	0	0	0	0.125	0	1.025
	HanXRQr2_Chr12g0539581	RLK-Pelle_LysM	0	0.4	0	0	0	0	0.5	0	0.125	0	1.025
	HanXRQr2_Chr11g0508341	RLK-Pelle_SD-2b	0	0.4	0	0	0	0	0.5	0	0.03125	0.0833333	1.01458
	HanXRQr2_Chr02g0064301	RLK-Pelle_RLCK-VI	0	0.2	0	0	0	0.5	0	0	0.3125	0	1.0125
	HanXRQr2_Chr03g0117711	STE_STE11	0	0.2	0	0.666667	0	0	0	0	0.0625	0.0833333	1.0125
	HanXRQr2_Chr04g0167271	RLK-Pelle_RLCK-VI	0	0.2	0.25	0	0	0	0.5	0	0.0625	0	1.0125
	HanXRQr2_Chr08g0359091	CK1_CK1-Pl	0	0	0	0	0.5	0	0	0	0.5	0	1
	HanXRQr2_Chr06g0240831	STE_STE11	0	0	0	0	0	0	0	0.5	0.5	0	1
	HanXRQr2_Chr16g0743401	RLK-Pelle_CrRLK1L-1	0.5	0	0.25	0	0	0	0	0	0.25	0	1
	HanXRQr2_Chr05g0196711	CMGC_MAPK	0	0	0	0	0.25	0	0	0.5	0.25	0	1
	HanXRQr2_Chr07g0291971	RLK-Pelle_DLSV	0.5	0	0	0	0	0	0	0	0	0.5	1
	HanXRQr2_Chr06g0245641	CMGC_GSK	0	0	0	0	1	0	0	0	0	0	1
	HanXRQr2_Chr03g0105781	RLK-Pelle_L-LEC	0	0	0	0	1	0	0	0	0	0	1
	HanXRQr2_Chr15g0695761	RLK-Pelle_L-LEC	0	0	0	0	1	0	0	0	0	0	1
	HanXRQr2_Chr10g0457271	RLK-Pelle_CrRLK1L-1	0	0	0	1	0	0	0	0	0	0	1
	HanXRQr2_Chr01g0013771	RLK-Pelle_RLCK-VIII	0	0	0	1	0	0	0	0	0	0	1
	HanXRQr2_Chr07g0308131	AGC_RSK-2	0	0	0.5	0	0	0.5	0	0	0	0	1
	HanXRQr2_Chr10g0457121	RLK-Pelle_CrRLK1L-1	0	0	0	1	0	0	0	0	0	0	1
	HanXRQr2_Chr15g0676841	RLK-Pelle_LRR-XI-1	0	0	0.25	0	0.25	0.5	0	0	0	0	1
	HanXRQr2_Chr09g0392851	RLK-Pelle_LRR-VII-3	0	0	0.5	0	0	0	0	0.5	0	0	1
	HanXRQr2_Chr03g0091321	RLK-Pelle_RLCK-IV	0	0	0	0	0	0.5	0.5	0	0	0	1
	HanXRQr2_Chr04g0141991	RLK-Pelle_RLCK-VIIa-2	0.5	0	0	0	0	0.5	0	0	0	0	1
	HanXRQr2_Chr04g0142101	RLK-Pelle_RLCK-VIIa-2	0.5	0	0	0	0	0.5	0	0	0	0	1
	HanXRQr2_Chr05g0214671	RLK-Pelle_LRR-Xa	0	0	0	0	0	0.5	0.5	0	0	0	1
	HanXRQr2_Chr07g0308631	RLK-Pelle_LRR-XII-1	0.5	0	0	0	0	0	0.5	0	0	0	1
	HanXRQr2_Chr07g0309341	RLK-Pelle_LysM	0.5	0	0	0	0	0.5	0	0	0	0	1
	HanXRQr2_Chr09g0396981	RLK-Pelle_CrRLK1L-1	0.5	0	0	0	0	0.5	0	0	0	0	1
	HanXRQr2_Chr11g0470541	RLK-Pelle_LRK10L-2	0	0	0	0	0	0	1	0	0	0	1
	HanXRQr2_Chr11g0499021	RLK-Pelle_DLSV	0.5	0	0	0	0	0	0.5	0	0	0	1
	HanXRQr2_Chr13g0600741	RLK-Pelle_CrRLK1L-1	0.5	0	0	0	0	0	0.5	0	0	0	1
	HanXRQr2_Chr13g0611811	AGC_NDR	0	0	0	0	0	0	1	0	0	0	1
	HanXRQr2_Chr15g0671401	RLK-Pelle_DLSV	0	0	0	0	0	0	1	0	0	0	1
	HanXRQr2_Chr06g0255641	CMGC_MAPK	0	0.4	0	0	0.5	0	0	0	0.09375	0	0.99375
	HanXRQr2_Chr09g0389341	RLK-Pelle_LRR-XI-1	0.5	0.2	0	0	0	0	0	0	0.28125	0	0.98125
	HanXRQr2_Chr02g0080781	AGC_RSK-2	0.5	0.2	0	0	0	0	0	0	0.03125	0.25	0.98125
	HanXRQr2_Chr08g0323901	RLK-Pelle_LRR-III	0	0.2	0.25	0	0	0	0.5	0	0.03125	0	0.98125
	HanXRQr2_Chr13g0611371	AGC_NDR	0	0.2	0.25	0	0	0.5	0	0	0.03125	0	0.98125
	HanXRQr2_Chr04g0187381	RLK-Pelle_LRR-V	0	0.2	0.25	0	0	0	0.5	0	0.03125	0	0.98125
	HanXRQr2_Chr08g0321751	RLK-Pelle_CrRLK1L-1	0	0.2	0	0	0.25	0	0.5	0	0.03125	0	0.98125
	HanXRQr2_Chr11g0481521	RLK-Pelle_DLSV	0.5	0.2	0.25	0	0	0	0	0	0.03125	0	0.98125
	HanXRQr2_Chr12g0544341	RLK-Pelle_DLSV	0	0.2	0.25	0	0	0.5	0	0	0.03125	0	0.98125
	HanXRQr2_Chr17g0792911	RLK-Pelle_DLSV	0	0.2	0.25	0	0	0	0.5	0	0.03125	0	0.98125
	HanXRQr2_Chr17g0813861	RLK-Pelle_LRK10L-2	0	0.2	0.25	0	0	0	0.5	0	0.03125	0	0.98125
	HanXRQr2_Chr05g0238001	RLK-Pelle_LRR-XI-1	0	0.2	0.25	0	0	0.5	0	0	0.03125	0	0.98125
	HanXRQr2_Chr07g0303861	RLK-Pelle_LRR-XII-1	0	0.6	0	0	0.25	0	0	0	0.125	0	0.975
	HanXRQr2_Chr09g0369881	RLK-Pelle_DLSV	0	0.6	0	0.333333	0	0	0	0	0.03125	0	0.964583
	HanXRQr2_Chr04g0183061	CMGC_MAPK	0	0.4	0	0	0	0	0.5	0	0.0625	0	0.9625
	HanXRQr2_Chr14g0667411	RLK-Pelle_LRR-XII-1	0	0.4	0	0	0	0	0.5	0	0.0625	0	0.9625
	HanXRQr2_Chr11g0475011	RLK-Pelle_LRR-XIIIa	0	0.2	0	0	0	0.5	0	0	0.09375	0.166667	0.960417
	HanXRQr2_Chr14g0651331	STE_STE11	0	0.2	0	0.666667	0	0	0	0	0.09375	0	0.960417
	HanXRQr2_Chr11g0475461	RLK-Pelle_DLSV	0.5	0	0	0.333333	0	0	0	0	0.125	0	0.958333
	HanXRQr2_Chr17g0788221	RLK-Pelle_RLCK-VIIa-1	0	0.2	0	0	0.25	0	0	0	0.5	0	0.95
	HanXRQr2_Chr03g0125031	RLK-Pelle_DLSV	0.5	0.2	0	0	0	0	0	0	0	0.25	0.95
	HanXRQr2_Chr01g0038831	CAMK_CDPK	0	0.2	0	0	0.75	0	0	0	0	0	0.95
	HanXRQr2_Chr09g0391191	CMGC_SRPK	0	0.2	0	0	0.75	0	0	0	0	0	0.95
	HanXRQr2_Chr07g0316411	CAMK_CDPK	0	0.2	0.25	0	0.5	0	0	0	0	0	0.95
	HanXRQr2_Chr10g0457411	RLK-Pelle_CrRLK1L-1	0	0.2	0	0	0.75	0	0	0	0	0	0.95
	HanXRQr2_Chr14g0658621	RLK-Pelle_DLSV	0	0.2	0.25	0	0	0	0.5	0	0	0	0.95
	HanXRQr2_Chr15g0678391	RLK-Pelle_DLSV	0	0.2	0.25	0	0	0.5	0	0	0	0	0.95
	HanXRQr2_Chr17g0797981	RLK-Pelle_RLCK-VIIa-2	0	0.2	0	0	0.75	0	0	0	0	0	0.95
	HanXRQr2_Chr12g0527791	RLK-Pelle_DLSV	0	0.2	0.25	0	0	0.5	0	0	0	0	0.95
	HanXRQr2_Chr03g0104631	RLK-Pelle_CR4L	0	0.2	0.25	0	0	0.5	0	0	0	0	0.95
	HanXRQr2_Chr05g0219321	ULK_Fused	0	0.2	0.25	0	0	0.5	0	0	0	0	0.95
	HanXRQr2_Chr09g0378331	RLK-Pelle_LRR-XI-1	0	0.2	0.25	0	0	0.5	0	0	0	0	0.95
	HanXRQr2_Chr10g0465081	STE_STE7	0	0.2	0.25	0	0	0.5	0	0	0	0	0.95
	HanXRQr2_Chr11g0491021	STE_STE11	0	0.2	0.25	0	0	0.5	0	0	0	0	0.95
	HanXRQr2_Chr13g0607231	Group-Pl-2	0	0.2	0.25	0	0	0.5	0	0	0	0	0.95
	HanXRQr2_Chr15g0703711	RLK-Pelle_WAK	0.5	0.2	0.25	0	0	0	0	0	0	0	0.95
	HanXRQr2_Chr16g0753031	RLK-Pelle_Extensin	0	0.2	0.25	0	0	0.5	0	0	0	0	0.95
	HanXRQr2_Chr09g0382851	RLK-Pelle_LRR-III	0	0	0.25	0	0	0.5	0	0	0.03125	0.166667	0.947917
	HanXRQr2_Chr06g0270661	RLK-Pelle_LRR-Xb-1	0.5	0	0	0	0.25	0	0	0	0.03125	0.166667	0.947917
	HanXRQr2_Chr15g0689251	RLK-Pelle_LRR-III	0.5	0	0	0	0.25	0	0	0	0.03125	0.166667	0.947917
	HanXRQr2_Chr10g0459541	RLK-Pelle_PERK-2	0	0.2	0.25	0.333333	0	0	0	0	0.15625	0	0.939583
	HanXRQr2_Chr13g0619101	RLK-Pelle_RLCK-XII-1	0	0.4	0	0	0	0	0	0	0.53125	0	0.93125
	HanXRQr2_Chr02g0085841	RLK-Pelle_LRR-XI-1	0	0.4	0	0	0.5	0	0	0	0.03125	0	0.93125
	HanXRQr2_Chr17g0789421	RLK-Pelle_DLSV	0	0.4	0	0	0	0.5	0	0	0.03125	0	0.93125
	HanXRQr2_Chr11g0519191	RLK-Pelle_CrRLK1L-1	0.5	0.4	0	0	0	0	0	0	0.03125	0	0.93125
	HanXRQr2_Chr06g0276491	CAMK_CDPK	0	0	0.25	0	0	0	0.5	0	0.09375	0.0833333	0.927083
	HanXRQr2_Chr09g0413621	STE_STE11	0	0	0.25	0.666667	0	0	0	0	0	0	0.916667
	HanXRQr2_Chr01g0007241	RLK-Pelle_LysM	0	0	0.25	0	0	0.5	0	0	0	0.166667	0.916667
	HanXRQr2_Chr14g0634761	RLK-Pelle_CrRLK1L-1	0.5	0	0.25	0	0	0	0	0	0	0.166667	0.916667
	HanXRQr2_Chr16g0743411	RLK-Pelle_LRR-III	0	0	0	0.333333	0	0	0.5	0	0	0.0833333	0.916667
	HanXRQr2_Chr01g0013981	RLK-Pelle_WAK	0	0.2	0.25	0	0	0	0	0	0.125	0.333333	0.908333
	HanXRQr2_Chr10g0423731	CMGC_GSKL	0	0	0	0	0.5	0	0	0	0.40625	0	0.90625
	HanXRQr2_Chr10g0452111	RLK-Pelle_LRR-XI-1	0	0.4	0	0	0	0.5	0	0	0	0	0.9
	HanXRQr2_Chr05g0220651	RLK-Pelle_SD-2b	0	0.4	0	0	0	0	0.5	0	0	0	0.9
	HanXRQr2_Chr14g0651551	CAMK_CDPK	0.5	0.4	0	0	0	0	0	0	0	0	0.9
	HanXRQr2_Chr06g0252391	RLK-Pelle_RLCK-VIIa-1	0	0.4	0	0	0	0	0	0.5	0	0	0.9
	HanXRQr2_Chr08g0317941	RLK-Pelle_RLCK-VIIa-2	0	0.4	0	0	0	0	0	0.5	0	0	0.9
	HanXRQr2_Chr11g0470611	RLK-Pelle_LRK10L-2	0	0.2	0	0	0	0	0.5	0	0.03125	0.166667	0.897917
	HanXRQr2_Chr11g0493651	CAMK_CAMKL-CHK1	0	0	0	0.333333	0	0	0.5	0	0.0625	0	0.895833
	HanXRQr2_Chr17g0797331	CAMK_AMPK	0	0.2	0.25	0	0	0	0	0	0.4375	0	0.8875
	HanXRQr2_Chr08g0318081	RLK-Pelle_DLSV	0	0.2	0	0	0	0	0.5	0	0.09375	0.0833333	0.877083
	HanXRQr2_Chr10g0449691	STE_STE20-YSK	0	0	0.25	0	0.25	0	0	0	0.375	0	0.875
	HanXRQr2_Chr12g0549781	RLK-Pelle_DLSV	0	0	0.25	0	0	0	0.5	0	0.125	0	0.875
	HanXRQr2_Chr11g0483561	RLK-Pelle_DLSV	0	0.2	0	0	0	0	0.5	0	0	0.166667	0.866667
	HanXRQr2_Chr13g0584601	RLK-Pelle_CR4L	0	0.2	0.25	0	0.25	0	0	0	0	0.166667	0.866667
	HanXRQr2_Chr04g0172081	NEK	0.5	0.2	0	0	0	0	0	0	0	0.166667	0.866667
	HanXRQr2_Chr06g0242091	STE_STE20-Fray	0	0.2	0	0.666667	0	0	0	0	0	0	0.866667
	HanXRQr2_Chr15g0697741	RLK-Pelle_CR4L	0	0.2	0	0.666667	0	0	0	0	0	0	0.866667
	HanXRQr2_Chr02g0055411	RLK-Pelle_RLCK-V	0	0.2	0	0.666667	0	0	0	0	0	0	0.866667
	HanXRQr2_Chr09g0410971	TKL-Pl-4	0	0	0	0	0.25	0.5	0	0	0.03125	0.0833333	0.864583
	HanXRQr2_Chr02g0062131	CMGC_CDK-CRK7-CDK9	0	0.2	0.25	0	0.25	0	0	0	0.15625	0	0.85625
	HanXRQr2_Chr16g0733641	STE_STE11	0	0.2	0	0.333333	0	0	0	0	0.3125	0	0.845833
	HanXRQr2_Chr03g0126051	RLK-Pelle_CrRLK1L-1	0	0.2	0	0	0	0	0.5	0	0.0625	0.0833333	0.845833
	HanXRQr2_Chr05g0220571	RLK-Pelle_SD-2b	0	0.2	0.25	0.333333	0	0	0	0	0.0625	0	0.845833
	HanXRQr2_Chr07g0306791	RLK-Pelle_LRR-VI-1	0.5	0	0	0	0	0	0	0	0.34375	0	0.84375
	HanXRQr2_Chr07g0294621	RLK-Pelle_DLSV	0	0	0	0	0.75	0	0	0	0.09375	0	0.84375
	HanXRQr2_Chr05g0222211	TTK	0	0	0.25	0	0	0	0.5	0	0.09375	0	0.84375
	HanXRQr2_Chr17g0815101	RLK-Pelle_DLSV	0	0	0.25	0	0	0.5	0	0	0.09375	0	0.84375
	HanXRQr2_Chr06g0260151	CK1_CK1	0	0	0.25	0	0	0	0	0.5	0.09375	0	0.84375
	HanXRQr2_Chr15g0701261	RLK-Pelle_CrRLK1L-1	0	0	0	0	0	0.5	0	0	0	0.333333	0.833333
	HanXRQr2_Chr03g0095481	RLK-Pelle_RLCK-XV	0	0	0.25	0	0	0.5	0	0	0	0.0833333	0.833333
	HanXRQr2_Chr13g0570781	RLK-Pelle_RLCK-VIII	0	0	0.25	0	0	0.5	0	0	0	0.0833333	0.833333
	HanXRQr2_Chr14g0627171	CMGC_MAPK	0.5	0	0.25	0	0	0	0	0	0	0.0833333	0.833333
	HanXRQr2_Chr14g0637371	RLK-Pelle_RLCK-VIIa-2	0	0	0	0.333333	0.5	0	0	0	0	0	0.833333
	HanXRQr2_Chr17g0780311	STE_STE20-Fray	0	0	0	0.333333	0	0.5	0	0	0	0	0.833333
	HanXRQr2_Chr07g0314271	RLK-Pelle_LRR-III	0	0.2	0	0	0	0	0.5	0	0.125	0	0.825
	HanXRQr2_Chr14g0648251	RLK-Pelle_LRR-Xb-1	0	0	0	0.666667	0	0	0	0	0.15625	0	0.822917
	HanXRQr2_Chr17g0794451	CAMK_CDPK	0	0	0	0	0.25	0	0	0	0.5625	0	0.8125
	HanXRQr2_Chr08g0320901	TKL-Pl-5	0	0	0	0	0.25	0.5	0	0	0.0625	0	0.8125
	HanXRQr2_Chr11g0478551	RLK-Pelle_DLSV	0	0	0.25	0	0	0.5	0	0	0.0625	0	0.8125
	HanXRQr2_Chr12g0552571	RLK-Pelle_LRR-III	0	0	0.25	0	0	0.5	0	0	0.0625	0	0.8125
	HanXRQr2_Chr12g0542331	RLK-Pelle_DLSV	0	0	0.25	0.333333	0	0	0	0	0.21875	0	0.802083
	HanXRQr2_Chr12g0521411	STE_STE7	0	0.4	0	0.333333	0	0	0	0	0.0625	0	0.795833
	HanXRQr2_Chr03g0123721	CMGC_RCK	0	0.2	0	0	0	0	0	0	0.59375	0	0.79375
	HanXRQr2_Chr09g0386731	TKL-Pl-4	0	0.2	0	0	0	0.5	0	0	0.09375	0	0.79375
	HanXRQr2_Chr08g0322641	RLK-Pelle_LRR-III	0	0.2	0	0	0	0	0	0.5	0.09375	0	0.79375
	HanXRQr2_Chr14g0641091	RLK-Pelle_WAK	0.5	0.2	0	0	0	0	0	0	0.09375	0	0.79375
	HanXRQr2_Chr17g0815401	RLK-Pelle_RLCK-VIII	0	0.2	0	0	0	0	0.5	0	0.09375	0	0.79375
	HanXRQr2_Chr14g0632201	CAMK_CAMKL-CHK1	0	0	0	0.666667	0	0	0	0	0.125	0	0.791667
	HanXRQr2_Chr08g0339441	RLK-Pelle_LRR-III	0	0.2	0.25	0	0.25	0	0	0	0	0.0833333	0.783333
	HanXRQr2_Chr07g0307471	STE_STE20-Fray	0	0.2	0	0.333333	0.25	0	0	0	0	0	0.783333
	HanXRQr2_Chr11g0483471	RLK-Pelle_DLSV	0	0.2	0	0	0	0.5	0	0	0	0.0833333	0.783333
	HanXRQr2_Chr12g0544411	RLK-Pelle_DLSV	0.5	0.2	0	0	0	0	0	0	0	0.0833333	0.783333
	HanXRQr2_Chr10g0436621	BUB	0	0.2	0	0	0	0	0.5	0	0	0.0833333	0.783333
	HanXRQr2_Chr11g0477901	RLK-Pelle_DLSV	0.5	0.2	0	0	0	0	0	0	0	0.0833333	0.783333
	HanXRQr2_Chr12g0532381	RLK-Pelle_CrRLK1L-1	0.5	0.2	0	0	0	0	0	0	0	0.0833333	0.783333
	HanXRQr2_Chr14g0655831	AGC_RSK-2	0	0	0.25	0	0	0	0	0	0.53125	0	0.78125
	HanXRQr2_Chr08g0360471	RLK-Pelle_RLCK-VIIa-2	0	0	0	0	0	0.5	0	0	0.28125	0	0.78125
	HanXRQr2_Chr01g0027591	RLK-Pelle_LRR-Xb-1	0.5	0	0	0	0	0	0	0	0.03125	0.25	0.78125
	HanXRQr2_Chr13g0606941	RLK-Pelle_DLSV	0	0	0	0	0	0.5	0	0	0.03125	0.25	0.78125
	HanXRQr2_Chr03g0116831	RLK-Pelle_LRR-I-2	0	0	0.25	0	0	0.5	0	0	0.03125	0	0.78125
	HanXRQr2_Chr09g0388301	CAMK_CDPK	0	0	0	0	0.75	0	0	0	0.03125	0	0.78125
	HanXRQr2_Chr13g0582021	CK1_CK1-Pl	0.5	0	0.25	0	0	0	0	0	0.03125	0	0.78125
	HanXRQr2_Chr11g0513981	CMGC_CLK	0	0	0	0.333333	0	0	0	0	0.4375	0	0.770833
	HanXRQr2_Chr13g0619221	RLK-Pelle_RLCK-IXb	0	0.4	0	0.333333	0	0	0	0	0.03125	0	0.764583
	HanXRQr2_Chr17g0814331	TKL_CTR1-DRK-1	0	0.4	0	0.333333	0	0	0	0	0.03125	0	0.764583
	HanXRQr2_Chr13g0574201	RLK-Pelle_SD-2b	0	0.2	0	0	0.25	0	0	0	0.3125	0	0.7625
	HanXRQr2_Chr15g0710141	RLK-Pelle_CrRLK1L-1	0	0.2	0.25	0	0.25	0	0	0	0.0625	0	0.7625
	HanXRQr2_Chr12g0562021	RLK-Pelle_LRR-Xa	0	0.2	0.25	0	0.25	0	0	0	0.0625	0	0.7625
	HanXRQr2_Chr02g0049241	STE_STE20-Fray	0.5	0.2	0	0	0	0	0	0	0.0625	0	0.7625
	HanXRQr2_Chr08g0338511	RLK-Pelle_SD-2b	0	0.2	0	0	0	0	0.5	0	0.0625	0	0.7625
	HanXRQr2_Chr14g0648151	RLK-Pelle_WAK	0	0	0	0.666667	0	0	0	0	0.09375	0	0.760417
	HanXRQr2_Chr15g0683191	STE_STE11	0	0	0.25	0	0.25	0	0	0	0.25	0	0.75
	HanXRQr2_Chr06g0277411	RLK-Pelle_RLCK-VIIa-2	0	0	0.25	0	0.25	0	0	0	0.25	0	0.75
	HanXRQr2_Chr05g0220521	RLK-Pelle_SD-2b	0.5	0	0	0	0	0	0	0	0	0.25	0.75
	HanXRQr2_Chr13g0614511	RLK-Pelle_LysM	0	0	0	0	0	0.5	0	0	0	0.25	0.75
	HanXRQr2_Chr13g0572321	RLK-Pelle_LRR-XI-1	0	0	0	0	0.75	0	0	0	0	0	0.75
	HanXRQr2_Chr13g0611821	AGC_NDR	0	0	0.25	0	0	0.5	0	0	0	0	0.75
	HanXRQr2_Chr03g0095241	RLK-Pelle_RLCK-VIIa-2	0	0	0.25	0	0	0.5	0	0	0	0	0.75
	HanXRQr2_Chr03g0113041	WNK_NRBP	0	0	0	0	0.25	0	0.5	0	0	0	0.75
	HanXRQr2_Chr04g0140171	RLK-Pelle_PERK-2	0	0	0.25	0	0	0.5	0	0	0	0	0.75
	HanXRQr2_Chr04g0180101	RLK-Pelle_LRR-XII-1	0.5	0	0.25	0	0	0	0	0	0	0	0.75
	HanXRQr2_Chr08g0335151	RLK-Pelle_LRR-III	0	0	0.25	0	0	0.5	0	0	0	0	0.75
	HanXRQr2_Chr11g0516081	RLK-Pelle_CrRLK1L-1	0.5	0	0.25	0	0	0	0	0	0	0	0.75
	HanXRQr2_Chr11g0516091	RLK-Pelle_LRR-I-1	0.5	0	0.25	0	0	0	0	0	0	0	0.75
	HanXRQr2_Chr13g0599601	RLK-Pelle_CrRLK1L-1	0	0	0.25	0	0	0	0.5	0	0	0	0.75
	HanXRQr2_Chr13g0604501	RLK-Pelle_LRR-III	0	0	0.25	0	0	0.5	0	0	0	0	0.75
	HanXRQr2_Chr14g0628601	TKL-Pl-6	0	0	0	0	0.25	0	0.5	0	0	0	0.75
	HanXRQr2_Chr14g0640271	RLK-Pelle_LRR-XI-1	0	0	0.25	0	0	0.5	0	0	0	0	0.75
	HanXRQr2_Chr15g0707571	RLK-Pelle_LRR-XIIIb	0	0	0.25	0	0	0.5	0	0	0	0	0.75
	HanXRQr2_Chr16g0759091	TKL-Pl-5	0	0	0.25	0	0	0.5	0	0	0	0	0.75
	HanXRQr2_Chr04g0157671	RLK-Pelle_SD-2b	0	0	0.25	0	0	0	0	0.5	0	0	0.75
	HanXRQr2_Chr09g0411651	CMGC_CDK-PITSLRE	0	0	0.25	0.333333	0	0	0	0	0.15625	0	0.739583
	HanXRQr2_Chr15g0693091	RLK-Pelle_DLSV	0	0	0	0	0	0.5	0	0	0.15625	0.0833333	0.739583
	HanXRQr2_Chr03g0104491	CMGC_CDK-CRK7-CDK9	0	0.4	0	0.333333	0	0	0	0	0	0	0.733333
	HanXRQr2_Chr03g0124431	RLK-Pelle_LRR-XIIIa	0	0.2	0	0	0	0	0	0	0.53125	0	0.73125
	HanXRQr2_Chr09g0366291	RLK-Pelle_WAK	0	0.2	0	0	0	0.5	0	0	0.03125	0	0.73125
	HanXRQr2_Chr10g0444971	RLK-Pelle_LRR-XI-1	0	0.2	0	0	0	0.5	0	0	0.03125	0	0.73125
	HanXRQr2_Chr11g0481701	AGC_RSK-2	0	0.2	0	0	0	0	0.5	0	0.03125	0	0.73125
	HanXRQr2_Chr07g0310481	RLK-Pelle_CrRLK1L-1	0	0.2	0	0	0	0	0.5	0	0.03125	0	0.73125
	HanXRQr2_Chr09g0402211	RLK-Pelle_LRR-Xa	0	0.2	0	0	0	0	0.5	0	0.03125	0	0.73125
	HanXRQr2_Chr11g0473251	WNK_NRBP	0	0.2	0	0	0	0.5	0	0	0.03125	0	0.73125
	HanXRQr2_Chr14g0636651	RLK-Pelle_WAK	0	0.2	0	0	0	0	0.5	0	0.03125	0	0.73125
	HanXRQr2_Chr08g0360481	RLK-Pelle_RLCK-VIIa-2	0	0	0.25	0	0.25	0	0	0	0.0625	0.166667	0.729167
	HanXRQr2_Chr04g0142441	RLK-Pelle_CrRLK1L-1	0	0	0	0	0	0.5	0	0	0.0625	0.166667	0.729167
	HanXRQr2_Chr12g0550111	RLK-Pelle_LRR-XV	0	0	0	0.666667	0	0	0	0	0.0625	0	0.729167
	HanXRQr2_Chr02g0081341	CMGC_SRPK	0	0	0	0	0.25	0	0	0	0.46875	0	0.71875
	HanXRQr2_Chr05g0210061	AGC_MAST	0	0	0	0	0	0	0	0.5	0.21875	0	0.71875
	HanXRQr2_Chr06g0261621	TKL-Pl-4	0	0.4	0.25	0	0	0	0	0	0.0625	0	0.7125
	HanXRQr2_Chr01g0014401	AGC_RSK-2	0	0.4	0.25	0	0	0	0	0	0.0625	0	0.7125
	HanXRQr2_Chr01g0022161	RLK-Pelle_LRR-XI-1	0	0.2	0.25	0	0	0	0	0	0.09375	0.166667	0.710417
	HanXRQr2_Chr08g0319111	CMGC_CDK-PITSLRE	0	0	0	0.333333	0	0	0	0	0.375	0	0.708333
	HanXRQr2_Chr04g0168361	CMGC_RCK	0	0.2	0	0	0	0	0.5	0	0	0	0.7
	HanXRQr2_Chr11g0477011	RLK-Pelle_LRR-Xb-1	0	0.2	0	0	0	0.5	0	0	0	0	0.7
	HanXRQr2_Chr15g0673041	RLK-Pelle_Extensin	0	0.2	0.25	0	0.25	0	0	0	0	0	0.7
	HanXRQr2_Chr17g0779131	STE_STE11	0	0.2	0	0	0	0.5	0	0	0	0	0.7
	HanXRQr2_Chr06g0270371	CAMK_OST1L	0	0.2	0	0	0.5	0	0	0	0	0	0.7
	HanXRQr2_Chr09g0364341	CK1_CK1-Pl	0.5	0.2	0	0	0	0	0	0	0	0	0.7
	HanXRQr2_Chr05g0224501	CMGC_MAPK	0	0.2	0	0	0	0	0	0.5	0	0	0.7
	HanXRQr2_Chr03g0108491	RLK-Pelle_LysM	0	0.2	0	0	0	0	0	0.5	0	0	0.7
	HanXRQr2_Chr03g0125481	RLK-Pelle_RLCK-VIIa-2	0	0.2	0	0	0	0.5	0	0	0	0	0.7
	HanXRQr2_Chr09g0412601	CMGC_CDK-CRK7-CDK9	0	0.2	0	0	0	0	0.5	0	0	0	0.7
	HanXRQr2_Chr10g0465551	RLK-Pelle_LRR-I-1	0	0.2	0	0	0	0.5	0	0	0	0	0.7
	HanXRQr2_Chr11g0478441	RLK-Pelle_DLSV	0	0.2	0	0	0	0.5	0	0	0	0	0.7
	HanXRQr2_Chr12g0533481	RLK-Pelle_DLSV	0	0.2	0	0	0	0	0.5	0	0	0	0.7
	HanXRQr2_Chr14g0649781	RLK-Pelle_WAK	0	0.2	0	0	0	0.5	0	0	0	0	0.7
	HanXRQr2_Chr15g0681591	RLK-Pelle_LRR-Xb-1	0	0.2	0	0	0	0	0.5	0	0	0	0.7
	HanXRQr2_Chr17g0804111	RLK-Pelle_WAK_LRK10L-1	0	0.2	0	0	0	0.5	0	0	0	0	0.7
	HanXRQr2_Chr04g0170431	CK1_CK1	0	0.2	0	0	0	0	0	0.5	0	0	0.7
	HanXRQr2_Chr09g0403141	CMGC_GSK	0	0.2	0	0	0	0	0	0.5	0	0	0.7
	HanXRQr2_Chr07g0302721	RLK-Pelle_DLSV	0	0	0	0	0	0	0.5	0	0.03125	0.166667	0.697917
	HanXRQr2_Chr09g0379121	RLK-Pelle_RLCK-VIIa-1	0	0	0	0	0	0.5	0	0	0.03125	0.166667	0.697917
	HanXRQr2_Chr11g0475781	RLK-Pelle_DLSV	0	0	0	0	0	0	0.5	0	0.03125	0.166667	0.697917
	HanXRQr2_Chr08g0329251	AGC_PDK1	0	0	0	0.666667	0	0	0	0	0.03125	0	0.697917
	HanXRQr2_Chr10g0442591	RLK-Pelle_DLSV	0	0	0	0.666667	0	0	0	0	0.03125	0	0.697917
	HanXRQr2_Chr14g0662121	RLK-Pelle_RLCK-VIIa-2	0	0	0.25	0.333333	0	0	0	0	0.03125	0.0833333	0.697917
	HanXRQr2_Chr16g0762561	RLK-Pelle_DLSV	0	0.2	0	0.333333	0	0	0	0	0.15625	0	0.689583
	HanXRQr2_Chr11g0519911	RLK-Pelle_CrRLK1L-1	0	0.2	0.25	0	0	0	0	0	0.21875	0	0.66875
	HanXRQr2_Chr05g0210391	RLK-Pelle_DLSV	0.5	0	0	0	0	0	0	0	0	0.166667	0.666667
	HanXRQr2_Chr05g0220541	RLK-Pelle_SD-2b	0.5	0	0	0	0	0	0	0	0	0.166667	0.666667
	HanXRQr2_Chr07g0300011	AGC_RSK-2	0	0	0	0	0	0.5	0	0	0	0.166667	0.666667
	HanXRQr2_Chr08g0317481	RLK-Pelle_RLCK-VIIb	0	0	0	0	0	0.5	0	0	0	0.166667	0.666667
	HanXRQr2_Chr08g0323951	RLK-Pelle_WAK_LRK10L-1	0	0	0	0	0	0	0.5	0	0	0.166667	0.666667
	HanXRQr2_Chr13g0599201	RLK-Pelle_CrRLK1L-1	0	0	0	0	0	0	0.5	0	0	0.166667	0.666667
	HanXRQr2_Chr13g0599571	RLK-Pelle_CrRLK1L-1	0.5	0	0	0	0	0	0	0	0	0.166667	0.666667
	HanXRQr2_Chr01g0010851	CAMK_CDPK	0	0	0	0.666667	0	0	0	0	0	0	0.666667
	HanXRQr2_Chr02g0077211	RLK-Pelle_RLCK-VIIa-2	0	0	0	0.666667	0	0	0	0	0	0	0.666667
	HanXRQr2_Chr03g0099251	CMGC_MAPK	0	0	0	0.666667	0	0	0	0	0	0	0.666667
	HanXRQr2_Chr11g0468761	RLK-Pelle_LRR-Xa	0	0	0	0.666667	0	0	0	0	0	0	0.666667
	HanXRQr2_Chr04g0152361	RLK-Pelle_LRR-XI-1	0	0.2	0	0.333333	0	0	0	0	0.125	0	0.658333
	HanXRQr2_Chr11g0481481	RLK-Pelle_DLSV	0	0	0	0	0	0	0.5	0	0.15625	0	0.65625
	HanXRQr2_Chr10g0461351	RLK-Pelle_RLCK-IV	0	0.4	0	0	0	0	0	0	0.25	0	0.65
	HanXRQr2_Chr10g0457601	STE_STE11	0	0.4	0.25	0	0	0	0	0	0	0	0.65
	HanXRQr2_Chr12g0562071	RLK-Pelle_CrRLK1L-1	0	0	0	0	0	0.5	0	0	0.0625	0.0833333	0.645833
	HanXRQr2_Chr11g0483151	TKL-Pl-5	0	0	0	0	0.25	0	0	0	0.375	0	0.625
	HanXRQr2_Chr08g0338441	RLK-Pelle_SD-2b	0.5	0	0	0	0	0	0	0	0.125	0	0.625
	HanXRQr2_Chr10g0445031	RLK-Pelle_CrRLK1L-1	0	0	0	0	0.5	0	0	0	0.125	0	0.625
	HanXRQr2_Chr04g0187871	RLK-Pelle_LRR-XII-1	0	0	0	0	0	0	0.5	0	0.125	0	0.625
	HanXRQr2_Chr13g0588381	TKL-Pl-1	0	0	0	0	0	0.5	0	0	0.125	0	0.625
	HanXRQr2_Chr06g0268081	RLK-Pelle_LRR-VIII-1	0	0.2	0.25	0	0	0	0	0	0	0.166667	0.616667
	HanXRQr2_Chr04g0151641	RLK-Pelle_LRR-III	0	0	0	0	0.25	0	0	0	0.28125	0.0833333	0.614583
	HanXRQr2_Chr05g0233221	RLK-Pelle_RLCK-Os	0	0	0	0	0	0	0.5	0	0.03125	0.0833333	0.614583
	HanXRQr2_Chr10g0424781	RLK-Pelle_RKF3	0	0	0.25	0.333333	0	0	0	0	0.03125	0	0.614583
	HanXRQr2_Chr11g0512351	RLK-Pelle_LRR-I-1	0	0	0	0.333333	0.25	0	0	0	0.03125	0	0.614583
	HanXRQr2_Chr12g0537281	RLK-Pelle_SD-2b	0.5	0	0	0	0	0	0	0	0.03125	0.0833333	0.614583
	HanXRQr2_Chr15g0711971	RLK-Pelle_CrRLK1L-1	0	0	0	0	0	0	0.5	0	0.03125	0.0833333	0.614583
	HanXRQr2_Chr12g0522601	RLK-Pelle_PERK-1	0	0.2	0	0	0	0	0	0	0.40625	0	0.60625
	HanXRQr2_Chr01g0022041	CK1_CK1	0	0.2	0	0	0	0	0	0	0.40625	0	0.60625
	HanXRQr2_Chr10g0452101	AGC_RSK-2	0	0.2	0.25	0	0	0	0	0	0.15625	0	0.60625
	HanXRQr2_Chr17g0790441	CMGC_CDK-CRK7-CDK9	0	0.2	0.25	0	0	0	0	0	0.15625	0	0.60625
	HanXRQr2_Chr08g0345381	STE_STE11	0	0	0	0	0	0	0	0	0.4375	0.166667	0.604167
	HanXRQr2_Chr03g0091161	RLK-Pelle_RLCK-IV	0	0.2	0	0.333333	0	0	0	0	0.0625	0	0.595833
	HanXRQr2_Chr13g0575061	RLK-Pelle_LRR-III	0	0	0.5	0	0	0	0	0	0.09375	0	0.59375
	HanXRQr2_Chr15g0713431	CAMK_CDPK	0	0	0.25	0	0.25	0	0	0	0.09375	0	0.59375
	HanXRQr2_Chr03g0091211	RLK-Pelle_CrRLK1L-1	0	0	0	0	0	0	0.5	0	0.09375	0	0.59375
	HanXRQr2_Chr03g0117291	CK1_CK1	0	0	0	0	0	0	0.5	0	0.09375	0	0.59375
	HanXRQr2_Chr04g0185391	TKL-Pl-4	0	0	0	0	0	0	0.5	0	0.09375	0	0.59375
	HanXRQr2_Chr16g0777461	IRE1	0	0.4	0	0	0	0	0	0	0.1875	0	0.5875
	HanXRQr2_Chr01g0031021	RLK-Pelle_LysM	0	0	0	0	0	0.5	0	0	0	0.0833333	0.583333
	HanXRQr2_Chr03g0101821	RLK-Pelle_LRR-XI-1	0	0	0	0	0	0	0.5	0	0	0.0833333	0.583333
	HanXRQr2_Chr05g0220481	RLK-Pelle_SD-2b	0	0	0	0	0	0	0.5	0	0	0.0833333	0.583333
	HanXRQr2_Chr06g0242061	STE_STE20-Fray	0	0	0	0	0	0	0.5	0	0	0.0833333	0.583333
	HanXRQr2_Chr07g0289731	RLK-Pelle_RLCK-VI	0	0	0	0	0	0	0.5	0	0	0.0833333	0.583333
	HanXRQr2_Chr09g0369901	RLK-Pelle_LRR-XI-1	0	0	0	0	0	0.5	0	0	0	0.0833333	0.583333
	HanXRQr2_Chr11g0480081	RLK-Pelle_L-LEC	0	0	0	0	0	0.5	0	0	0	0.0833333	0.583333
	HanXRQr2_Chr11g0502411	RLK-Pelle_LRR-V	0	0	0	0	0	0.5	0	0	0	0.0833333	0.583333
	HanXRQr2_Chr11g0506261	RLK-Pelle_CR4L	0	0	0	0	0	0.5	0	0	0	0.0833333	0.583333
	HanXRQr2_Chr14g0640481	RLK-Pelle_CR4L	0	0	0	0	0	0	0.5	0	0	0.0833333	0.583333
	HanXRQr2_Chr15g0684281	CMGC_CDK-CRK7-CDK9	0.5	0	0	0	0	0	0	0	0	0.0833333	0.583333
	HanXRQr2_Chr16g0748841	RLK-Pelle_LRR-XI-1	0.5	0	0	0	0	0	0	0	0	0.0833333	0.583333
	HanXRQr2_Chr16g0774101	RLK-Pelle_CrRLK1L-1	0.5	0	0	0	0	0	0	0	0	0.0833333	0.583333
	HanXRQr2_Chr08g0322191	RLK-Pelle_CrRLK1L-1	0	0.4	0	0	0	0	0	0	0.09375	0.0833333	0.577083
	HanXRQr2_Chr01g0012931	RLK-Pelle_LRR-XI-1	0	0	0.25	0	0	0	0	0	0.15625	0.166667	0.572917
	HanXRQr2_Chr17g0788711	RLK-Pelle_LRR-III	0	0.4	0	0	0	0	0	0	0	0.166667	0.566667
	HanXRQr2_Chr14g0637951	RLK-Pelle_CR4L	0	0.2	0	0	0.25	0	0	0	0.03125	0.0833333	0.564583
	HanXRQr2_Chr09g0384771	RLK-Pelle_RLCK-IXb	0	0.2	0	0.333333	0	0	0	0	0.03125	0	0.564583
	HanXRQr2_Chr09g0400591	RLK-Pelle_CrRLK1L-1	0	0	0	0	0.5	0	0	0	0.0625	0	0.5625
	HanXRQr2_Chr11g0475591	RLK-Pelle_DLSV	0	0	0	0	0.5	0	0	0	0.0625	0	0.5625
	HanXRQr2_Chr14g0638041	RLK-Pelle_LRR-I-1	0	0	0	0	0.5	0	0	0	0.0625	0	0.5625
	HanXRQr2_Chr08g0330481	RLK-Pelle_DLSV	0	0	0	0	0	0	0.5	0	0.0625	0	0.5625
	HanXRQr2_Chr14g0636171	RLK-Pelle_CR4L	0	0	0	0	0	0.5	0	0	0.0625	0	0.5625
	HanXRQr2_Chr11g0512431	RLK-Pelle_LRR-I-1	0	0	0	0	0	0	0.5	0	0.0625	0	0.5625
	HanXRQr2_Chr14g0667291	RLK-Pelle_LRR-XII-1	0	0	0	0	0	0	0.5	0	0.0625	0	0.5625
	HanXRQr2_Chr15g0711921	RLK-Pelle_CrRLK1L-1	0	0	0	0	0	0	0.5	0	0.0625	0	0.5625
	HanXRQr2_Chr16g0748911	RLK-Pelle_LRR-XI-1	0.5	0	0	0	0	0	0	0	0.0625	0	0.5625
	HanXRQr2_Chr04g0172221	TKL-Pl-1	0	0	0	0	0	0	0	0.5	0.0625	0	0.5625
	HanXRQr2_Chr11g0478411	RLK-Pelle_DLSV	0	0.2	0	0	0	0	0	0	0.34375	0	0.54375
	HanXRQr2_Chr12g0548371	RLK-Pelle_RLCK-XII-1	0	0.2	0	0	0	0	0	0	0.34375	0	0.54375
	HanXRQr2_Chr08g0330111	RLK-Pelle_LysM	0	0.2	0.25	0	0	0	0	0	0.09375	0	0.54375
	HanXRQr2_Chr03g0129671	RLK-Pelle_WAK	0	0.2	0	0	0	0	0	0	0	0.333333	0.533333
	HanXRQr2_Chr10g0430421	RLK-Pelle_WAK	0	0.2	0	0	0	0	0	0	0	0.333333	0.533333
	HanXRQr2_Chr14g0667431	RLK-Pelle_LRR-XII-1	0	0.2	0.25	0	0	0	0	0	0	0.0833333	0.533333
	HanXRQr2_Chr10g0438631	RLK-Pelle_LRR-XI-1	0	0.2	0.25	0	0	0	0	0	0	0.0833333	0.533333
	HanXRQr2_Chr11g0496691	RLK-Pelle_RLCK-VIIa-2	0	0.2	0	0.333333	0	0	0	0	0	0	0.533333
	HanXRQr2_Chr11g0466371	RLK-Pelle_RLCK-XIII	0	0.2	0	0.333333	0	0	0	0	0	0	0.533333
	HanXRQr2_Chr09g0368661	RLK-Pelle_CrRLK1L-1	0	0.2	0	0.333333	0	0	0	0	0	0	0.533333
	HanXRQr2_Chr03g0091231	RLK-Pelle_CrRLK1L-1	0	0	0	0	0	0	0	0	0.53125	0	0.53125
	HanXRQr2_Chr14g0669141	RLK-Pelle_RLCK-XI	0	0	0.25	0	0	0	0	0	0.28125	0	0.53125
	HanXRQr2_Chr17g0830651	RLK-Pelle_RLCK-VIIa-2	0	0	0	0	0	0	0.5	0	0.03125	0	0.53125
	HanXRQr2_Chr06g0243691	CMGC_GSK	0	0	0	0	0	0	0.5	0	0.03125	0	0.53125
	HanXRQr2_Chr13g0618741	CMGC_GSK	0	0	0.25	0	0.25	0	0	0	0.03125	0	0.53125
	HanXRQr2_Chr00c016g0832891	RLK-Pelle_RLCK-IXb	0	0	0	0	0	0	0.5	0	0.03125	0	0.53125
	HanXRQr2_Chr09g0369531	RLK-Pelle_CrRLK1L-1	0	0	0	0	0	0.5	0	0	0.03125	0	0.53125
	HanXRQr2_Chr09g0399311	RLK-Pelle_LysM	0	0	0	0	0	0.5	0	0	0.03125	0	0.53125
	HanXRQr2_Chr11g0478741	RLK-Pelle_DLSV	0	0	0	0	0	0	0.5	0	0.03125	0	0.53125
	HanXRQr2_Chr15g0671371	RLK-Pelle_DLSV	0	0	0	0	0	0	0.5	0	0.03125	0	0.53125
	HanXRQr2_Chr15g0696691	RLK-Pelle_SD-2b	0	0	0	0	0	0	0.5	0	0.03125	0	0.53125
	HanXRQr2_Chr16g0747671	RLK-Pelle_LRR-VIII-1	0	0	0	0	0	0	0.5	0	0.03125	0	0.53125
	HanXRQr2_Chr08g0340111	CAMK_CDPK	0	0	0	0	0	0	0	0.5	0.03125	0	0.53125
	HanXRQr2_Chr01g0006151	RLK-Pelle_DLSV	0	0.4	0	0	0	0	0	0	0.125	0	0.525
	HanXRQr2_Chr04g0169491	RLK-Pelle_LRR-III	0	0	0.25	0	0	0	0	0	0.1875	0.0833333	0.520833
	HanXRQr2_Chr11g0466361	RLK-Pelle_RLCK-XIII	0	0.4	0	0	0	0	0	0	0.03125	0.0833333	0.514583
	HanXRQr2_Chr01g0014361	RLK-Pelle_RLCK-VIIa-1	0	0.2	0.25	0	0	0	0	0	0.0625	0	0.5125
	HanXRQr2_Chr07g0294371	CAMK_CDPK	0	0	0	0	0	0	0	0	0.5	0	0.5
	HanXRQr2_Chr03g0103101	RLK-Pelle_LRR-VI-2	0	0	0	0	0.5	0	0	0	0	0	0.5
	HanXRQr2_Chr04g0165921	CAMK_CDPK	0	0	0.25	0	0.25	0	0	0	0	0	0.5
	HanXRQr2_Chr06g0267401	WNK_NRBP	0	0	0	0	0.5	0	0	0	0	0	0.5
	HanXRQr2_Chr14g0632371	STE_STE11	0	0	0	0	0.5	0	0	0	0	0	0.5
	HanXRQr2_Chr17g0778921	RLK-Pelle_RLCK-XII-1	0.5	0	0	0	0	0	0	0	0	0	0.5
	HanXRQr2_Chr05g0202381	TKL-Pl-4	0	0	0	0	0	0	0	0.5	0	0	0.5
	HanXRQr2_Chr09g0376141	RLK-Pelle_LRR-VI-2	0	0	0	0	0	0	0.5	0	0	0	0.5
	HanXRQr2_Chr01g0003451	TKL-Pl-4	0.5	0	0	0	0	0	0	0	0	0	0.5
	HanXRQr2_Chr01g0044191	RLK-Pelle_LRR-I-1	0	0	0	0	0	0.5	0	0	0	0	0.5
	HanXRQr2_Chr01g0044201	RLK-Pelle_CrRLK1L-1	0	0	0	0	0	0.5	0	0	0	0	0.5
	HanXRQr2_Chr03g0105511	RLK-Pelle_L-LEC	0	0	0	0	0	0	0.5	0	0	0	0.5
	HanXRQr2_Chr03g0111241	RLK-Pelle_L-LEC	0.5	0	0	0	0	0	0	0	0	0	0.5
	HanXRQr2_Chr03g0111701	RLK-Pelle_L-LEC	0.5	0	0	0	0	0	0	0	0	0	0.5
	HanXRQr2_Chr03g0125961	RLK-Pelle_L-LEC	0	0	0	0	0	0.5	0	0	0	0	0.5
	HanXRQr2_Chr04g0141851	RLK-Pelle_CrRLK1L-1	0	0	0	0	0	0.5	0	0	0	0	0.5
	HanXRQr2_Chr04g0141951	RLK-Pelle_CrRLK1L-1	0.5	0	0	0	0	0	0	0	0	0	0.5
	HanXRQr2_Chr04g0142041	RLK-Pelle_CrRLK1L-1	0.5	0	0	0	0	0	0	0	0	0	0.5
	HanXRQr2_Chr04g0183071	RLK-Pelle_RLCK-V	0	0	0	0	0	0.5	0	0	0	0	0.5
	HanXRQr2_Chr05g0229701	RLK-Pelle_LysM	0	0	0	0	0	0.5	0	0	0	0	0.5
	HanXRQr2_Chr05g0232081	RLK-Pelle_SD-2b	0	0	0	0	0	0.5	0	0	0	0	0.5
	HanXRQr2_Chr06g0240371	RLK-Pelle_LRR-VI-2	0	0	0	0	0	0.5	0	0	0	0	0.5
	HanXRQr2_Chr06g0268011	RLK-Pelle_LRR-VIII-1	0	0	0	0	0	0.5	0	0	0	0	0.5
	HanXRQr2_Chr07g0287841	RLK-Pelle_URK-2	0.5	0	0	0	0	0	0	0	0	0	0.5
	HanXRQr2_Chr07g0292561	RLK-Pelle_DLSV	0	0	0	0	0	0	0.5	0	0	0	0.5
	HanXRQr2_Chr08g0330731	RLK-Pelle_DLSV	0.5	0	0	0	0	0	0	0	0	0	0.5
	HanXRQr2_Chr08g0334351	CMGC_DYRK-PRP4	0.5	0	0	0	0	0	0	0	0	0	0.5
	HanXRQr2_Chr08g0350381	AGC_RSK-2	0	0	0	0	0	0	0.5	0	0	0	0.5
	HanXRQr2_Chr09g0368511	RLK-Pelle_CrRLK1L-1	0	0	0	0	0	0	0.5	0	0	0	0.5
	HanXRQr2_Chr09g0368531	RLK-Pelle_CrRLK1L-1	0.5	0	0	0	0	0	0	0	0	0	0.5
	HanXRQr2_Chr09g0385751	RLK-Pelle_PERK-2	0.5	0	0	0	0	0	0	0	0	0	0.5
	HanXRQr2_Chr11g0487871	RLK-Pelle_LRR-XI-1	0	0	0	0	0	0	0.5	0	0	0	0.5
	HanXRQr2_Chr11g0518161	RLK-Pelle_LRR-I-1	0.5	0	0	0	0	0	0	0	0	0	0.5
	HanXRQr2_Chr11g0518601	RLK-Pelle_LRR-I-1	0.5	0	0	0	0	0	0	0	0	0	0.5
	HanXRQr2_Chr11g0520161	RLK-Pelle_CrRLK1L-1	0.5	0	0	0	0	0	0	0	0	0	0.5
	HanXRQr2_Chr12g0542191	RLK-Pelle_DLSV	0	0	0	0	0	0	0.5	0	0	0	0.5
	HanXRQr2_Chr12g0564651	RLK-Pelle_LRR-III	0	0	0	0	0	0	0.5	0	0	0	0.5
	HanXRQr2_Chr13g0596691	RLK-Pelle_LRR-XI-1	0.5	0	0	0	0	0	0	0	0	0	0.5
	HanXRQr2_Chr13g0601261	RLK-Pelle_DLSV	0	0	0	0	0	0.5	0	0	0	0	0.5
	HanXRQr2_Chr14g0630081	RLK-Pelle_CrRLK1L-1	0	0	0	0	0	0	0.5	0	0	0	0.5
	HanXRQr2_Chr14g0636601	RLK-Pelle_WAK	0	0	0	0	0	0	0.5	0	0	0	0.5
	HanXRQr2_Chr14g0649611	RLK-Pelle_WAK	0	0	0	0	0	0	0.5	0	0	0	0.5
	HanXRQr2_Chr14g0649661	RLK-Pelle_WAK	0	0	0	0	0	0	0.5	0	0	0	0.5
	HanXRQr2_Chr14g0649941	RLK-Pelle_L-LEC	0.5	0	0	0	0	0	0	0	0	0	0.5
	HanXRQr2_Chr14g0662671	RLK-Pelle_DLSV	0	0	0	0	0	0.5	0	0	0	0	0.5
	HanXRQr2_Chr15g0680531	RLK-Pelle_DLSV	0	0	0	0	0	0	0.5	0	0	0	0.5
	HanXRQr2_Chr15g0680881	RLK-Pelle_DLSV	0	0	0	0	0	0	0.5	0	0	0	0.5
	HanXRQr2_Chr15g0682091	RLK-Pelle_RLCK-VI	0.5	0	0	0	0	0	0	0	0	0	0.5
	HanXRQr2_Chr15g0685331	RLK-Pelle_LRR-III	0	0	0	0	0	0.5	0	0	0	0	0.5
	HanXRQr2_Chr15g0707691	RLK-Pelle_RLCK-XV	0	0	0	0	0	0.5	0	0	0	0	0.5
	HanXRQr2_Chr15g0719171	CMGC_CDK-CRK7-CDK9	0.5	0	0	0	0	0	0	0	0	0	0.5
	HanXRQr2_Chr16g0728981	RLK-Pelle_CrRLK1L-1	0	0	0	0	0	0.5	0	0	0	0	0.5
	HanXRQr2_Chr16g0731451	CAMK_OST1L	0	0	0	0	0	0	0.5	0	0	0	0.5
	HanXRQr2_Chr16g0736481	RLK-Pelle_LRR-XIV	0	0	0	0	0	0	0.5	0	0	0	0.5
	HanXRQr2_Chr16g0741451	RLK-Pelle_WAK	0.5	0	0	0	0	0	0	0	0	0	0.5
	HanXRQr2_Chr17g0786061	RLK-Pelle_RLCK-VIIa-1	0	0	0	0	0	0	0.5	0	0	0	0.5
	HanXRQr2_Chr17g0786941	RLK-Pelle_LRR-Xb-1	0	0	0	0	0	0.5	0	0	0	0	0.5
	HanXRQr2_Chr17g0813781	RLK-Pelle_LRK10L-2	0	0	0	0	0	0	0.5	0	0	0	0.5
	HanXRQr2_Chr17g0814991	RLK-Pelle_DLSV	0	0	0	0	0	0	0.5	0	0	0	0.5
	HanXRQr2_Chr04g0189201	CK1_CK1	0	0	0	0	0	0	0	0.5	0	0	0.5
	HanXRQr2_Chr06g0248681	STE_STE-Pl	0	0	0	0	0	0	0	0.5	0	0	0.5
	HanXRQr2_Chr07g0282671	CAMK_CDPK	0	0	0	0	0	0	0	0.5	0	0	0.5
	HanXRQr2_Chr15g0702801	RLK-Pelle_LRR-III	0	0	0	0	0	0	0	0.5	0	0	0.5
	HanXRQr2_Chr14g0649821	RLK-Pelle_WAK	0	0.4	0	0	0	0	0	0	0	0.0833333	0.483333
	HanXRQr2_Chr09g0366451	RLK-Pelle_CrRLK1L-1	0	0.2	0	0	0	0	0	0	0.28125	0	0.48125
	HanXRQr2_Chr12g0555911	RLK-Pelle_LRR-III	0	0.2	0.25	0	0	0	0	0	0.03125	0	0.48125
	HanXRQr2_Chr13g0601321	RLK-Pelle_CrRLK1L-1	0	0.2	0.25	0	0	0	0	0	0.03125	0	0.48125
	HanXRQr2_Chr01g0032181	RLK-Pelle_SD-2b	0	0.2	0.25	0	0	0	0	0	0.03125	0	0.48125
	HanXRQr2_Chr08g0324581	CMGC_DYRK-PRP4	0	0.2	0.25	0	0	0	0	0	0.03125	0	0.48125
	HanXRQr2_Chr05g0193391	CAMK_CDPK	0	0	0	0	0	0	0	0	0.46875	0	0.46875
	HanXRQr2_Chr15g0711941	RLK-Pelle_CrRLK1L-1	0	0	0	0	0	0	0	0	0.46875	0	0.46875
	HanXRQr2_Chr15g0716421	CMGC_MAPK	0	0	0	0	0	0	0	0	0.46875	0	0.46875
	HanXRQr2_Chr16g0766221	RLK-Pelle_CrRLK1L-1	0	0	0.25	0	0	0	0	0	0.21875	0	0.46875
	HanXRQr2_Chr10g0465391	RLK-Pelle_PERK-2	0	0	0	0	0.25	0	0	0	0.21875	0	0.46875
	HanXRQr2_Chr03g0121001	RLK-Pelle_LRR-XI-1	0	0.4	0	0	0	0	0	0	0.0625	0	0.4625
	HanXRQr2_Chr02g0048441	RLK-Pelle_RLCK-X	0	0.2	0	0	0	0	0	0	0.09375	0.166667	0.460417
	HanXRQr2_Chr13g0575721	STE_STE11	0	0	0	0.333333	0	0	0	0	0.125	0	0.458333
	HanXRQr2_Chr09g0401101	CMGC_CDK-CRK7-CDK9	0	0.2	0	0	0	0	0	0	0	0.25	0.45
	HanXRQr2_Chr03g0104321	CMGC_GSK	0	0.2	0.25	0	0	0	0	0	0	0	0.45
	HanXRQr2_Chr08g0339521	RLK-Pelle_WAK	0	0.2	0.25	0	0	0	0	0	0	0	0.45
	HanXRQr2_Chr11g0518091	RLK-Pelle_LRR-I-1	0	0.2	0.25	0	0	0	0	0	0	0	0.45
	HanXRQr2_Chr15g0685521	CMGC_GSK	0	0.2	0.25	0	0	0	0	0	0	0	0.45
	HanXRQr2_Chr15g0695831	RLK-Pelle_WAK	0	0.2	0	0	0.25	0	0	0	0	0	0.45
	HanXRQr2_Chr15g0703331	RLK-Pelle_RLCK-VIIa-2	0	0.2	0.25	0	0	0	0	0	0	0	0.45
	HanXRQr2_Chr15g0711801	RLK-Pelle_CrRLK1L-1	0	0.2	0.25	0	0	0	0	0	0	0	0.45
	HanXRQr2_Chr05g0194251	RLK-Pelle_DLSV	0	0	0.25	0	0	0	0	0	0.03125	0.166667	0.447917
	HanXRQr2_Chr03g0111031	RLK-Pelle_L-LEC	0	0	0	0.333333	0	0	0	0	0.03125	0.0833333	0.447917
	HanXRQr2_Chr11g0484321	STE_STE11	0	0.2	0	0	0	0	0	0	0.15625	0.0833333	0.439583
	HanXRQr2_Chr11g0519871	RLK-Pelle_CrRLK1L-1	0	0	0	0	0	0	0	0	0.4375	0	0.4375
	HanXRQr2_Chr12g0540521	AGC_PDK1	0	0	0	0	0.25	0	0	0	0.1875	0	0.4375
	HanXRQr2_Chr11g0512341	RLK-Pelle_LRR-I-1	0	0.4	0	0	0	0	0	0	0.03125	0	0.43125
	HanXRQr2_Chr09g0366341	RLK-Pelle_CrRLK1L-1	0	0	0.25	0	0	0	0	0	0.09375	0.0833333	0.427083
	HanXRQr2_Chr12g0541551	RLK-Pelle_DLSV	0	0	0	0	0	0	0	0	0	0.416667	0.416667
	HanXRQr2_Chr03g0124881	RLK-Pelle_CrRLK1L-1	0	0	0.25	0	0	0	0	0	0	0.166667	0.416667
	HanXRQr2_Chr10g0440881	RLK-Pelle_LRR-I-1	0	0	0.25	0	0	0	0	0	0	0.166667	0.416667
	HanXRQr2_Chr14g0659371	RLK-Pelle_CrRLK1L-1	0	0	0	0	0.25	0	0	0	0	0.166667	0.416667
	HanXRQr2_Chr03g0121411	RLK-Pelle_CrRLK1L-1	0	0	0	0.333333	0	0	0	0	0	0.0833333	0.416667
	HanXRQr2_Chr07g0281221	RLK-Pelle_LRR-VI-2	0	0.4	0	0	0	0	0	0	0	0	0.4
	HanXRQr2_Chr02g0060681	NAK	0	0.4	0	0	0	0	0	0	0	0	0.4
	HanXRQr2_Chr09g0402861	TKL-Pl-4	0	0.4	0	0	0	0	0	0	0	0	0.4
	HanXRQr2_Chr14g0620361	IRE1	0	0.4	0	0	0	0	0	0	0	0	0.4
	HanXRQr2_Chr16g0738521	RLK-Pelle_URK-1	0	0.4	0	0	0	0	0	0	0	0	0.4
	HanXRQr2_Chr04g0150431	RLK-Pelle_LRR-XII-1	0	0.4	0	0	0	0	0	0	0	0	0.4
	HanXRQr2_Chr05g0220671	RLK-Pelle_SD-2b	0	0.4	0	0	0	0	0	0	0	0	0.4
	HanXRQr2_Chr06g0258141	RLK-Pelle_LRR-XI-1	0	0.4	0	0	0	0	0	0	0	0	0.4
	HanXRQr2_Chr02g0072171	RLK-Pelle_LRR-VI-2	0	0	0	0.333333	0	0	0	0	0.0625	0	0.395833
	HanXRQr2_Chr02g0084471	RLK-Pelle_RLCK-VIII	0	0	0	0.333333	0	0	0	0	0.0625	0	0.395833
	HanXRQr2_Chr17g0816441	TKL-Pl-4	0	0	0	0.333333	0	0	0	0	0.0625	0	0.395833
	HanXRQr2_Chr07g0284491	CMGC_CLK	0	0.2	0	0	0	0	0	0	0.1875	0	0.3875
	HanXRQr2_Chr16g0772951	TKL-Pl-7	0	0	0.25	0	0	0	0	0	0.125	0	0.375
	HanXRQr2_Chr08g0321821	RLK-Pelle_CrRLK1L-1	0	0.2	0	0	0	0	0	0	0	0.166667	0.366667
	HanXRQr2_Chr10g0443041	STE_STE11	0	0	0	0.333333	0	0	0	0	0.03125	0	0.364583
	HanXRQr2_Chr11g0515261	RLK-Pelle_RLCK-VIIa-2	0	0	0	0.333333	0	0	0	0	0.03125	0	0.364583
	HanXRQr2_Chr17g0785611	CMGC_CDK-CRK7-CDK9	0	0	0	0.333333	0	0	0	0	0.03125	0	0.364583
	HanXRQr2_Chr03g0111141	RLK-Pelle_LRR-XI-1	0	0.2	0	0	0	0	0	0	0.15625	0	0.35625
	HanXRQr2_Chr07g0316751	RLK-Pelle_SD-2b	0	0.2	0	0	0	0	0	0	0.15625	0	0.35625
	HanXRQr2_Chr13g0572031	CAMK_CDPK	0	0.2	0	0	0	0	0	0	0.15625	0	0.35625
	HanXRQr2_Chr06g0258111	RLK-Pelle_LRR-XI-1	0	0	0	0	0	0	0	0	0.34375	0	0.34375
	HanXRQr2_Chr04g0191451	RLK-Pelle_LRR-XIV	0	0	0	0	0.25	0	0	0	0.09375	0	0.34375
	HanXRQr2_Chr11g0477101	CMGC_CDK-CRK7-CDK9	0	0	0.25	0	0	0	0	0	0.09375	0	0.34375
	HanXRQr2_Chr11g0513921	RLK-Pelle_CR4L	0	0	0.25	0	0	0	0	0	0.09375	0	0.34375
	HanXRQr2_Chr09g0400311	RLK-Pelle_CrRLK1L-1	0	0	0	0	0	0	0	0	0	0.333333	0.333333
	HanXRQr2_Chr13g0599731	RLK-Pelle_CrRLK1L-1	0	0	0	0	0	0	0	0	0	0.333333	0.333333
	HanXRQr2_Chr15g0696611	RLK-Pelle_SD-2b	0	0	0	0	0	0	0	0	0	0.333333	0.333333
	HanXRQr2_Chr02g0068121	RLK-Pelle_CR4L	0	0	0.25	0	0	0	0	0	0	0.0833333	0.333333
	HanXRQr2_Chr16g0729171	RLK-Pelle_CrRLK1L-1	0	0	0.25	0	0	0	0	0	0	0.0833333	0.333333
	HanXRQr2_Chr17g0825951	RLK-Pelle_LRR-IX	0	0	0	0	0.25	0	0	0	0	0.0833333	0.333333
	HanXRQr2_Chr03g0097841	TKL-Pl-4	0	0	0	0.333333	0	0	0	0	0	0	0.333333
	HanXRQr2_Chr04g0159481	CAMK_CDPK	0	0	0	0.333333	0	0	0	0	0	0	0.333333
	HanXRQr2_Chr09g0369501	RLK-Pelle_RLCK-Os	0	0	0	0.333333	0	0	0	0	0	0	0.333333
	HanXRQr2_Chr09g0417651	RLK-Pelle_LRR-III	0	0	0	0.333333	0	0	0	0	0	0	0.333333
	HanXRQr2_Chr10g0435921	TKL-Pl-3	0	0	0	0.333333	0	0	0	0	0	0	0.333333
	HanXRQr2_Chr11g0498161	RLK-Pelle_CrRLK1L-1	0	0	0	0.333333	0	0	0	0	0	0	0.333333
	HanXRQr2_Chr16g0764451	RLK-Pelle_RLCK-IV	0	0	0	0.333333	0	0	0	0	0	0	0.333333
	HanXRQr2_Chr11g0478751	RLK-Pelle_DLSV	0	0.2	0	0	0	0	0	0	0.125	0	0.325
	HanXRQr2_Chr15g0679311	TKL-Pl-4	0	0.2	0	0	0	0	0	0	0.125	0	0.325
	HanXRQr2_Chr15g0722181	RLK-Pelle_RLCK-VIIa-2	0	0.2	0	0	0	0	0	0	0.125	0	0.325
	HanXRQr2_Chr07g0315641	RLK-Pelle_SD-2b	0	0.2	0	0	0	0	0	0	0.125	0	0.325
	HanXRQr2_Chr04g0162161	RLK-Pelle_RLCK-IV	0	0.2	0	0	0	0	0	0	0.125	0	0.325
	HanXRQr2_Chr03g0121221	RLK-Pelle_LRR-XI-1	0	0.2	0	0	0	0	0	0	0.125	0	0.325
	HanXRQr2_Chr00c001g0832001	RLK-Pelle_CrRLK1L-1	0	0.2	0	0	0	0	0	0	0.03125	0.0833333	0.314583
	HanXRQr2_Chr01g0040431	RLK-Pelle_RLCK-VIIa-2	0	0.2	0	0	0	0	0	0	0.03125	0.0833333	0.314583
	HanXRQr2_Chr11g0487221	CAMK_OST1L	0	0.2	0	0	0	0	0	0	0.03125	0.0833333	0.314583
	HanXRQr2_Chr12g0558411	CAMK_CDPK	0	0	0	0	0	0	0	0	0.3125	0	0.3125
	HanXRQr2_Chr13g0607631	RLK-Pelle_RLCK-VIIa-2	0	0	0	0	0	0	0	0	0.0625	0.25	0.3125
	HanXRQr2_Chr10g0457291	RLK-Pelle_CrRLK1L-1	0	0	0.25	0	0	0	0	0	0.0625	0	0.3125
	HanXRQr2_Chr08g0331841	RLK-Pelle_DLSV	0	0.2	0	0	0	0	0	0	0	0.0833333	0.283333
	HanXRQr2_Chr11g0478071	RLK-Pelle_DLSV	0	0.2	0	0	0	0	0	0	0	0.0833333	0.283333
	HanXRQr2_Chr14g0649731	RLK-Pelle_WAK	0	0.2	0	0	0	0	0	0	0	0.0833333	0.283333
	HanXRQr2_Chr03g0111181	RLK-Pelle_L-LEC	0	0	0	0	0	0	0	0	0.03125	0.25	0.28125
	HanXRQr2_Chr01g0031391	CAMK_CAMKL-LKB	0	0	0.25	0	0	0	0	0	0.03125	0	0.28125
	HanXRQr2_Chr08g0322761	RLK-Pelle_DLSV	0	0	0.25	0	0	0	0	0	0.03125	0	0.28125
	HanXRQr2_Chr09g0413461	STE_STE11	0	0	0	0	0.25	0	0	0	0.03125	0	0.28125
	HanXRQr2_Chr10g0421171	TKL-Pl-6	0	0	0.25	0	0	0	0	0	0.03125	0	0.28125
	HanXRQr2_Chr10g0426401	RLK-Pelle_Extensin	0	0	0.25	0	0	0	0	0	0.03125	0	0.28125
	HanXRQr2_Chr10g0440941	RLK-Pelle_LRR-VI-2	0	0	0.25	0	0	0	0	0	0.03125	0	0.28125
	HanXRQr2_Chr13g0569501	CMGC_MAPK	0	0	0.25	0	0	0	0	0	0.03125	0	0.28125
	HanXRQr2_Chr15g0685451	STE_STE20-Fray	0	0	0.25	0	0	0	0	0	0.03125	0	0.28125
	HanXRQr2_Chr15g0693081	RLK-Pelle_SD-2b	0	0	0.25	0	0	0	0	0	0.03125	0	0.28125
	HanXRQr2_Chr16g0723031	CMGC_CDK-PITSLRE	0	0	0.25	0	0	0	0	0	0.03125	0	0.28125
	HanXRQr2_Chr09g0389071	CAMK_CDPK	0	0.2	0	0	0	0	0	0	0.0625	0	0.2625
	HanXRQr2_Chr09g0403051	STE_STE20-Fray	0	0	0	0	0	0	0	0	0.25	0	0.25
	HanXRQr2_Chr09g0410361	TKL-Pl-4	0	0	0	0	0	0	0	0	0.25	0	0.25
	HanXRQr2_Chr17g0795641	RLK-Pelle_RLCK-VIIa-2	0	0	0	0	0	0	0	0	0.25	0	0.25
	HanXRQr2_Chr17g0808031	RLK-Pelle_L-LEC	0	0	0	0	0	0	0	0	0.25	0	0.25
	HanXRQr2_Chr01g0014021	RLK-Pelle_WAK	0	0	0	0	0	0	0	0	0	0.25	0.25
	HanXRQr2_Chr03g0094661	RLK-Pelle_CrRLK1L-1	0	0	0	0	0	0	0	0	0	0.25	0.25
	HanXRQr2_Chr10g0453661	RLK-Pelle_CrRLK1L-1	0	0	0	0	0	0	0	0	0	0.25	0.25
	HanXRQr2_Chr16g0741481	RLK-Pelle_WAK	0	0	0	0	0	0	0	0	0	0.25	0.25
	HanXRQr2_Chr05g0208711	CAMK_OST1L	0	0	0	0	0.25	0	0	0	0	0	0.25
	HanXRQr2_Chr05g0194721	RLK-Pelle_DLSV	0	0	0.25	0	0	0	0	0	0	0	0.25
	HanXRQr2_Chr12g0546241	RLK-Pelle_CrRLK1L-1	0	0	0	0	0.25	0	0	0	0	0	0.25
	HanXRQr2_Chr03g0088931	CK1_CK1-Pl	0	0	0.25	0	0	0	0	0	0	0	0.25
	HanXRQr2_Chr03g0095491	RLK-Pelle_RLCK-VI	0	0	0.25	0	0	0	0	0	0	0	0.25
	HanXRQr2_Chr03g0121271	TKL_CTR1-DRK-2	0	0	0	0	0.25	0	0	0	0	0	0.25
	HanXRQr2_Chr03g0130231	RLK-Pelle_RLCK-XII-1	0	0	0.25	0	0	0	0	0	0	0	0.25
	HanXRQr2_Chr03g0130521	TKL_CTR1-DRK-2	0	0	0.25	0	0	0	0	0	0	0	0.25
	HanXRQr2_Chr05g0194711	RLK-Pelle_DLSV	0	0	0.25	0	0	0	0	0	0	0	0.25
	HanXRQr2_Chr06g0256411	RLK-Pelle_RLCK-VIII	0	0	0	0	0.25	0	0	0	0	0	0.25
	HanXRQr2_Chr06g0264151	RLK-Pelle_PERK-1	0	0	0.25	0	0	0	0	0	0	0	0.25
	HanXRQr2_Chr07g0311201	RLK-Pelle_WAK_LRK10L-1	0	0	0.25	0	0	0	0	0	0	0	0.25
	HanXRQr2_Chr08g0330821	RLK-Pelle_DLSV	0	0	0.25	0	0	0	0	0	0	0	0.25
	HanXRQr2_Chr08g0338211	AGC_RSK-2	0	0	0	0	0.25	0	0	0	0	0	0.25
	HanXRQr2_Chr09g0365661	RLK-Pelle_LRR-XII-1	0	0	0	0	0.25	0	0	0	0	0	0.25
	HanXRQr2_Chr09g0378371	RLK-Pelle_L-LEC	0	0	0.25	0	0	0	0	0	0	0	0.25
	HanXRQr2_Chr09g0385271	RLK-Pelle_LRR-Xb-1	0	0	0.25	0	0	0	0	0	0	0	0.25
	HanXRQr2_Chr09g0390161	CAMK_CAMK1-DCAMKL	0	0	0.25	0	0	0	0	0	0	0	0.25
	HanXRQr2_Chr11g0472011	STE_STE11	0	0	0.25	0	0	0	0	0	0	0	0.25
	HanXRQr2_Chr11g0520221	RLK-Pelle_CrRLK1L-1	0	0	0.25	0	0	0	0	0	0	0	0.25
	HanXRQr2_Chr12g0525031	RLK-Pelle_LRR-VII-2	0	0	0.25	0	0	0	0	0	0	0	0.25
	HanXRQr2_Chr12g0561581	RLK-Pelle_RLCK-VIIa-2	0	0	0.25	0	0	0	0	0	0	0	0.25
	HanXRQr2_Chr13g0603681	RLK-Pelle_CrRLK1L-1	0	0	0.25	0	0	0	0	0	0	0	0.25
	HanXRQr2_Chr14g0634381	RLK-Pelle_RLCK-VIII	0	0	0.25	0	0	0	0	0	0	0	0.25
	HanXRQr2_Chr14g0641111	RLK-Pelle_WAK	0	0	0.25	0	0	0	0	0	0	0	0.25
	HanXRQr2_Chr14g0649951	RLK-Pelle_L-LEC	0	0	0	0	0.25	0	0	0	0	0	0.25
	HanXRQr2_Chr15g0711521	RLK-Pelle_LRR-XV	0	0	0.25	0	0	0	0	0	0	0	0.25
	HanXRQr2_Chr16g0729231	RLK-Pelle_CrRLK1L-1	0	0	0.25	0	0	0	0	0	0	0	0.25
	HanXRQr2_Chr16g0730211	AGC_Pl	0	0	0	0	0.25	0	0	0	0	0	0.25
	HanXRQr2_Chr16g0735061	RLK-Pelle_LRR-III	0	0	0.25	0	0	0	0	0	0	0	0.25
	HanXRQr2_Chr16g0753471	AGC_RSK-2	0	0	0.25	0	0	0	0	0	0	0	0.25
	HanXRQr2_Chr17g0792271	RLK-Pelle_DLSV	0	0	0.25	0	0	0	0	0	0	0	0.25
	HanXRQr2_Chr17g0803951	RLK-Pelle_LRR-III	0	0	0.25	0	0	0	0	0	0	0	0.25
	HanXRQr2_Chr17g0818521	RLK-Pelle_RLCK-XII-1	0	0	0.25	0	0	0	0	0	0	0	0.25
	HanXRQr2_Chr05g0219811	RLK-Pelle_RKF3	0	0.2	0	0	0	0	0	0	0.03125	0	0.23125
	HanXRQr2_Chr08g0330561	RLK-Pelle_DLSV	0	0.2	0	0	0	0	0	0	0.03125	0	0.23125
	HanXRQr2_Chr08g0330591	RLK-Pelle_DLSV	0	0.2	0	0	0	0	0	0	0.03125	0	0.23125
	HanXRQr2_Chr10g0430411	RLK-Pelle_WAK	0	0.2	0	0	0	0	0	0	0.03125	0	0.23125
	HanXRQr2_Chr10g0441941	RLK-Pelle_C-LEC	0	0.2	0	0	0	0	0	0	0.03125	0	0.23125
	HanXRQr2_Chr17g0808401	RLK-Pelle_SD-2b	0	0.2	0	0	0	0	0	0	0.03125	0	0.23125
	HanXRQr2_Chr03g0134031	CAMK_CDPK	0	0.2	0	0	0	0	0	0	0.03125	0	0.23125
	HanXRQr2_Chr04g0152111	RLK-Pelle_DLSV	0	0.2	0	0	0	0	0	0	0.03125	0	0.23125
	HanXRQr2_Chr12g0527711	RLK-Pelle_CrRLK1L-1	0	0.2	0	0	0	0	0	0	0.03125	0	0.23125
	HanXRQr2_Chr13g0584821	RLK-Pelle_RLCK-VIIa-2	0	0.2	0	0	0	0	0	0	0.03125	0	0.23125
	HanXRQr2_Chr13g0618571	RLK-Pelle_LRR-I-1	0	0.2	0	0	0	0	0	0	0.03125	0	0.23125
	HanXRQr2_Chr14g0632801	RLK-Pelle_WAK	0	0.2	0	0	0	0	0	0	0.03125	0	0.23125
	HanXRQr2_Chr17g0792951	RLK-Pelle_DLSV	0	0.2	0	0	0	0	0	0	0.03125	0	0.23125
	HanXRQr2_Chr03g0134751	PEK_GCN2	0	0	0	0	0	0	0	0	0.21875	0	0.21875
	HanXRQr2_Chr10g0460421	RLK-Pelle_PERK-1	0	0	0	0	0	0	0	0	0.21875	0	0.21875
	HanXRQr2_Chr16g0756751	RLK-Pelle_L-LEC	0	0	0	0	0	0	0	0	0.21875	0	0.21875
	HanXRQr2_Chr17g0811101	TKL_CTR1-DRK-2	0	0	0	0	0	0	0	0	0.21875	0	0.21875
	HanXRQr2_Chr00c001g0831771	RLK-Pelle_CrRLK1L-1	0	0.2	0	0	0	0	0	0	0	0	0.2
	HanXRQr2_Chr00c001g0832181	RLK-Pelle_CR4L	0	0.2	0	0	0	0	0	0	0	0	0.2
	HanXRQr2_Chr00c001g0832341	RLK-Pelle_CrRLK1L-1	0	0.2	0	0	0	0	0	0	0	0	0.2
	HanXRQr2_Chr05g0206471	RLK-Pelle_RLCK-VIIa-2	0	0.2	0	0	0	0	0	0	0	0	0.2
	HanXRQr2_Chr07g0293881	CAMK_CDPK	0	0.2	0	0	0	0	0	0	0	0	0.2
	HanXRQr2_Chr09g0375051	RLK-Pelle_LRR-XII-1	0	0.2	0	0	0	0	0	0	0	0	0.2
	HanXRQr2_Chr11g0514731	RLK-Pelle_LRR-I-1	0	0.2	0	0	0	0	0	0	0	0	0.2
	HanXRQr2_Chr11g0518111	RLK-Pelle_LRR-I-1	0	0.2	0	0	0	0	0	0	0	0	0.2
	HanXRQr2_Chr11g0518441	RLK-Pelle_LRR-I-1	0	0.2	0	0	0	0	0	0	0	0	0.2
	HanXRQr2_Chr11g0518761	RLK-Pelle_LRR-I-1	0	0.2	0	0	0	0	0	0	0	0	0.2
	HanXRQr2_Chr12g0534531	RLK-Pelle_WAK_LRK10L-1	0	0.2	0	0	0	0	0	0	0	0	0.2
	HanXRQr2_Chr12g0552831	RLK-Pelle_RLCK-V	0	0.2	0	0	0	0	0	0	0	0	0.2
	HanXRQr2_Chr15g0708441	RLK-Pelle_LRR-II	0	0.2	0	0	0	0	0	0	0	0	0.2
	HanXRQr2_Chr01g0035251	TKL-Pl-5	0	0.2	0	0	0	0	0	0	0	0	0.2
	HanXRQr2_Chr03g0121181	RLK-Pelle_LRR-XI-1	0	0.2	0	0	0	0	0	0	0	0	0.2
	HanXRQr2_Chr04g0186251	RLK-Pelle_DLSV	0	0.2	0	0	0	0	0	0	0	0	0.2
	HanXRQr2_Chr05g0208021	RLK-Pelle_LysM	0	0.2	0	0	0	0	0	0	0	0	0.2
	HanXRQr2_Chr08g0321831	RLK-Pelle_CrRLK1L-1	0	0.2	0	0	0	0	0	0	0	0	0.2
	HanXRQr2_Chr08g0330671	RLK-Pelle_DLSV	0	0.2	0	0	0	0	0	0	0	0	0.2
	HanXRQr2_Chr08g0331781	RLK-Pelle_DLSV	0	0.2	0	0	0	0	0	0	0	0	0.2
	HanXRQr2_Chr09g0366041	RLK-Pelle_WAK	0	0.2	0	0	0	0	0	0	0	0	0.2
	HanXRQr2_Chr09g0369981	RLK-Pelle_DLSV	0	0.2	0	0	0	0	0	0	0	0	0.2
	HanXRQr2_Chr09g0380201	RLK-Pelle_DLSV	0	0.2	0	0	0	0	0	0	0	0	0.2
	HanXRQr2_Chr09g0392111	STE_STE11	0	0.2	0	0	0	0	0	0	0	0	0.2
	HanXRQr2_Chr09g0399931	RLK-Pelle_LRR-I-2	0	0.2	0	0	0	0	0	0	0	0	0.2
	HanXRQr2_Chr09g0402221	RLK-Pelle_LRR-Xa	0	0.2	0	0	0	0	0	0	0	0	0.2
	HanXRQr2_Chr09g0409431	CAMK_CDPK	0	0.2	0	0	0	0	0	0	0	0	0.2
	HanXRQr2_Chr10g0449341	RLK-Pelle_RLCK-XV	0	0.2	0	0	0	0	0	0	0	0	0.2
	HanXRQr2_Chr10g0455601	RLK-Pelle_RLCK-VIIa-2	0	0.2	0	0	0	0	0	0	0	0	0.2
	HanXRQr2_Chr10g0457321	RLK-Pelle_CrRLK1L-1	0	0.2	0	0	0	0	0	0	0	0	0.2
	HanXRQr2_Chr10g0460871	RLK-Pelle_LRR-VII-2	0	0.2	0	0	0	0	0	0	0	0	0.2
	HanXRQr2_Chr11g0508131	CK1_CK1-Pl	0	0.2	0	0	0	0	0	0	0	0	0.2
	HanXRQr2_Chr11g0510601	RLK-Pelle_DLSV	0	0.2	0	0	0	0	0	0	0	0	0.2
	HanXRQr2_Chr12g0532431	RLK-Pelle_CrRLK1L-1	0	0.2	0	0	0	0	0	0	0	0	0.2
	HanXRQr2_Chr12g0563541	RLK-Pelle_LRR-II	0	0.2	0	0	0	0	0	0	0	0	0.2
	HanXRQr2_Chr14g0644071	CMGC_SRPK	0	0.2	0	0	0	0	0	0	0	0	0.2
	HanXRQr2_Chr15g0671841	TKL-Pl-4	0	0.2	0	0	0	0	0	0	0	0	0.2
	HanXRQr2_Chr15g0680601	RLK-Pelle_RLCK-VIIa-1	0	0.2	0	0	0	0	0	0	0	0	0.2
	HanXRQr2_Chr15g0713711	RLK-Pelle_LysM	0	0.2	0	0	0	0	0	0	0	0	0.2
	HanXRQr2_Chr16g0729261	RLK-Pelle_CrRLK1L-1	0	0.2	0	0	0	0	0	0	0	0	0.2
	HanXRQr2_Chr17g0793871	RLK-Pelle_RLCK-VIIa-2	0	0.2	0	0	0	0	0	0	0	0	0.2
	HanXRQr2_Chr17g0820011	RLK-Pelle_RLCK-XII-1	0	0.2	0	0	0	0	0	0	0	0	0.2
	HanXRQr2_Chr12g0526221	TKL-Pl-4	0	0.2	0	0	0	0	0	0	0	0	0.2
	HanXRQr2_Chr01g0045831	TKL_CTR1-DRK-2	0	0	0	0	0	0	0	0	0.1875	0	0.1875
	HanXRQr2_Chr05g0225271	AGC_MAST	0	0	0	0	0	0	0	0	0.1875	0	0.1875
	HanXRQr2_Chr01g0019831	RLK-Pelle_DLSV	0	0	0	0	0	0	0	0	0.09375	0.0833333	0.177083
	HanXRQr2_Chr04g0174651	CAMK_CAMKL-CHK1	0	0	0	0	0	0	0	0	0.09375	0.0833333	0.177083
	HanXRQr2_Chr09g0395541	RLK-Pelle_LRR-I-1	0	0	0	0	0	0	0	0	0.09375	0.0833333	0.177083
	HanXRQr2_Chr09g0404211	RLK-Pelle_SD-2b	0	0	0	0	0	0	0	0	0.09375	0.0833333	0.177083
	HanXRQr2_Chr01g0014001	RLK-Pelle_WAK	0	0	0	0	0	0	0	0	0	0.166667	0.166667
	HanXRQr2_Chr03g0090871	RLK-Pelle_CrRLK1L-1	0	0	0	0	0	0	0	0	0	0.166667	0.166667
	HanXRQr2_Chr04g0141871	RLK-Pelle_RLCK-VIIa-2	0	0	0	0	0	0	0	0	0	0.166667	0.166667
	HanXRQr2_Chr04g0166641	RLK-Pelle_LRR-III	0	0	0	0	0	0	0	0	0	0.166667	0.166667
	HanXRQr2_Chr08g0336571	RLK-Pelle_LRR-III	0	0	0	0	0	0	0	0	0	0.166667	0.166667
	HanXRQr2_Chr09g0364441	RLK-Pelle_LRR-XII-1	0	0	0	0	0	0	0	0	0	0.166667	0.166667
	HanXRQr2_Chr12g0557971	STE_STE20-Fray	0	0	0	0	0	0	0	0	0	0.166667	0.166667
	HanXRQr2_Chr13g0601271	RLK-Pelle_DLSV	0	0	0	0	0	0	0	0	0	0.166667	0.166667
	HanXRQr2_Chr14g0636451	RLK-Pelle_WAK	0	0	0	0	0	0	0	0	0	0.166667	0.166667
	HanXRQr2_Chr14g0644741	RLK-Pelle_DLSV	0	0	0	0	0	0	0	0	0	0.166667	0.166667
	HanXRQr2_Chr15g0703681	RLK-Pelle_WAK	0	0	0	0	0	0	0	0	0	0.166667	0.166667
	HanXRQr2_Chr16g0741491	RLK-Pelle_WAK	0	0	0	0	0	0	0	0	0	0.166667	0.166667
	HanXRQr2_Chr17g0804151	RLK-Pelle_WAK_LRK10L-1	0	0	0	0	0	0	0	0	0	0.166667	0.166667
	HanXRQr2_Chr17g0831021	RLK-Pelle_SD-2b	0	0	0	0	0	0	0	0	0	0.166667	0.166667
	HanXRQr2_Chr07g0294471	ULK_ULK4	0	0	0	0	0	0	0	0	0.15625	0	0.15625
	HanXRQr2_Chr07g0308661	CAMK_AMPK	0	0	0	0	0	0	0	0	0.15625	0	0.15625
	HanXRQr2_Chr11g0513091	RLK-Pelle_LRR-I-1	0	0	0	0	0	0	0	0	0.15625	0	0.15625
	HanXRQr2_Chr11g0518411	RLK-Pelle_LRR-I-1	0	0	0	0	0	0	0	0	0.0625	0.0833333	0.145833
	HanXRQr2_Chr00c031g0833141	RLK-Pelle_LRR-XII-1	0	0	0	0	0	0	0	0	0.0625	0.0833333	0.145833
	HanXRQr2_Chr04g0142291	RLK-Pelle_CrRLK1L-1	0	0	0	0	0	0	0	0	0.0625	0.0833333	0.145833
	HanXRQr2_Chr07g0298961	RLK-Pelle_DLSV	0	0	0	0	0	0	0	0	0.0625	0.0833333	0.145833
	HanXRQr2_Chr04g0187551	Group-Pl-3	0	0	0	0	0	0	0	0	0.125	0	0.125
	HanXRQr2_Chr10g0441541	TKL-Pl-2	0	0	0	0	0	0	0	0	0.125	0	0.125
	HanXRQr2_Chr11g0475551	RLK-Pelle_DLSV	0	0	0	0	0	0	0	0	0.125	0	0.125
	HanXRQr2_Chr01g0008941	RLK-Pelle_DLSV	0	0	0	0	0	0	0	0	0.125	0	0.125
	HanXRQr2_Chr01g0029581	AGC_RSK-2	0	0	0	0	0	0	0	0	0.125	0	0.125
	HanXRQr2_Chr11g0515921	RLK-Pelle_LRR-I-1	0	0	0	0	0	0	0	0	0.125	0	0.125
	HanXRQr2_Chr17g0805331	CMGC_GSK	0	0	0	0	0	0	0	0	0.125	0	0.125
	HanXRQr2_Chr05g0202251	RLK-Pelle_WAK	0	0	0	0	0	0	0	0	0.03125	0.0833333	0.114583
	HanXRQr2_Chr06g0253301	RLK-Pelle_LysM	0	0	0	0	0	0	0	0	0.03125	0.0833333	0.114583
	HanXRQr2_Chr07g0308601	RLK-Pelle_LRR-XII-1	0	0	0	0	0	0	0	0	0.03125	0.0833333	0.114583
	HanXRQr2_Chr07g0308611	RLK-Pelle_LRR-XII-1	0	0	0	0	0	0	0	0	0.03125	0.0833333	0.114583
	HanXRQr2_Chr08g0327531	RLK-Pelle_RLCK-VIIa-2	0	0	0	0	0	0	0	0	0.03125	0.0833333	0.114583
	HanXRQr2_Chr11g0478151	RLK-Pelle_DLSV	0	0	0	0	0	0	0	0	0.03125	0.0833333	0.114583
	HanXRQr2_Chr11g0519731	RLK-Pelle_LRR-I-1	0	0	0	0	0	0	0	0	0.03125	0.0833333	0.114583
	HanXRQr2_Chr11g0520381	RLK-Pelle_LRR-IX	0	0	0	0	0	0	0	0	0.03125	0.0833333	0.114583
	HanXRQr2_Chr12g0523691	AGC_RSK-2	0	0	0	0	0	0	0	0	0.03125	0.0833333	0.114583
	HanXRQr2_Chr14g0636981	RLK-Pelle_LRR-Xb-1	0	0	0	0	0	0	0	0	0.03125	0.0833333	0.114583
	HanXRQr2_Chr14g0649911	RLK-Pelle_L-LEC	0	0	0	0	0	0	0	0	0.03125	0.0833333	0.114583
	HanXRQr2_Chr16g0758901	RLK-Pelle_DLSV	0	0	0	0	0	0	0	0	0.03125	0.0833333	0.114583
	HanXRQr2_Chr17g0830051	RLK-Pelle_LRR-II	0	0	0	0	0	0	0	0	0.03125	0.0833333	0.114583
	HanXRQr2_Chr04g0176971	CMGC_DYRK-PRP4	0	0	0	0	0	0	0	0	0.09375	0	0.09375
	HanXRQr2_Chr03g0111321	RLK-Pelle_L-LEC	0	0	0	0	0	0	0	0	0.09375	0	0.09375
	HanXRQr2_Chr07g0283991	WNK_NRBP	0	0	0	0	0	0	0	0	0.09375	0	0.09375
	HanXRQr2_Chr07g0298971	RLK-Pelle_DLSV	0	0	0	0	0	0	0	0	0.09375	0	0.09375
	HanXRQr2_Chr09g0364641	RLK-Pelle_L-LEC	0	0	0	0	0	0	0	0	0.09375	0	0.09375
	HanXRQr2_Chr09g0409741	AGC_Pl	0	0	0	0	0	0	0	0	0.09375	0	0.09375
	HanXRQr2_Chr10g0457151	RLK-Pelle_CrRLK1L-1	0	0	0	0	0	0	0	0	0.09375	0	0.09375
	HanXRQr2_Chr11g0477791	RLK-Pelle_DLSV	0	0	0	0	0	0	0	0	0.09375	0	0.09375
	HanXRQr2_Chr11g0478231	RLK-Pelle_DLSV	0	0	0	0	0	0	0	0	0.09375	0	0.09375
	HanXRQr2_Chr11g0513081	RLK-Pelle_CrRLK1L-1	0	0	0	0	0	0	0	0	0.09375	0	0.09375
	HanXRQr2_Chr11g0513131	RLK-Pelle_CrRLK1L-1	0	0	0	0	0	0	0	0	0.09375	0	0.09375
	HanXRQr2_Chr11g0515931	RLK-Pelle_CR4L	0	0	0	0	0	0	0	0	0.09375	0	0.09375
	HanXRQr2_Chr12g0539501	CMGC_CDK-Pl	0	0	0	0	0	0	0	0	0.09375	0	0.09375
	HanXRQr2_Chr16g0731051	RLK-Pelle_LRR-XI-1	0	0	0	0	0	0	0	0	0.09375	0	0.09375
	HanXRQr2_Chr02g0049141	RLK-Pelle_LRR-XII-1	0	0	0	0	0	0	0	0	0	0.0833333	0.0833333
	HanXRQr2_Chr02g0063971	RLK-Pelle_LRR-III	0	0	0	0	0	0	0	0	0	0.0833333	0.0833333
	HanXRQr2_Chr02g0072981	RLK-Pelle_LRR-I-1	0	0	0	0	0	0	0	0	0	0.0833333	0.0833333
	HanXRQr2_Chr03g0090551	RLK-Pelle_LRR-I-1	0	0	0	0	0	0	0	0	0	0.0833333	0.0833333
	HanXRQr2_Chr03g0090891	RLK-Pelle_LRR-I-1	0	0	0	0	0	0	0	0	0	0.0833333	0.0833333
	HanXRQr2_Chr03g0094691	RLK-Pelle_LRR-I-1	0	0	0	0	0	0	0	0	0	0.0833333	0.0833333
	HanXRQr2_Chr03g0108711	STE_STE11	0	0	0	0	0	0	0	0	0	0.0833333	0.0833333
	HanXRQr2_Chr03g0121141	RLK-Pelle_LRR-XI-1	0	0	0	0	0	0	0	0	0	0.0833333	0.0833333
	HanXRQr2_Chr04g0141861	RLK-Pelle_CrRLK1L-1	0	0	0	0	0	0	0	0	0	0.0833333	0.0833333
	HanXRQr2_Chr04g0141961	RLK-Pelle_RLCK-VIIa-2	0	0	0	0	0	0	0	0	0	0.0833333	0.0833333
	HanXRQr2_Chr04g0150171	RLK-Pelle_LRR-XII-1	0	0	0	0	0	0	0	0	0	0.0833333	0.0833333
	HanXRQr2_Chr04g0191901	CAMK_CDPK	0	0	0	0	0	0	0	0	0	0.0833333	0.0833333
	HanXRQr2_Chr05g0219801	RLK-Pelle_RKF3	0	0	0	0	0	0	0	0	0	0.0833333	0.0833333
	HanXRQr2_Chr05g0220501	RLK-Pelle_SD-2b	0	0	0	0	0	0	0	0	0	0.0833333	0.0833333
	HanXRQr2_Chr05g0233901	STE_STE11	0	0	0	0	0	0	0	0	0	0.0833333	0.0833333
	HanXRQr2_Chr05g0235811	RLK-Pelle_L-LEC	0	0	0	0	0	0	0	0	0	0.0833333	0.0833333
	HanXRQr2_Chr06g0261071	RLK-Pelle_CrRLK1L-1	0	0	0	0	0	0	0	0	0	0.0833333	0.0833333
	HanXRQr2_Chr07g0291931	RLK-Pelle_DLSV	0	0	0	0	0	0	0	0	0	0.0833333	0.0833333
	HanXRQr2_Chr08g0321601	RLK-Pelle_CrRLK1L-1	0	0	0	0	0	0	0	0	0	0.0833333	0.0833333
	HanXRQr2_Chr09g0364761	CMGC_CDK-CRK7-CDK9	0	0	0	0	0	0	0	0	0	0.0833333	0.0833333
	HanXRQr2_Chr09g0380811	RLK-Pelle_CrRLK1L-1	0	0	0	0	0	0	0	0	0	0.0833333	0.0833333
	HanXRQr2_Chr09g0404191	RLK-Pelle_SD-2b	0	0	0	0	0	0	0	0	0	0.0833333	0.0833333
	HanXRQr2_Chr09g0417261	TKL-Pl-4	0	0	0	0	0	0	0	0	0	0.0833333	0.0833333
	HanXRQr2_Chr10g0430641	RLK-Pelle_WAK	0	0	0	0	0	0	0	0	0	0.0833333	0.0833333
	HanXRQr2_Chr11g0469911	RLK-Pelle_LRR-I-1	0	0	0	0	0	0	0	0	0	0.0833333	0.0833333
	HanXRQr2_Chr11g0478371	RLK-Pelle_DLSV	0	0	0	0	0	0	0	0	0	0.0833333	0.0833333
	HanXRQr2_Chr11g0478651	RLK-Pelle_DLSV	0	0	0	0	0	0	0	0	0	0.0833333	0.0833333
	HanXRQr2_Chr11g0480731	RLK-Pelle_CrRLK1L-1	0	0	0	0	0	0	0	0	0	0.0833333	0.0833333
	HanXRQr2_Chr11g0484801	RLK-Pelle_LRR-XI-1	0	0	0	0	0	0	0	0	0	0.0833333	0.0833333
	HanXRQr2_Chr11g0486361	STE_STE11	0	0	0	0	0	0	0	0	0	0.0833333	0.0833333
	HanXRQr2_Chr11g0501851	RLK-Pelle_LRR-I-1	0	0	0	0	0	0	0	0	0	0.0833333	0.0833333
	HanXRQr2_Chr11g0506461	RLK-Pelle_LRR-I-1	0	0	0	0	0	0	0	0	0	0.0833333	0.0833333
	HanXRQr2_Chr11g0506471	RLK-Pelle_LRR-I-1	0	0	0	0	0	0	0	0	0	0.0833333	0.0833333
	HanXRQr2_Chr11g0506491	RLK-Pelle_CrRLK1L-1	0	0	0	0	0	0	0	0	0	0.0833333	0.0833333
	HanXRQr2_Chr11g0518341	RLK-Pelle_CrRLK1L-1	0	0	0	0	0	0	0	0	0	0.0833333	0.0833333
	HanXRQr2_Chr11g0519271	RLK-Pelle_LRR-I-1	0	0	0	0	0	0	0	0	0	0.0833333	0.0833333
	HanXRQr2_Chr11g0519901	RLK-Pelle_CrRLK1L-1	0	0	0	0	0	0	0	0	0	0.0833333	0.0833333
	HanXRQr2_Chr12g0542321	RLK-Pelle_DLSV	0	0	0	0	0	0	0	0	0	0.0833333	0.0833333
	HanXRQr2_Chr12g0544281	RLK-Pelle_DLSV	0	0	0	0	0	0	0	0	0	0.0833333	0.0833333
	HanXRQr2_Chr13g0566711	RLK-Pelle_SD-2b	0	0	0	0	0	0	0	0	0	0.0833333	0.0833333
	HanXRQr2_Chr13g0600711	RLK-Pelle_CrRLK1L-1	0	0	0	0	0	0	0	0	0	0.0833333	0.0833333
	HanXRQr2_Chr14g0640591	RLK-Pelle_LRR-I-1	0	0	0	0	0	0	0	0	0	0.0833333	0.0833333
	HanXRQr2_Chr14g0659381	RLK-Pelle_CrRLK1L-1	0	0	0	0	0	0	0	0	0	0.0833333	0.0833333
	HanXRQr2_Chr14g0666641	RLK-Pelle_CR4L	0	0	0	0	0	0	0	0	0	0.0833333	0.0833333
	HanXRQr2_Chr15g0688951	RLK-Pelle_WAK_LRK10L-1	0	0	0	0	0	0	0	0	0	0.0833333	0.0833333
	HanXRQr2_Chr15g0713761	RLK-Pelle_LysM	0	0	0	0	0	0	0	0	0	0.0833333	0.0833333
	HanXRQr2_Chr16g0729241	RLK-Pelle_CrRLK1L-1	0	0	0	0	0	0	0	0	0	0.0833333	0.0833333
	HanXRQr2_Chr16g0741421	RLK-Pelle_WAK	0	0	0	0	0	0	0	0	0	0.0833333	0.0833333
	HanXRQr2_Chr17g0792091	RLK-Pelle_SD-2b	0	0	0	0	0	0	0	0	0	0.0833333	0.0833333
	HanXRQr2_Chr17g0806921	RLK-Pelle_WAK_LRK10L-1	0	0	0	0	0	0	0	0	0	0.0833333	0.0833333
	HanXRQr2_Chr17g0820311	RLK-Pelle_URK-3	0	0	0	0	0	0	0	0	0	0.0833333	0.0833333
	HanXRQr2_Chr17g0827141	RLK-Pelle_CrRLK1L-1	0	0	0	0	0	0	0	0	0	0.0833333	0.0833333
	HanXRQr2_Chr03g0126071	RLK-Pelle_CrRLK1L-1	0	0	0	0	0	0	0	0	0.0625	0	0.0625
	HanXRQr2_Chr01g0019801	RLK-Pelle_DLSV	0	0	0	0	0	0	0	0	0.0625	0	0.0625
	HanXRQr2_Chr01g0025071	RLK-Pelle_CR4L	0	0	0	0	0	0	0	0	0.0625	0	0.0625
	HanXRQr2_Chr02g0077241	RLK-Pelle_RLCK-VIIa-2	0	0	0	0	0	0	0	0	0.0625	0	0.0625
	HanXRQr2_Chr04g0162381	RLK-Pelle_RLCK-VIII	0	0	0	0	0	0	0	0	0.0625	0	0.0625
	HanXRQr2_Chr05g0217811	RLK-Pelle_CrRLK1L-1	0	0	0	0	0	0	0	0	0.0625	0	0.0625
	HanXRQr2_Chr06g0263591	RLK-Pelle_LRR-XI-1	0	0	0	0	0	0	0	0	0.0625	0	0.0625
	HanXRQr2_Chr07g0305901	CMGC_SRPK	0	0	0	0	0	0	0	0	0.0625	0	0.0625
	HanXRQr2_Chr09g0373821	CMGC_MAPK	0	0	0	0	0	0	0	0	0.0625	0	0.0625
	HanXRQr2_Chr09g0390611	TKL_CTR1-DRK-2	0	0	0	0	0	0	0	0	0.0625	0	0.0625
	HanXRQr2_Chr10g0425951	RLK-Pelle_DLSV	0	0	0	0	0	0	0	0	0.0625	0	0.0625
	HanXRQr2_Chr11g0467841	CAMK_CDPK	0	0	0	0	0	0	0	0	0.0625	0	0.0625
	HanXRQr2_Chr11g0515221	RLK-Pelle_RLCK-VIIa-2	0	0	0	0	0	0	0	0	0.0625	0	0.0625
	HanXRQr2_Chr12g0548761	RLK-Pelle_RLCK-V	0	0	0	0	0	0	0	0	0.0625	0	0.0625
	HanXRQr2_Chr14g0621851	RLK-Pelle_CrRLK1L-1	0	0	0	0	0	0	0	0	0.0625	0	0.0625
	HanXRQr2_Chr14g0623301	RLK-Pelle_DLSV	0	0	0	0	0	0	0	0	0.0625	0	0.0625
	HanXRQr2_Chr14g0657651	CAMK_CDPK	0	0	0	0	0	0	0	0	0.0625	0	0.0625
	HanXRQr2_Chr14g0667141	RLK-Pelle_LRR-XII-1	0	0	0	0	0	0	0	0	0.0625	0	0.0625
	HanXRQr2_Chr15g0677231	STE_STE11	0	0	0	0	0	0	0	0	0.0625	0	0.0625
	HanXRQr2_Chr15g0677871	CMGC_CDK-CRK7-CDK9	0	0	0	0	0	0	0	0	0.0625	0	0.0625
	HanXRQr2_Chr15g0695271	CAMK_CAMKL-CHK1	0	0	0	0	0	0	0	0	0.0625	0	0.0625
	HanXRQr2_Chr15g0695951	RLK-Pelle_DLSV	0	0	0	0	0	0	0	0	0.0625	0	0.0625
	HanXRQr2_Chr16g0735421	RLK-Pelle_CrRLK1L-1	0	0	0	0	0	0	0	0	0.0625	0	0.0625
	HanXRQr2_Chr17g0786381	RLK-Pelle_RLCK-VI	0	0	0	0	0	0	0	0	0.0625	0	0.0625
	HanXRQr2_Chr02g0068761	CAMK_CAMKL-CHK1	0	0	0	0	0	0	0	0	0.03125	0	0.03125
	HanXRQr2_Chr00c001g0831911	RLK-Pelle_CrRLK1L-1	0	0	0	0	0	0	0	0	0.03125	0	0.03125
	HanXRQr2_Chr00c001g0832401	RLK-Pelle_LRR-I-1	0	0	0	0	0	0	0	0	0.03125	0	0.03125
	HanXRQr2_Chr00c096g0833811	CMGC_GSK	0	0	0	0	0	0	0	0	0.03125	0	0.03125
	HanXRQr2_Chr01g0000651	RLK-Pelle_RLCK-VIIa-2	0	0	0	0	0	0	0	0	0.03125	0	0.03125
	HanXRQr2_Chr01g0032361	CK1_CK1-Pl	0	0	0	0	0	0	0	0	0.03125	0	0.03125
	HanXRQr2_Chr03g0104571	RLK-Pelle_LRR-XI-1	0	0	0	0	0	0	0	0	0.03125	0	0.03125
	HanXRQr2_Chr03g0120621	RLK-Pelle_CrRLK1L-1	0	0	0	0	0	0	0	0	0.03125	0	0.03125
	HanXRQr2_Chr03g0121081	RLK-Pelle_LRR-XI-1	0	0	0	0	0	0	0	0	0.03125	0	0.03125
	HanXRQr2_Chr04g0141921	RLK-Pelle_CrRLK1L-1	0	0	0	0	0	0	0	0	0.03125	0	0.03125
	HanXRQr2_Chr04g0150111	RLK-Pelle_LRR-XII-1	0	0	0	0	0	0	0	0	0.03125	0	0.03125
	HanXRQr2_Chr05g0211691	RLK-Pelle_LRR-III	0	0	0	0	0	0	0	0	0.03125	0	0.03125
	HanXRQr2_Chr06g0271321	TKL-Pl-6	0	0	0	0	0	0	0	0	0.03125	0	0.03125
	HanXRQr2_Chr06g0273411	TKL_CTR1-DRK-2	0	0	0	0	0	0	0	0	0.03125	0	0.03125
	HanXRQr2_Chr06g0273741	CMGC_MAPK	0	0	0	0	0	0	0	0	0.03125	0	0.03125
	HanXRQr2_Chr07g0280241	RLK-Pelle_RLCK-VIII	0	0	0	0	0	0	0	0	0.03125	0	0.03125
	HanXRQr2_Chr07g0302931	RLK-Pelle_RLCK-VIIa-1	0	0	0	0	0	0	0	0	0.03125	0	0.03125
	HanXRQr2_Chr07g0312581	RLK-Pelle_LRR-XII-1	0	0	0	0	0	0	0	0	0.03125	0	0.03125
	HanXRQr2_Chr08g0335101	RLK-Pelle_LRR-XI-1	0	0	0	0	0	0	0	0	0.03125	0	0.03125
	HanXRQr2_Chr08g0339861	RLK-Pelle_CrRLK1L-1	0	0	0	0	0	0	0	0	0.03125	0	0.03125
	HanXRQr2_Chr08g0343201	CMGC_RCK	0	0	0	0	0	0	0	0	0.03125	0	0.03125
	HanXRQr2_Chr08g0360801	RLK-Pelle_RLCK-VIIa-2	0	0	0	0	0	0	0	0	0.03125	0	0.03125
	HanXRQr2_Chr08g0361281	RLK-Pelle_RLCK-IV	0	0	0	0	0	0	0	0	0.03125	0	0.03125
	HanXRQr2_Chr09g0363071	RLK-Pelle_CrRLK1L-1	0	0	0	0	0	0	0	0	0.03125	0	0.03125
	HanXRQr2_Chr09g0366301	RLK-Pelle_CrRLK1L-1	0	0	0	0	0	0	0	0	0.03125	0	0.03125
	HanXRQr2_Chr09g0406411	RLK-Pelle_LRR-XIV	0	0	0	0	0	0	0	0	0.03125	0	0.03125
	HanXRQr2_Chr10g0456331	AGC_NDR	0	0	0	0	0	0	0	0	0.03125	0	0.03125
	HanXRQr2_Chr10g0457221	RLK-Pelle_CrRLK1L-1	0	0	0	0	0	0	0	0	0.03125	0	0.03125
	HanXRQr2_Chr10g0458921	RLK-Pelle_DLSV	0	0	0	0	0	0	0	0	0.03125	0	0.03125
	HanXRQr2_Chr10g0462791	RLK-Pelle_CrRLK1L-1	0	0	0	0	0	0	0	0	0.03125	0	0.03125
	HanXRQr2_Chr11g0466961	RLK-Pelle_LRR-II	0	0	0	0	0	0	0	0	0.03125	0	0.03125
	HanXRQr2_Chr11g0477781	RLK-Pelle_DLSV	0	0	0	0	0	0	0	0	0.03125	0	0.03125
	HanXRQr2_Chr11g0477981	RLK-Pelle_DLSV	0	0	0	0	0	0	0	0	0.03125	0	0.03125
	HanXRQr2_Chr11g0513151	RLK-Pelle_L-LEC	0	0	0	0	0	0	0	0	0.03125	0	0.03125
	HanXRQr2_Chr11g0515971	RLK-Pelle_CrRLK1L-1	0	0	0	0	0	0	0	0	0.03125	0	0.03125
	HanXRQr2_Chr11g0515981	RLK-Pelle_LRR-I-1	0	0	0	0	0	0	0	0	0.03125	0	0.03125
	HanXRQr2_Chr12g0528301	STE_STE7	0	0	0	0	0	0	0	0	0.03125	0	0.03125
	HanXRQr2_Chr12g0564791	STE_STE20-Fray	0	0	0	0	0	0	0	0	0.03125	0	0.03125
	HanXRQr2_Chr13g0565641	RLK-Pelle_CrRLK1L-1	0	0	0	0	0	0	0	0	0.03125	0	0.03125
	HanXRQr2_Chr13g0593831	STE_STE11	0	0	0	0	0	0	0	0	0.03125	0	0.03125
	HanXRQr2_Chr14g0621921	RLK-Pelle_RLCK-XII-1	0	0	0	0	0	0	0	0	0.03125	0	0.03125
	HanXRQr2_Chr14g0640231	RLK-Pelle_LRR-I-1	0	0	0	0	0	0	0	0	0.03125	0	0.03125
	HanXRQr2_Chr14g0649591	RLK-Pelle_WAK	0	0	0	0	0	0	0	0	0.03125	0	0.03125
	HanXRQr2_Chr15g0689591	RLK-Pelle_RLCK-VIIa-2	0	0	0	0	0	0	0	0	0.03125	0	0.03125
	HanXRQr2_Chr15g0689941	RLK-Pelle_RLCK-VIIa-2	0	0	0	0	0	0	0	0	0.03125	0	0.03125
	HanXRQr2_Chr15g0696001	RLK-Pelle_DLSV	0	0	0	0	0	0	0	0	0.03125	0	0.03125
	HanXRQr2_Chr15g0716851	RLK-Pelle_DLSV	0	0	0	0	0	0	0	0	0.03125	0	0.03125
	HanXRQr2_Chr16g0735391	RLK-Pelle_CrRLK1L-1	0	0	0	0	0	0	0	0	0.03125	0	0.03125
	HanXRQr2_Chr16g0750031	RLK-Pelle_RLCK-XII-1	0	0	0	0	0	0	0	0	0.03125	0	0.03125
	HanXRQr2_Chr16g0773121	RLK-Pelle_WAK_LRK10L-1	0	0	0	0	0	0	0	0	0.03125	0	0.03125

## Sheet: Table S18
	Supplementary Table S18 Total fold change of each HaPKs under different biotic and abiotic stresses.
	Gene_id	Subfamily	nn_alkali_leaf_down	nn_alkali_leaf_up	nn_alkali_root_down	nn_alkali_root_up	bay_salt3h_leaf_down	bay_salt3h_leaf_up	bay_salt12h_down	bay_salt12h_up	cz_salt_leaf_down	cz_salt_leaf_up	cz_cold8_leaf_down	cz_cold8_leaf_up	cz_cold16_leaf_down	cz_cold16_leaf_up	cz_cold32_leaf_down	cz_cold32_leaf_up	cz_heat4_leaf_down	cz_heat4_leaf_up	cz_heat8_leaf_down	cz_heat8_leaf_up	cz_heat16_leaf_down	cz_heat16_leaf_up	cz_heat32_leaf_down	cz_heat32_leaf_up	cz_MD_leaf_down	cz_MD_leaf_up	cz_SD_leaf_down	cz_SD_leaf_up	cz_WD_leaf_down	cz_WD_leaf_up	geo_drought_leaf_down	geo_drought_leaf_up	geo_drought_root_down	geo_drought_root_up	geo_peg_leaf_down	geo_peg_leaf_up	geo_peg_root_down	geo_peg_root_up	geo_salt_leaf_down	geo_salt_leaf_up	geo_salt_root_down	geo_salt_root_up	geo_nutrient_leaf_down	geo_nutrient_leaf_up	geo_nutrient_root_down	geo_nutrient_root_up	i22_drought0d_leaf_down
	HanXRQr2_Chr13g0607501	CAMK_OST1L	0	1.92908	5.05496	0	0	10.8061	0	6.0015	0	1.51095	0	2.51106	0	2.01098	0	1.93074	3.4878	0	5.58854	0	8.59859	0	0	2.02911	0	0	0	2.60897	0	0	0	0	0	3.21927	0	6.96468	0	4.66259	0	4.47547	3.03811	0	0	6.85943	0	5.83198	0
	HanXRQr2_Chr10g0453051	RLK-Pelle_RLCK-V	0	0	0	0	0	0	0	5.0359	0	4.02424	0	0	0	3.04956	0	3.64052	0	0	0	0	0	0	0	3.80537	0	0	0	0	0	0	0	0	0	0	0	0	0	0	0	0	0	0	0	2.92321	0	0	0
	HanXRQr2_Chr05g0234521	RLK-Pelle_LRR-XI-1	0	0	1.00601	0	0	0	1.52157	0	1.60993	0	0	3.16385	0	0	0	1.29544	0	0	0	0	0	0	0	0	0	0	0	0	0	0	0	0	0	0	0	0	0	0	1.29017	0	1.46784	0	1.17018	0	1.46151	0	0
	HanXRQr2_Chr15g0702601	RLK-Pelle_Extensin	0	0	0	0	3.57295	0	0	0	0	0	0	2.22077	0	0	0	0	0	1.39846	0	2.58943	0	1.54444	0	0	0	0	0	0	0	0	0	0	0	0	0	0	0	0	2.0816	0	0	0	1.39528	0	0	0	0
	HanXRQr2_Chr04g0192091	RLK-Pelle_URK-1	0	0	0	0	3.15507	0	5.33314	0	0	0	0	4.2908	0	2.96506	0	4.1476	0	0	0	0	0	0	1.71356	0	0	0	0	0	0	0	1.58184	0	0	0	2.68341	0	0	0	2.11465	0	0	0	1.59901	0	0	0	0
	HanXRQr2_Chr01g0018981	CAMK_CAMKL-CHK1	0	0	0	0	0	2.19155	0	1.41349	0	2.1587	0	0	0	0	0	0	0	0	0	0	0	0	0	0	0	0	0	0	0	0	0	0	0	0	0	3.5252	0	0	0	0	0	0	0	0	0	0	0
	HanXRQr2_Chr11g0501111	CAMK_CAMKL-CHK1	0	0	0	0	0	0	0	1.13206	0	0	1.35134	0	0	1.0656	0	0	0	0	0	0	0	0	0	1.64542	0	0	0	1.213	0	0	0	0	0	0	0	1.9926	1.05486	0	0	1.24498	0	1.38561	0	2.46556	0	0	0
	HanXRQr2_Chr14g0659841	CAMK_CDPK	0	1.08227	0	1.45766	0	0	0	0	1.38784	0	0	1.44778	0	1.71796	0	0	0	1.99282	0	2.26425	0	3.33608	0	2.99534	0	0	0	0	0	0	0	0	0	0	0	2.79846	0	0	0	2.75543	0	3.6287	0	2.62164	0	2.49837	0
	HanXRQr2_Chr06g0264671	RLK-Pelle_RLCK-VIIa-2	0	0	0	0	1.7199	0	3.59278	0	0	0	0	2.1555	0	2.56579	0	2.02432	1.48085	0	1.10479	0	0	0	1.17345	0	0	0	0	0	0	0	0	0	0	0	2.06627	0	0	0	2.15842	0	0	0	2.52573	0	0	0	0
	HanXRQr2_Chr15g0710961	RLK-Pelle_RLCK-VIIa-2	0	0	0	0	0	0	0	0	0	1.50091	0	0	0	1.82479	0	1.14558	0	0	0	0	0	0	0	1.85889	0	0	0	0	0	0	0	0	0	0	0	2.10352	0	1.67216	0	0	0	0	0	2.27707	0	1.89651	0
	HanXRQr2_Chr14g0644721	RLK-Pelle_DLSV	0	0	0	0	3.84271	0	1.01526	0	2.95089	0	2.34316	0	1.4344	0	4.03775	0	1.47367	0	1.63577	0	2.71893	0	1.88055	0	0	0	0	0	0	0	0	0	0	0	2.49084	0	0	0	0	2.50647	0	0	2.61604	0	0	0	0
	HanXRQr2_Chr16g0774011	RLK-Pelle_LRR-III	0	0	0	0	2.73002	0	5.91837	0	0	0	0	2.82987	0	3.00658	0	3.31964	0	0	0	0	0	1.00805	0	0	0	0	0	0	0	0	1.20793	0	0	0	1.70565	0	0	0	1.42114	0	0	0	1.59916	0	1.55816	0	0
	HanXRQr2_Chr08g0345381	STE_STE11	0	0	0	0	0	0	0	0	0	0	0	0	0	0	0	0	0	0	0	0	0	0	0	0	0	0	0	0	0	0	0	0	0	0	0	0	0	0	0	0	0	0	0	0	0	0	0
	HanXRQr2_Chr04g0189021	RLK-Pelle_RLCK-VIIa-2	0	0	0	0	0	0	2.04934	0	0	0	0	0	0	0	0	0	1.87756	0	3.17171	0	4.09154	0	0	0	0	0	0	0	2.34357	0	0	0	0	1.64037	0	4.38428	0	0	0	2.29194	0	0	0	4.15683	0	0	0
	HanXRQr2_Chr05g0220691	RLK-Pelle_SD-2b	0	0	0	0	0	0	0	1.26444	0	0	0	0	0	0	0	0	0	0	0	0	0	0	0	0	0	0	0	0	0	0	0	0	0	0	0	3.37785	0	5.94614	0	0	0	0	0	0	0	5.45806	0
	HanXRQr2_Chr15g0689131	RLK-Pelle_LRK10L-2	0	0	0	0	0	0	4.47788	0	1.87509	0	0	0	0	1.53485	0	0	2.71672	0	2.4952	0	2.46159	0	2.00546	0	0	0	0	0	0	0	0	0	0	0	3.87479	0	0	0	0	0	0	0	3.84203	0	0	0	0
	HanXRQr2_Chr03g0129611	RLK-Pelle_WAK	0	0	0	0	0	0	0	0	1.72211	0	0	0	0	0	1.75373	0	3.91736	0	3.19996	0	4.1899	0	4.91019	0	0	0	0	0	0	0	0	0	0	0	0	0	0	0	0	0	0	0	0	0	0	0	0
	HanXRQr2_Chr06g0254871	RLK-Pelle_LRR-III	0	0	0	0	1.36841	0	5.23424	0	0	0	0	1.82169	0	2.78889	0	3.05472	2.38968	0	0	0	1.10728	0	0	0	0	0	0	0	0	1.24401	0	0	0	0	0	0	1.04213	0	0	0	0	0	0	0	1.39492	0	0
	HanXRQr2_Chr05g0237301	CAMK_OST1L	0	0	0	0	0	0	0	0	0	3.88451	0	0	0	3.04233	0	2.94064	0	0	1.18072	0	2.10751	0	1.1849	0	0	0	0	0	0	0	0	0	0	0	0	0	0	1.14282	0	1.79046	0	0	0	1.43986	0	0	0
	HanXRQr2_Chr09g0369931	RLK-Pelle_DLSV	0	0	0	0	0	3.83977	0	2.96306	0	2.79992	0	0	0	1.76181	0	0	0	0	1.06308	0	0	0	0	1.75141	0	0	0	1.80925	0	0	0	0	0	0	0	2.48581	0	0	0	2.35182	0	0	0	2.11372	0	0	0
	HanXRQr2_Chr09g0371011	CAMK_CAMKL-CHK1	0	2.07601	1.75434	0	0	1.8391	2.67835	0	0	1.14738	0	1.64007	0	2.29859	0	2.02851	0	0	0	0	0	0	0	1.98173	0	0	0	0	0	0	0	0	0	0	0	3.00085	0	0	0	2.28117	0	1.36998	0	2.61536	0	1.5658	0
	HanXRQr2_Chr04g0179961	RLK-Pelle_LRR-XII-1	0	0	0	0	0	1.5398	0	0	0	1.91357	1.91509	0	3.25138	0	1.57614	0	4.79561	0	4.86708	0	6.43992	0	6.67345	0	1.97756	0	4.39492	0	0	0	3.50555	0	0	0	0	0	1.92416	0	2.87109	0	2.25818	0	5.36948	0	2.50182	0	0
	HanXRQr2_Chr07g0290921	RLK-Pelle_LRR-IX	0	0	0	0	0	0	0	0	0	0	0	0	2.21789	0	1.07447	0	0	0	1.4234	0	1.61026	0	2.76033	0	0	0	0	0	0	0	0	0	0	0	0	0	0	0	1.75005	0	0	0	1.44459	0	1.1858	0	0
	HanXRQr2_Chr16g0740501	RLK-Pelle_LRR-III	0	0	0	0	1.07469	0	3.06278	0	0	0	0	0	0	0	0	0	0	2.23409	0	3.07564	0	2.04657	0	0	0	0	0	0	0	0	0	0	0	0	0	0	2.01737	0	0	0	1.49844	0	0	0	2.58758	0	0
	HanXRQr2_Chr00c009g0832741	RLK-Pelle_CrRLK1L-1	0	0	0	0	0	3.93539	0	0	0	4.23816	0	0	0	1.59286	0	2.14782	4.82105	0	6.94819	0	6.89606	0	0	0	1.93461	0	3.2009	0	2.62881	0	0	0	0	0	0	0	0	1.62667	1.96912	0	0	0	2.05334	0	0	0	0
	HanXRQr2_Chr04g0148901	TKL-Pl-4	0	0	0	0	0	2.17322	0	1.25889	0	0	0	1.13439	0	0	0	0	0	1.16523	0	0	0	1.60133	0	2.0848	0	0	0	1.37281	0	0	0	0	0	0	0	1.70073	0	0	0	0	0	0	0	2.4875	0	0	0
	HanXRQr2_Chr01g0013391	RLK-Pelle_LRR-III	0	0	0	0	3.04458	0	1.68829	0	0	0	0	2.61732	0	2.47174	0	2.63798	0	2.37527	0	3.01476	0	2.79716	0	1.74773	0	0	0	0	0	0	0	0	0	0	0	0	0	0	0	0	0	0	0	0	1.0692	0	0
	HanXRQr2_Chr09g0414101	RLK-Pelle_RLCK-X	0	0	0	0	4.50489	0	3.42129	0	0	0	0	2.71263	0	1.72514	0	2.71037	0	0	0	1.25514	0	0	0	0	0	0	0	0	0	0	0	0	0	0	0	0	1.26315	0	1.78669	0	1.15034	0	0	0	1.37022	0	0
	HanXRQr2_Chr16g0743001	CAMK_CAMKL-CHK1	0	0	0	0	0	0	4.77342	0	0	0	0	2.8785	0	3.88353	0	3.74665	0	0	0	0	0	2.34106	0	4.56128	0	0	0	0	0	0	0	0	0	0	0	3.07452	0	2.22119	0	1.90806	0	0	0	1.93916	0	1.78603	0
	HanXRQr2_Chr09g0391691	RLK-Pelle_RLCK-VI	0	0	0	0	1.21146	0	0	0	1.85665	0	0	2.81333	0	0	0	1.41906	0	0	1.75971	0	1.7278	0	2.28888	0	0	0	0	0	0	0	0	0	0	0	0	0	0	1.40704	2.82183	0	0	0	1.51109	0	0	0	0
	HanXRQr2_Chr17g0783841	RLK-Pelle_RLCK-VIIa-2	0	0	0	0	0	0	0	0	1.92184	0	0	1.61715	0	0	0	0	0	0	0	0	0	0	0	0	0	0	0	0	0	0	0	0	0	0	0	0	0	0	0	0	0	1.22551	0	0	0	0	0
	HanXRQr2_Chr07g0282191	RLK-Pelle_LRR-VII-1	0	0	0	0	0	0	0	0	0	0	0	3.69925	0	0	0	3.31165	0	0	0	2.54613	0	0	0	0	0	0	0	0	0	0	0	0	0	0	1.9326	0	0	0	1.311	0	0	0	1.37119	0	1.20352	0	0
	HanXRQr2_Chr15g0709721	RLK-Pelle_DLSV	0	0	0	0	0	0	0	0	0	0	1.2592	0	0	0	0	0	1.00071	0	1.31839	0	0	0	0	0	0	0	1.38293	0	2.07146	0	0	0	0	0	0	0	0	0	0	0	0	0	0	0	0	1.09381	0
	HanXRQr2_Chr08g0330031	RLK-Pelle_RLCK-VIIa-2	0	0	0	0	0	0	0	0	0	1.87775	0	0	0	1.84866	0	2.00501	0	0	0	0	0	0	0	1.37086	0	0	0	0	0	0	0	0	0	0	0	0	0	0	0	0	2.3042	0	0	0	0	0	0
	HanXRQr2_Chr01g0033781	RLK-Pelle_L-LEC	0	0	0	0	2.75724	0	13.963	0	2.1862	0	0	0	0	0	0	0	0	0	0	0	0	1.16587	0	1.28114	1.10881	0	3.41117	0	2.40103	0	0	0	0	1.09387	0	0	0	1.5351	0	0	6.50251	0	10.3687	0	0	0	0
	HanXRQr2_Chr15g0711941	RLK-Pelle_CrRLK1L-1	0	0	0	0	0	0	0	0	0	0	0	0	0	0	0	0	0	0	0	0	0	0	0	0	0	0	0	0	0	0	0	0	0	0	0	0	0	0	0	0	0	0	0	0	0	0	0
	HanXRQr2_Chr16g0733641	STE_STE11	0	0	0	0	0	8.75584	0	0	0	0	0	0	0	0	0	2.16733	0	0	0	0	0	0	0	0	0	0	0	0	0	0	0	0	0	0	0	0	0	0	0	0	0	0	0	0	0	0	0
	HanXRQr2_Chr09g0397921	STE_STE11	3.58234	0	0	0	0	0	0	0	0	0	1.74995	0	3.05854	0	1.35404	0	0	0	0	0	0	0	0	0	0	0	0	0	0	0	0	0	0	2.81315	0	0	0	0	0	0	0	0	0	0	0	0	0
	HanXRQr2_Chr08g0333101	RLK-Pelle_RLCK-VIIa-2	0	0	0	0	0	4.80131	0	4.43713	0	3.05049	0	0	0	0	0	0	1.73873	0	1.11262	0	0	0	0	1.3128	0	0	0	0	0	0	0	0	0	0	0	0	0	0	0	2.28777	0	0	0	1.79895	0	0	0
	HanXRQr2_Chr14g0656561	RLK-Pelle_RLCK-XVI	0	0	1.11626	0	1.26452	0	0	0	1.86288	0	0	1.2766	0	0	0	0	0	0	0	1.42598	0	0	0	0	0	0	0	0	0	0	0	0	0	0	0	0	0	0	1.46369	0	0	0	1.13927	0	0	0	0
	HanXRQr2_Chr09g0411671	CMGC_CDK-PITSLRE	0	10.1341	0	1.77081	0	1.12008	0	0	0	0	1.2151	0	1.26526	0	0	0	0	0	1.02265	0	1.00093	0	0	0	0	0	0	0	0	0	0	0	0	0	0	0	0	0	0	0	0	0	0	0	0	0	0
	HanXRQr2_Chr10g0460981	CAMK_CAMKL-CHK1	1.23091	0	1.02265	0	0	1.55538	0	0	0	0	1.99369	0	1.70433	0	1.74292	0	2.46985	0	3.09772	0	2.89803	0	1.74988	0	0	0	0	0	0	1.28581	0	0	0	1.05368	0	2.02733	0	0	0	1.57035	0	0	0	1.75052	0	0	0
	HanXRQr2_Chr08g0331761	RLK-Pelle_DLSV	0	0	0	0	0	2.22386	0	0	0	1.69087	0	0	0	0	0	0	2.74342	0	2.49455	0	7.68388	0	2.18808	0	0	0	0	0	0	0	0	0	0	0	0	0	0	2.96294	0	3.26315	0	0	0	0	0	0	0
	HanXRQr2_Chr04g0172591	AGC_RSK-2	0	0	0	0	1.37857	0	1.41497	0	0	0	0	1.52433	0	0	0	0	0	1.69641	0	2.01238	0	2.24062	0	2.17768	0	0	0	0	0	0	0	0	0	0	0	0	0	0	0	1.4656	0	0	0	1.2662	0	0	0
	HanXRQr2_Chr15g0689011	RLK-Pelle_WAK_LRK10L-1	0	0	0	3.1503	0	2.54055	0	0	0	0	0	0	0	0	1.59989	0	0	0	0	0	1.86274	0	0	0	0	0	0	0	0	0	0	0	0	0	0	0	0	0	0	3.51832	0	0	0	0	0	0	0
	HanXRQr2_Chr11g0516011	RLK-Pelle_LRR-I-1	0	0	0	0	0	0	0	0	0	0	2.08412	0	1.61323	0	0	0	0	0	0	1.25452	0	0	0	1.64486	0	1.81579	0	0	0	0	0	0	0	0	0	0	0	0	0	6.11475	0	5.79317	0	0	0	0	0
	HanXRQr2_Chr16g0749121	RLK-Pelle_LRR-XI-1	0	0	0	0	0	1.84338	0	0	0	5.11644	0	0	0	0	0	0	0	0	0	0	0	0	0	0	0	0	0	0	0	0	0	0	0	0	0	0	0	0	0	0	0	0	0	0	0	0	0
	HanXRQr2_Chr13g0604681	RLK-Pelle_LRR-III	0	0	0	0	3.09472	0	0	0	0	0	0	2.49236	0	1.6465	0	2.53142	0	0	0	1.63866	0	1.04996	0	0	0	0	0	0	0	0	1.11039	0	0	0	0	0	0	0	1.76687	0	1.13087	0	1.40419	0	1.8511	0	0
	HanXRQr2_Chr03g0091231	RLK-Pelle_CrRLK1L-1	0	0	0	0	0	0	0	0	0	0	0	0	0	0	0	0	0	0	0	0	0	0	0	0	0	0	0	0	0	0	0	0	0	0	0	0	0	0	0	0	0	0	0	0	0	0	0
	HanXRQr2_Chr03g0137841	RLK-Pelle_LRR-IV	0	1.28538	0	0	0	0	0	0	0	2.0867	0	3.44421	0	1.41176	0	1.94143	0	2.38656	0	3.31052	0	2.42027	0	0	0	0	0	0	0	0	0	0	0	0	0	0	0	0	0	0	0	0	0	0	1.58807	0	0
	HanXRQr2_Chr08g0346021	CMGC_MAPK	0	0	0	0	0	4.467	0	0	0	0	2.35578	0	0	0	0	0	5.06894	0	4.99283	0	5.23174	0	3.72517	0	0	0	2.05344	0	2.19974	0	0	0	0	0	0	2.33104	0	0	0	3.69829	2.53166	0	0	0	1.06488	0	0
	HanXRQr2_Chr04g0150061	RLK-Pelle_LRR-VIII-1	0	1.85314	0	1.6114	0	0	0	0	0	0	0	0	0	0	0	0	0	0	0	0	0	0	0	0	0	0	0	0	0	0	0	0	0	0	0	0	0	0	0	0	0	0	0	0	0	0	0
	HanXRQr2_Chr11g0478311	RLK-Pelle_DLSV	0	0	0	0	2.13916	0	1.39784	0	0	0	0	0	0	1.37159	0	0	1.26819	0	2.09326	0	1.04364	0	2.23702	0	0	0	0	0	0	0	0	0	0	0	0	0	0	0	0	0	0	0	0	0	0	0	0
	HanXRQr2_Chr04g0145031	CAMK_CAMKL-CHK1	0	0	3.67454	0	0	0	0	0	0	0	0	2.82647	0	2.66697	0	2.11926	1.08613	0	1.52914	0	1.26289	0	0	1.13664	0	0	0	0	0	0	0	0	0	0	0	0	0	2.00838	0	0	0	1.73332	0	0	0	3.28979	0
	HanXRQr2_Chr11g0504121	TKL-Pl-5	0	0	0	0	0	0	0	1.41474	0	0	0	0	0	0	0	0	0	0	0	0	1.08818	0	0	0	0	0	0	0	0	0	0	0	0	0	0	0	0	0	0	0	0	0	0	1.06786	0	1.16525	0
	HanXRQr2_Chr08g0330491	RLK-Pelle_DLSV	0	0	0	0	2.16778	0	0	0	0	0	0	0	0	0	0	0	0	0	0	1.0326	0	1.32361	0	1.2384	0	0	0	0	0	0	0	0	0	0	0	0	0	0	1.02779	0	0	0	0	0	0	0	0
	HanXRQr2_Chr04g0179971	RLK-Pelle_LRR-XII-1	0	0	0	3.26554	0	2.80306	0	0	0	1.2925	0	0	2.33389	0	2.20939	0	1.74036	0	1.45811	0	3.63831	0	1.37575	0	0	0	1.61316	0	1.27772	0	0	0	0	0	0	0	0	0	0	0	0	0	0	0	0	0	0
	HanXRQr2_Chr09g0411691	CMGC_CDK-PITSLRE	0	10.5543	0	1.65386	0	0	0	0	0	0	0	0	1.12011	0	0	0	0	0	1.33558	0	1.03391	0	0	0	0	0	1.06586	0	0	0	0	0	0	0	0	0	0	0	0	0	0	0	0	0	0	0	0
	HanXRQr2_Chr11g0512281	RLK-Pelle_CrRLK1L-1	0	0	0	1.15671	0	0	0	0	0	0	0	0	0	0	0	0	0	0	0	0	0	0	0	0	0	0	0	0	0	0	0	0	0	0	0	0	0	0	0	0	0	0	0	0	0	0	11.0776
	HanXRQr2_Chr10g0427591	RLK-Pelle_LRR-VIII-1	0	0	0	0	1.24294	0	0	0	0	0	2.89666	0	3.13176	0	2.43845	0	0	0	1.0897	0	0	0	2.1149	0	0	0	0	0	0	0	0	0	0	0	0	0	0	0	0	0	0	0	0	0	0	0	0
	HanXRQr2_Chr15g0712421	RLK-Pelle_LRR-II	0	0	1.02364	0	3.67426	0	2.54475	0	1.65654	0	0	0	0	0	0	0	0	0	0	0	0	0	1.9594	0	0	0	0	0	0	0	0	0	0	0	0	0	0	0	2.23197	0	0	0	1.68352	0	0	0	0
	HanXRQr2_Chr15g0689051	RLK-Pelle_WAK_LRK10L-1	0	0	0	1.35294	0	1.22297	0	0	1.21623	0	0	0	1.07723	0	0	0	0	0	0	0	0	0	0	0	0	0	0	0	0	0	0	0	0	0	0	0	0	0	0	0	1.08482	0	2.99404	0	0	0	0
	HanXRQr2_Chr04g0148411	RLK-Pelle_LRR-XI-2	0	0	0	1.69378	0	0	0	0	1.02471	0	0	0	0	0	2.58302	0	1.60144	0	2.91556	0	3.87174	0	1.85426	0	0	0	0	0	0	0	0	0	0	0	2.01332	0	0	0	0	0	1.58559	0	3.09764	0	0	0	0
	HanXRQr2_Chr05g0210081	RLK-Pelle_LRR-III	0	0	0	0	1.38027	0	2.3552	0	0	1.161	0	1.15747	0	0	0	1.40224	0	0	0	1.02711	0	0	0	0	0	0	0	0	0	0	0	0	0	0	0	0	0	0	0	0	1.03007	0	0	0	1.83789	0	0
	HanXRQr2_Chr07g0316271	RLK-Pelle_RLCK-XI	0	0	0	0	0	0	0	0	0	1.60808	0	0	0	1.22641	0	1.39528	0	0	0	0	0	0	0	0	0	0	0	0	1.19611	0	0	0	0	0	0	0	0	1.25509	0	0	0	0	0	0	0	1.6052	0
	HanXRQr2_Chr08g0342321	STE_STE7	0	0	0	0	0	0	0	0	4.80682	0	0	0	1.78062	0	0	0	0	0	1.02671	0	1.56106	0	1.13231	0	0	0	0	0	0	0	0	0	0	1.11665	0	0	0	0	0	0	0	0	1.88034	0	0	0	0
	HanXRQr2_Chr08g0352561	RLK-Pelle_CrRLK1L-1	0	0	0	1.09929	3.67673	0	3.57283	0	2.14944	0	0	2.18169	0	1.24137	0	2.49858	0	0	0	0	0	0	0	0	0	0	0	0	0	0	1.38052	0	0	0	0	0	0	0	2.80935	0	1.69951	0	2.53831	0	2.15847	0	0
	HanXRQr2_Chr13g0590451	RLK-Pelle_SD-2b	0	0	0	0	4.28961	0	4.05082	0	1.50024	0	0	2.42954	0	3.21109	0	3.35298	0	0	0	1.00615	0	2.05154	0	1.56084	0	0	0	0	0	0	0	0	0	0	0	0	0	0	0	0	0	0	0	0	0	0	0
	HanXRQr2_Chr16g0776571	CAMK_CDPK	0	0	0	0	0	0	2.45211	0	0	0	0	1.77396	0	0	0	0	0	0	0	0	0	0	0	0	0	0	0	0	0	0	0	0	1.21509	0	0	0	1.0457	0	0	1.39031	0	0	0	0	2.04183	0	0
	HanXRQr2_Chr13g0573541	RLK-Pelle_CrRLK1L-1	0	0	0	1.36951	1.00869	0	0	1.02104	0	2.72412	0	2.32808	0	0	0	2.35058	0	0	0	0	0	0	0	0	0	0	0	0	0	1.00751	3.48876	0	0	0	0	0	0	1.50418	5.541	0	0	0	3.67553	0	0	0	0
	HanXRQr2_Chr05g0194201	RLK-Pelle_DLSV	0	0	0	0	0	0	0	0	0	6.53571	0	0	0	3.37456	0	0	0	0	0	0	0	0	0	0	0	0	0	0	0	0	0	0	0	0	0	0	0	0	0	0	0	0	0	0	0	0	0
	HanXRQr2_Chr04g0145431	RLK-Pelle_SD-2b	0	0	0	0	0	0	0	0	1.28429	0	0	0	0	1.5875	0	0	0	0	0	0	0	0	0	0	0	0	0	0	0	0	0	0	0	0	1.2501	0	0	0	1.44583	0	0	0	1.28043	0	0	0	0
	HanXRQr2_Chr15g0689121	RLK-Pelle_LRK10L-2	1.34855	0	0	0	1.28216	0	3.64008	0	0	0	0	1.35234	0	2.2781	0	1.16767	0	0	0	1.49101	0	1.70488	0	1.49506	0	0	0	0	0	0	0	0	0	0	0	0	0	0	1.78912	0	0	0	1.92947	0	0	0	0
	HanXRQr2_Chr08g0338491	RLK-Pelle_SD-2b	0	0	0	0	0	1.48899	0	0	1.62337	0	1.50101	0	0	0	1.44616	0	2.50881	0	3.45904	0	3.53506	0	1.27805	0	0	0	3.79168	0	3.45541	0	0	0	0	0	0	0	0	0	0	0	1.78232	0	2.79057	0	0	0	0
	HanXRQr2_Chr14g0637021	RLK-Pelle_LRR-VII-1	0	0	0	1.78316	0	0	0	0	0	3.8235	0	1.59052	0	2.34226	0	2.74055	0	1.02766	0	1.92926	0	1.07261	0	0	0	0	0	0	0	0	0	0	0	0	0	0	0	0	0	0	0	0	0	0	2.16428	0	1.55137
	HanXRQr2_Chr09g0368581	RLK-Pelle_CrRLK1L-1	0	1.59184	0	0	0	0	0	0	0	0	0	0	1.83692	0	0	0	2.62324	0	2.67958	0	2.39005	0	2.6228	0	0	0	1.25266	0	0	0	0	0	0	0	0	0	0	0	0	0	1.34433	0	1.14369	0	1.23202	0	0
	HanXRQr2_Chr08g0341151	RLK-Pelle_LRR-XI-1	0	0	1.4757	0	2.70796	0	3.26958	0	0	0	0	6.16371	0	0	0	4.08118	0	0	0	2.31347	0	0	0	0	0	0	0	0	0	0	0	0	0	0	0	0	1.25042	0	0	0	0	0	0	0	1.20098	0	0
	HanXRQr2_Chr09g0369651	RLK-Pelle_CrRLK1L-1	0	0	0	0	0	0	0	0	0	0	0	0	0	0	0	0	0	0	0	0	0	0	0	0	0	0	0	0	0	0	0	0	0	0	0	0	0	0	1.00402	0	0	0	0	0	0	0	0
	HanXRQr2_Chr10g0439001	RLK-Pelle_RLCK-VI	0	0	0	0	0	3.16886	0	0	0	0	1.33771	0	0	0	0	0	0	0	0	0	0	0	0	0	0	0	0	0	0	0	0	0	0	0	0	0	1.86711	0	0	1.5821	0	0	0	1.47418	1.65478	0	0
	HanXRQr2_Chr14g0631421	RLK-Pelle_CrRLK1L-1	0	0	1.1158	0	0	0	2.21233	0	0	0	0	2.58975	0	1.74609	0	0	1.29759	0	1.68894	0	0	0	0	0	0	0	0	0	0	0	0	0	0	0	0	0	0	0	0	0	0	1.48873	0	0	0	0	0
	HanXRQr2_Chr08g0330861	RLK-Pelle_DLSV	0	0	0	0	0	0	3.68399	0	0	0	0	0	0	1.8874	0	0	2.10815	0	2.77376	0	2.53583	0	1.1119	0	0	0	0	0	0	0	0	0	0	0	2.16736	0	0	0	0	0	0	0	2.8021	0	0	0	0
	HanXRQr2_Chr13g0600911	RLK-Pelle_CrRLK1L-1	0	0	0	0	0	2.97344	0	1.65081	0	1.91626	0	0	0	1.86408	0	2.14876	1.31876	0	1.4303	0	1.28231	0	0	2.23383	0	0	0	0	0	0	0	0	0	0	0	2.56408	0	1.03926	0	0	0	0	0	1.82707	0	1.41551	0
	HanXRQr2_Chr08g0360881	RLK-Pelle_CrRLK1L-1	0	0	0	2.5505	0	0	2.60425	0	0	1.16071	0	0	0	0	0	0	1.85202	0	2.47681	0	0	0	0	0	0	0	0	1.06517	0	0	0	0	0	0	0	0	0	1.59131	0	0	0	0	0	0	0	2.10601	0
	HanXRQr2_Chr12g0555621	CAMK_OST1L	1.2413	0	1.45897	0	0	1.83528	0	0	0	0	0	1.5571	0	2.64583	0	2.54538	0	0	0	0	0	0	0	1.47081	0	0	0	1.79651	0	0	0	0	0	0	0	0	0	0	1.26197	0	0	0	0	0	0	0	0
	HanXRQr2_Chr01g0019041	WNK_NRBP	0	0	0	0	0	2.73248	0	0	0	1.56574	0	0	0	0	0	0	0	0	1.1769	0	0	0	0	0	0	0	0	0	0	0	0	0	0	0	0	0	0	1.07181	0	1.3533	0	0	0	1.16878	0	0	0
	HanXRQr2_Chr14g0664861	RLK-Pelle_L-LEC	0	0	0	0	0	0	6.68396	0	2.04511	0	0	0	0	0	0	1.81776	0	0	0	0	0	0	0	0	0	0	0	0	0	0	0	0	0	0	0	0	0	1.75655	0	1.84044	0	0	0	0	0	2.45365	0
	HanXRQr2_Chr07g0306791	RLK-Pelle_LRR-VI-1	0	1.47633	0	0	0	0	0	0	0	0	0	0	0	0	0	0	0	0	0	0	0	0	0	0	0	0	0	0	0	0	0	0	0	0	0	0	0	0	0	0	0	0	0	0	0	0	0
	HanXRQr2_Chr09g0405931	RLK-Pelle_PERK-2	0	0	0	0	1.6385	0	3.13146	0	0	0	0	2.46761	0	1.38256	0	1.79252	1.17736	0	0	0	1.27099	0	1.85245	0	0	0	0	0	0	0	0	0	0	0	0	0	0	0	2.00547	0	0	0	1.85125	0	0	0	0
	HanXRQr2_Chr15g0679541	RLK-Pelle_LRR-V	0	0	0	0	0	1.10953	0	0	0	1.36427	0	0	0	1.03202	0	0	0	0	0	1.17269	0	0	0	0	0	0	0	0	0	0	0	0	0	0	0	0	1.38669	0	0	0	0	0	0	0	1.81356	0	0
	HanXRQr2_Chr11g0483651	RLK-Pelle_DLSV	0	1.41166	0	0	0	0	0	3.07998	3.27588	0	3.81011	0	6.59288	0	6.53342	0	0	0	0	0	3.55733	0	2.78704	0	0	0	0	0	0	0	0	2.17396	0	0	1.63763	0	0	0	0	1.55515	0	4.33464	1.62694	0	0	0	0
	HanXRQr2_Chr12g0532441	RLK-Pelle_CrRLK1L-1	0	0	0	0	0	3.6955	0	0	0	1.72477	0	2.55315	0	2.43151	0	1.89659	2.05812	0	3.10671	0	1.96579	0	0	0	0	0	0	0	0	0	1.5682	0	0	0	2.62349	0	0	0	0	0	1.95584	0	3.39029	0	0	0	0
	HanXRQr2_Chr12g0545141	RLK-Pelle_LRR-III	0	0	0	0	1.14012	0	0	0	2.30629	0	0	1.31941	0	0	0	0	0	1.12387	0	2.14921	0	0	0	0	0	0	0	0	0	0	0	0	0	0	0	0	0	0	0	0	0	0	0	0	0	0	0
	HanXRQr2_Chr14g0649581	RLK-Pelle_WAK	0	0	0	0	0	3.3001	0	2.71462	0	1.29419	3.01286	0	1.27419	0	0	0	3.17738	0	3.25962	0	2.36511	0	0	0	0	0	3.26707	0	2.55952	0	0	0	0	1.01351	0	3.69621	0	0	0	3.19988	2.99025	0	0	0	0	0	0
	HanXRQr2_Chr09g0383721	RLK-Pelle_LRR-III	0	1.26474	1.12584	0	0	0	0	0	0	0	0	0	0	0	0	0	0	0	0	1.51305	0	1.7323	0	0	0	0	0	0	0	0	0	0	0	0	0	0	1.45243	0	0	0	0	0	0	0	1.34342	0	0
	HanXRQr2_Chr03g0129661	RLK-Pelle_WAK	0	0	0	0	5.07042	0	3.44648	0	0	0	0	0	0	1.54567	0	0	0	0	0	0	0	0	0	0	0	0	0	0	0	0	0	0	0	0	0	0	0	0	0	3.57969	0	0	0	0	0	0	0
	HanXRQr2_Chr04g0180031	RLK-Pelle_LRR-XII-1	0	0	0	4.64689	0	1.65287	1.05743	0	0	2.88385	0	0	0	0	0	0	0	0	0	0	0	0	0	0	0	0	0	0	1.23137	0	0	0	0	0	0	0	0	0	2.08235	0	0	0	2.48041	0	0	0	0
	HanXRQr2_Chr05g0218861	RLK-Pelle_RLCK-V	0	0	0	0	0	0	1.0967	0	0	0	0	0	0	0	0	0	0	0	0	1.18172	0	0	0	0	0	0	0	0	0	0	0	0	0	0	0	0	0	0	0	0	0	0	0	0	1.54265	0	0
	HanXRQr2_Chr15g0672121	RLK-Pelle_CrRLK1L-1	0	0	0	0	0	0	1.7391	0	0	0	0	3.1005	0	0	0	2.67939	0	0	0	0	0	0	0	0	0	0	1.1224	0	0	0	1.79527	0	0	0	0	0	0	0	3.22396	0	0	0	2.56236	0	1.52294	0	0
	HanXRQr2_Chr10g0463441	RLK-Pelle_LRR-III	0	0	0	0	0	0	0	0	0	0	0	2.2214	0	0	0	1.35913	0	0	0	0	0	0	0	0	0	0	0	0	0	0	0	0	0	0	0	0	0	0	0	0	0	0	0	0	1.54195	0	0
	HanXRQr2_Chr01g0022181	RLK-Pelle_LRR-XI-1	0	0	0	0	1.84151	0	1.93844	0	0	0	0	0	0	0	0	0	0	1.16685	0	1.34754	0	0	0	0	0	0	0	0	0	0	0	0	0	0	1.53273	0	0	0	1.46555	0	0	0	1.85182	0	0	0	0
	HanXRQr2_Chr09g0397011	RLK-Pelle_CrRLK1L-1	0	0	0	0	2.43966	0	10.1016	0	0	0	0	3.03203	0	4.25031	0	3.38236	0	0	0	0	0	1.97883	0	1.88901	0	0	0	0	0	0	0	0	0	0	0	0	0	0	1.09952	0	0	0	1.36034	0	0	0	0
	HanXRQr2_Chr03g0137291	AGC_RSK-2	0	0	0	0	1.46739	0	0	0	0	0	0	1.81247	0	1.41465	0	2.19733	0	0	0	1.14111	0	1.56097	0	0	0	0	0	0	0	0	0	0	0	0	0	0	0	0	0	0	0	0	0	0	0	0	0
	HanXRQr2_Chr01g0003521	NEK	0	0	1.46103	0	0	1.0769	0	0	1.64497	0	0	0	2.06522	0	1.65291	0	1.18931	0	1.74972	0	2.35434	0	2.65125	0	0	0	0	0	0	0	0	1.80261	0	0	0	0	0	0	0	0	0	0	0	1.74961	0	0	0
	HanXRQr2_Chr08g0330431	RLK-Pelle_DLSV	0	0	0	0	2.55691	0	2.7191	0	1.86265	0	0	0	0	0	0	0	0	0	0	0	0	2.22829	0	3.16746	0	0	0	0	0	0	0	0	0	1.54271	0	0	0	1.68624	0	0	0	4.00641	0	0	0	2.54058	0
	HanXRQr2_Chr12g0561491	RLK-Pelle_LRR-VI-1	0	0	0	0	1.41671	0	0	0	0	0	0	1.83962	0	0	0	0	0	0	0	0	0	0	0	0	0	0	0	0	0	0	0	0	0	0	0	0	0	0	0	0	0	0	0	0	1.62544	0	0
	HanXRQr2_Chr17g0803221	RLK-Pelle_LRR-XI-1	0	0	0	2.26303	1.22828	0	3.0515	0	0	0	0	0	0	0	0	0	0	0	0	0	0	0	0	0	0	0	0	0	0	0	0	0	0	0	0	0	0	0	0	0	0	0	1.63055	0	0	0	0
	HanXRQr2_Chr02g0069191	RLK-Pelle_SD-2b	0	0	1.14094	0	0	0	2.64754	0	1.21803	0	0	1.391	0	1.27733	0	0	0	0	0	1.09383	0	1.25599	0	0	0	0	0	0	0	0	0	0	0	0	1.98609	0	0	0	0	0	0	0	1.89456	0	0	0	0
	HanXRQr2_Chr08g0346291	CMGC_MAPK	0	0	0	0	0	0	1.83459	0	0	0	1.28392	0	0	0	1.93476	0	1.70017	0	2.62377	0	4.32168	0	1.73431	0	0	0	1.71946	0	2.29442	0	0	0	1.17346	0	0	0	0	0	0	1.03827	1.05867	0	1.69735	0	0	0	0
	HanXRQr2_Chr12g0542161	RLK-Pelle_DLSV	1.20867	0	0	0	0	0	0	0	0	0	0	0	0	1.26968	0	0	0	0	0	0	0	0	0	0	0	0	0	0	0	0	0	0	0	0	0	0	0	0	0	0	0	0	0	0	0	0	0
	HanXRQr2_Chr15g0689021	RLK-Pelle_WAK_LRK10L-1	0	1.46825	0	2.83767	0	0	2.15638	0	0	0	0	0	0	1.4798	0	0	0	0	0	0	0	0	0	0	0	0	0	0	0	0	0	0	0	0	0	0	0	0	0	4.07164	0	0	0	0	0	0	0
	HanXRQr2_Chr12g0523401	RLK-Pelle_LRR-III	0	0	0	0	1.65297	0	0	0	0	0	0	1.62842	0	0	0	0	0	0	0	1.05221	0	0	0	0	0	0	0	0	0	0	0	0	0	0	1.52157	0	1.20004	0	1.16525	0	0	0	1.71095	0	1.40472	0	0
	HanXRQr2_Chr11g0478421	RLK-Pelle_DLSV	0	0	0	0	4.13511	0	0	0	3.64917	0	4.07344	0	0	0	0	0	0	0	0	0	0	0	0	0	0	0	0	0	0	0	0	0	0	0	0	0	0	0	0	6.11582	0	0	0	0	0	0	0
	HanXRQr2_Chr02g0069181	RLK-Pelle_SD-2b	0	0	0	0	1.67788	0	2.98938	0	1.71471	0	0	1.30463	0	1.97694	0	0	0	0	0	0	0	0	0	0	0	0	0	0	0	0	0	0	0	0	2.75882	0	0	0	0	0	0	0	2.23883	0	0	0	0
	HanXRQr2_Chr06g0264621	CAMK_CAMKL-CHK1	0	0	0	0	0	0	0	1.32918	0	0	0	0	0	0	0	0	0	0	1.01731	0	0	0	0	0	0	0	0	0	0	0	0	0	0	0	0	0	0	0	0	0	0	0	0	1.35968	0	0	0
	HanXRQr2_Chr08g0338411	RLK-Pelle_SD-2b	0	0	0	0	2.91851	0	4.96957	0	0	0	0	0	0	1.15602	0	0	0	0	0	0	0	0	0	0	0	0	2.55998	0	3.00815	0	0	0	0	0	0	0	0	0	0	0	0	0	2.77574	0	0	0	0
	HanXRQr2_Chr05g0231561	CAMK_AMPK	0	0	0	0	0	0	0	0	0	0	2.50456	0	1.76045	0	1.88858	0	1.05299	0	1.55229	0	1.31855	0	1.56465	0	0	0	0	0	0	0	0	0	0	0	0	0	0	0	0	0	0	0	0	0	0	0	0
	HanXRQr2_Chr07g0292511	RLK-Pelle_DLSV	0	1.44755	0	0	0	0	0	2.37573	0	0	1.22751	0	3.22364	0	4.06208	0	1.59888	0	2.02905	0	4.40562	0	3.11635	0	0	0	0	0	0	0	0	2.34455	0	0	0	0	0	0	0	3.44411	0	0	0	0	0	0	0
	HanXRQr2_Chr14g0644791	RLK-Pelle_DLSV	0	0	0	3.03334	0	0	0	1.09797	0	0	0	0	0	0	0	0	0	0	0	0	0	0	0	0	0	0	0	0	0	0	0	0	0	0	0	0	0	0	0	0	0	0	0	0	0	0	0
	HanXRQr2_Chr01g0043661	RLK-Pelle_Singleton	0	1.29692	0	0	3.64887	0	0	1.59659	0	1.25948	3.3862	0	1.51414	0	2.45383	0	1.15568	0	1.88664	0	0	0	1.28482	0	0	0	0	0	0	0	0	0	0	0	0	0	0	1.12862	0	0	0	0	0	1.61554	0	0	0
	HanXRQr2_Chr01g0000131	WNK_NRBP	0	2.77444	1.25519	0	0	2.48707	0	3.96822	0	1.33783	0	0	0	1.26647	0	1.06421	0	0	1.25814	0	0	0	0	0	0	0	0	1.75632	0	0	0	0	0	0	0	1.34799	0	0	0	0	0	0	0	1.38362	0	0	0
	HanXRQr2_Chr11g0481621	RLK-Pelle_DLSV	0	0	0	0	0	0	0	1.3221	0	0	5.37795	0	4.56236	0	3.10235	0	0	0	0	0	0	1.26561	0	0	0	0	0	0	0	0	0	0	0	0	0	0	0	0	0	0	0	0	0	0	0	0	0
	HanXRQr2_Chr07g0306161	AGC_RSK-2	0	0	0	1.95523	0	0	3.45109	0	0	0	0	3.68495	0	1.35051	0	2.11964	0	0	0	0	0	0	0	0	0	0	0	0	0	0	0	0	0	0	0	0	0	0	1.56902	0	1.20253	0	1.10442	0	0	0	0
	HanXRQr2_Chr17g0809831	RLK-Pelle_LRR-III	0	0	0	0	0	0	0	0	0	1.51861	0	2.11035	0	2.09339	0	0	0	0	0	1.61124	0	1.25933	0	0	0	0	0	0	0	0	0	0	0	0	0	0	1.27279	0	0	0	0	0	0	0	1.85722	0	0
	HanXRQr2_Chr15g0691851	RLK-Pelle_L-LEC	0	0	0	1.00371	0	0	1.00165	0	0	0	0	0	0	0	0	0	0	1.53156	0	1.39749	0	0	0	0	0	0	0	0	0	0	0	0	0	0	0	0	0	0	0	0	0	0	0	0	0	0	0
	HanXRQr2_Chr10g0421691	RLK-Pelle_Extensin	0	1.05637	0	0	0	0	1.29167	0	0	0	0	0	0	0	0	0	0	1.02059	0	1.56726	0	0	0	0	0	0	0	0	0	0	0	0	0	0	0	0	0	0	0	0	0	0	0	0	1.3584	0	0
	HanXRQr2_Chr09g0398901	CAMK_OST1L	0	0	0	0	0	2.965	0	3.8042	0	0	1.81914	0	2.14839	0	2.70852	0	0	0	0	0	0	0	0	0	0	0	0	0	0	0	0	0	0	0	0	0	0	0	1.21414	0	0	0	0	0	1.01389	0	0
	HanXRQr2_Chr01g0033161	RLK-Pelle_LRR-VII-1	0	1.26117	0	0	1.97211	0	0	0	0	0	0	0	1.11774	0	0	0	0	0	0	1.87955	0	1.91487	0	0	0	0	0	0	0	0	0	0	0	0	0	0	0	0	0	0	1.09531	0	0	1.27533	2.33245	0	0
	HanXRQr2_Chr09g0411861	RLK-Pelle_LRR-VI-1	0	0	0	0	0	0	0	0	0	0	0	1.77853	0	0	0	0	0	0	0	1.30666	0	0	0	0	0	0	0	0	0	0	0	0	0	0	0	0	0	0	0	0	0	0	0	0	1.4105	0	1.57808
	HanXRQr2_Chr14g0664031	RLK-Pelle_CrRLK1L-1	0	0	0	0	1.70328	0	2.08722	0	0	0	0	1.75212	0	0	0	2.41798	0	1.23789	0	1.93293	0	1.06081	0	0	0	0	0	0	0	0	0	0	0	0	0	0	0	0	1.62863	0	0	0	1.51769	0	1.35724	0	0
	HanXRQr2_Chr16g0746371	RLK-Pelle_RLCK-X	0	1.56383	0	0	0	0	0	0	0	0	0	2.36004	0	0	0	2.4128	0	1.12867	0	1.47969	0	1.21224	0	0	0	0	0	0	0	0	0	0	0	0	0	0	1.21117	0	0	0	0	0	0	0	1.44276	0	0
	HanXRQr2_Chr05g0198921	RLK-Pelle_RLCK-XII-1	0	0	0	0	1.20181	0	2.45663	0	0	0	0	2.07669	0	0	0	0	0	0	0	1.51814	0	1.24555	0	0	0	0	0	0	0	0	0	0	0	0	0	0	0	0	0	0	0	0	0	0	0	0	0
	HanXRQr2_Chr08g0327511	RLK-Pelle_RLCK-VIIa-1	0	0	0	0	0	0	2.53099	0	0	0	0	1.73598	0	1.4118	0	1.53495	0	0	0	0	0	0	0	0	0	0	0	0	0	0	0	0	0	0	0	0	0	0	0	0	0	0	0	0	0	0	0
	HanXRQr2_Chr09g0413881	CAMK_CAMKL-CHK1	0	0	0	0	1.71112	0	0	0	0	0	0	0	0	0	0	0	1.09333	0	0	0	0	0	0	0	0	0	0	0	0	0	0	0	0	0	0	0	0	0	0	0	0	1.03704	0	0	0	2.26114	0
	HanXRQr2_Chr06g0261451	RLK-Pelle_LRR-XIIIb	0	0	0	0	0	0	0	0	1.13573	0	0	0	0	0	0	0	0	0	0	1.11733	0	0	0	0	0	0	0	0	0	0	0	0	0	0	0	0	0	0	0	0	0	0	0	1.82821	8.45934	0	0
	HanXRQr2_Chr04g0175551	RLK-Pelle_LRR-XI-1	0	0	0	0	0	0	0	0	0	1.3987	0	0	0	0	0	0	0	2.18783	0	2.69897	0	2.45571	0	1.88879	0	0	0	0	0	0	0	0	0	0	0	0	0	0	0	0	0	0	0	0	1.48892	0	0
	HanXRQr2_Chr12g0558601	CAMK_OST1L	1.87311	0	0	0	2.7209	0	2.06788	0	0	0	1.68746	0	2.22208	0	1.521	0	0	2.68803	0	2.69023	0	1.31447	0	0	0	0	3.08198	0	1.90056	0	0	0	0	0	2.65005	0	0	0	2.86017	0	0	0	3.18924	0	0	0	0
	HanXRQr2_Chr08g0347021	RLK-Pelle_LRR-VIII-1	0	0	0	0	0	0	0	0	0	0	1.25487	0	1.51752	0	1.98944	0	0	0	0	0	0	0	0	0	0	0	0	0	0	0	0	0	0	0	0	0	0	0	0	1.14928	0	0	0	0	0	0	0
	HanXRQr2_Chr03g0121161	RLK-Pelle_LRR-XI-1	0	1.68343	0	0	0	0	1.74843	0	1.59601	0	0	0	0	1.4428	0	0	0	0	0	0	0	0	0	0	0	0	0	0	0	0	0	0	0	0	0	0	0	0	0	3.8834	0	0	0	0	0	0	0
	HanXRQr2_Chr09g0404391	RLK-Pelle_LRR-III	0	0	0	0	0	1.51429	0	0	0	0	0	0	0	0	0	0	0	0	0	1.1998	0	0	0	0	0	0	0	0	0	0	0	0	0	0	0	0	1.18849	0	0	0	1.14605	0	0	0	2.09504	0	0
	HanXRQr2_Chr10g0419071	CAMK_OST1L	0	0	2.01134	0	0	0	0	0	0	0	0	0	0	0	0	0	0	0	0	0	0	0	0	0	0	0	0	0	0	0	0	0	0	0	0	0	0	1.28144	0	0	0	0	0	0	0	1.1949	0
	HanXRQr2_Chr12g0537001	CAMK_OST1L	0	0	0	0	0	0	0	1.71983	0	0	0	0	1.4133	0	0	0	0	0	0	0	0	0	1.04425	0	0	0	0	0	0	0	0	0	0	0	0	0	0	0	0	0	0	0	0	0	0	0	0
	HanXRQr2_Chr13g0600231	RLK-Pelle_CrRLK1L-1	0	1.34951	0	0	0	1.06469	0	0	0	0	0	0	0	0	0	0	1.11292	0	1.16699	0	1.09703	0	0	0	0	0	0	0	0	0	0	0	0	0	0	0	0	0	0	0	1.12231	0	1.01781	0	0	0	0
	HanXRQr2_Chr16g0723091	RLK-Pelle_LRR-VI-1	0	0	0	0	0	0	1.84035	0	1.02701	0	0	2.5204	0	0	0	1.52103	0	1.43343	0	1.67926	0	0	0	0	0	0	0	0	0	0	0	0	0	0	0	0	0	0	0	0	0	0	0	0	0	0	0
	HanXRQr2_Chr14g0669341	CAMK_CDPK	0	0	0	0	0	0	0	1.07665	0	0	0	0	0	0	0	0	0	0	0	0	0	1.78397	0	1.41327	0	0	0	0	0	0	0	0	0	0	0	0	0	0	0	0	0	0	0	1.26113	0	0	0
	HanXRQr2_Chr04g0180081	RLK-Pelle_LRR-XII-1	0	0	0	0	0	2.12329	0	0	0	2.67049	0	0	0	0	0	0	1.48257	0	2.13973	0	3.16657	0	1.45756	0	0	0	0	0	0	0	2.7418	0	0	0	2.24688	0	0	0	2.03901	0	1.39914	0	3.78374	0	1.78201	0	0
	HanXRQr2_Chr08g0330411	RLK-Pelle_DLSV	0	0	0	0	0	0	0	0	0	0	0	1.64092	0	1.32013	0	0	0	0	0	0	0	0	0	0	0	0	0	0	0	0	0	0	0	0	0	0	0	0	1.01407	0	0	0	0	0	0	0	0
	HanXRQr2_Chr08g0338391	RLK-Pelle_SD-2b	0	0	0	0	1.04043	0	5.68112	0	0	0	0	0	0	0	0	0	1.54787	0	2.53955	0	1.50736	0	1.57182	0	0	0	2.59842	0	0	0	0	0	0	0	0	0	0	0	0	1.08485	0	0	0	0	0	0	0
	HanXRQr2_Chr06g0258111	RLK-Pelle_LRR-XI-1	0	0	0	0	0	0	0	0	0	0	0	0	0	0	0	0	0	0	0	0	0	0	0	0	0	0	0	0	0	0	0	0	0	0	0	0	0	0	0	0	0	0	0	0	0	0	0
	HanXRQr2_Chr07g0298531	STE_STE11	0	0	1.41451	0	0	8.60551	0	0	0	0	0	0	0	0	0	2.04812	0	0	0	0	0	0	0	0	0	0	0	0	0	0	0	0	0	3.79466	0	4.50309	0	0	0	3.90239	0	0	0	0	0	0	0
	HanXRQr2_Chr09g0405441	STE_STE11	0	0	0	0	0	1.46828	0	0	0	0	0	0	2.00958	0	2.08006	0	1.32675	0	1.26994	0	2.25758	0	1.59353	0	0	0	0	0	0	0	0	0	0	0	0	0	0	0	0	0	0	0	2.13501	0	0	0	0
	HanXRQr2_Chr07g0298881	RLK-Pelle_DLSV	0	0	0	0	1.28397	0	2.6853	0	1.20654	0	0	0	0	1.44661	0	0	0	0	1.56528	0	0	0	0	0	0	0	0	0	0	0	0	0	0	0	2.25839	0	0	0	0	0	0	0	2.91434	0	0	0	0
	HanXRQr2_Chr14g0626191	RLK-Pelle_RLCK-VIIa-1	0	0	0	0	0	0	0	0	0	0	0	0	0	0	0	0	0	1.71744	0	1.45539	0	2.35111	0	1.75803	0	0	0	0	0	0	0	0	0	0	1.65589	0	0	0	2.7085	0	0	0	1.95249	0	0	0	0
	HanXRQr2_Chr04g0183211	RLK-Pelle_SD-2b	0	0	0	0	2.08257	0	1.9529	0	1.07421	0	0	0	0	0	0	0	0	0	0	0	0	0	0	0	0	0	0	0	0	0	0	0	0	0	0	0	0	0	0	0	0	0	0	0	0	0	0
	HanXRQr2_Chr07g0297541	RLK-Pelle_DLSV	0	1.56924	0	2.26248	0	0	0	0	0	1.33144	1.30988	0	1.03155	0	1.84054	0	0	0	0	0	0	0	0	0	0	0	0	0	0	0	0	0	0	0	0	0	0	0	0	0	0	0	0	0	0	0	0
	HanXRQr2_Chr11g0481631	RLK-Pelle_DLSV	0	0	0	0	0	0	0	1.23747	0	0	5.40167	0	3.26252	0	3.35214	0	0	0	0	0	0	1.78066	0	0	0	0	0	0	0	0	0	0	0	0	0	0	0	0	0	0	0	0	0	0	0	0	0
	HanXRQr2_Chr05g0236021	TKL-Pl-4	0	0	0	0	1.24964	0	0	0	1.26509	0	1.79467	0	0	0	0	0	0	1.08074	0	1.06913	0	1.2748	0	1.01199	0	0	0	0	0	0	0	0	0	0	0	0	0	0	0	0	0	0	0	0	0	0	0
	HanXRQr2_Chr08g0330631	RLK-Pelle_DLSV	0	0	0	0	0	0	0	0	0	0	0	0	0	0	0	0	0	0	0	0	0	0	0	0	0	0	0	0	0	0	0	0	0	0	0	0	0	0	0	0	0	0	0	0	0	0	0
	HanXRQr2_Chr01g0022241	RLK-Pelle_LRR-XI-1	0	0	1.1906	0	0	0	0	0	0	0	0	0	0	0	0	0	0	0	0	0	0	0	0	0	0	0	0	0	0	0	0	0	0	0	0	0	0	0	0	0	1.09529	0	0	0	0	0	0
	HanXRQr2_Chr14g0668721	CAMK_OST1L	0	0	0	0	0	0	0	0	0	0	0	0	1.25035	0	1.0019	0	0	0	0	0	0	0	0	0	0	0	0	0	0	0	0	0	0	0	0	0	0	0	0	0	0	0	0	0	0	0	0
	HanXRQr2_Chr14g0634691	RLK-Pelle_L-LEC	0	0	0	0	0	0	0	0	1.28041	0	1.84328	0	3.4419	0	2.30049	0	0	0	1.16163	0	1.07498	0	1.27715	0	0	0	0	0	0	1.19531	0	0	0	0	0	0	0	1.11166	0	0	0	0	0	0	0	1.63188	0
	HanXRQr2_Chr14g0636621	RLK-Pelle_WAK	0	0	0	0	2.84064	0	2.17997	0	0	0	0	0	0	1.36009	0	0	0	0	0	0	0	0	0	0	0	0	0	2.10818	0	0	0	0	1.10445	0	1.72482	0	1.02286	0	0	0	1.05769	0	2.2316	0	1.69109	0	0
	HanXRQr2_Chr02g0078421	CAMK_CDPK	1.11513	0	1.894	0	0	3.40282	0	0	0	0	1.44489	0	1.61803	0	1.10599	0	2.39118	0	2.44198	0	3.06873	0	2.56059	0	1.38257	0	1.41046	0	0	0	2.48048	0	0	0	0	0	0	0	2.15389	0	0	0	2.11564	0	1.19091	0	0
	HanXRQr2_Chr01g0019751	RLK-Pelle_DLSV	0	1.81892	0	0	1.98655	0	0	0	1.99723	0	3.9753	0	2.58009	0	3.8744	0	1.28404	0	1.62288	0	2.20865	0	3.10319	0	0	0	0	0	0	0	0	1.64438	0	1.5565	0	0	0	0	0	2.11908	0	0	0	0	0	1.61531	0
	HanXRQr2_Chr12g0534491	RLK-Pelle_LRR-III	0	1.10216	0	0	0	2.91108	0	0	0	0	0	0	0	2.50574	0	2.53359	0	0	0	0	0	0	0	0	0	0	0	0	0	0	0	0	0	0	0	0	0	0	0	0	0	0	0	0	1.13906	0	0
	HanXRQr2_Chr08g0330521	RLK-Pelle_DLSV	0	0	0	0	0	0	0	0	1.35046	0	0	0	0	0	0	0	0	0	0	1.07818	0	1.35769	0	1.03438	0	0	0	0	0	0	0	0	0	0	0	0	0	0	0	0	0	0	0	0	0	0	0
	HanXRQr2_Chr01g0016791	STE_STE11	2.78452	0	0	0	2.78846	0	4.33385	0	0	0	2.01806	0	2.71469	0	0	0	2.57555	0	3.3963	0	3.22992	0	1.47843	0	0	0	0	0	0	0	0	0	0	1.08348	1.72161	0	0	0	3.25069	0	0	0	2.46804	0	0	0	0
	HanXRQr2_Chr07g0311941	RLK-Pelle_LRR-XII-1	0	0	0	0	0	0	0	0	0	0	0	0	1.4889	0	1.20192	0	0	0	0	0	0	0	0	0	0	0	0	0	0	0	0	0	0	0	0	0	0	0	0	1.00414	0	0	0	0	0	0	0
	HanXRQr2_Chr03g0116421	RLK-Pelle_CrRLK1L-1	0	0	0	1.28122	0	0	0	0	0	0	0	3.92956	0	0	0	3.43498	0	0	0	0	0	0	0	0	0	0	0	0	0	0	2.08512	0	0	0	0	0	1.09136	0	4.00868	0	2.24334	0	3.49077	0	2.41354	0	0
	HanXRQr2_Chr15g0722501	RLK-Pelle_LRR-XI-1	1.2573	0	0	0	1.30832	0	1.19919	0	0	0	0	0	0	0	0	0	2.13965	0	2.14827	0	1.4804	0	1.39239	0	0	0	1.7331	0	1.13856	0	2.36002	0	0	2.20264	2.52948	0	0	0	3.47893	0	0	0	3.03709	0	0	0	0
	HanXRQr2_Chr14g0667681	RLK-Pelle_LRR-VII-1	0	1.22775	0	0	0	2.61377	0	0	0	1.04744	0	1.97498	0	0	0	1.24685	1.30243	0	0	0	0	0	0	0	0	0	0	0	0	0	0	0	0	0	0	0	0	0	0	0	0	0	0	0	0	0	0
	HanXRQr2_Chr02g0050661	RLK-Pelle_LRR-XI-2	0	0	0	1.54082	0	1.03603	1.06456	0	0	0	1.15817	0	0	0	1.80395	0	3.26367	0	4.01161	0	4.85574	0	2.84536	0	0	0	3.38515	0	3.10459	0	0	0	0	0	0	0	0	0	0	1.28179	1.15439	0	2.23276	0	0	0	0
	HanXRQr2_Chr11g0483151	TKL-Pl-5	0	0	0	0	0	0	0	0	0	0	0	0	0	0	0	0	0	0	0	0	0	1.12276	0	0	0	0	0	0	0	0	0	0	0	0	0	0	0	0	0	0	0	0	0	0	0	0	0
	HanXRQr2_Chr13g0580401	RLK-Pelle_LysM	0	1.10546	0	0	0	1.11628	0	0	0	0	0	0	0	0	0	0	0	0	0	0	0	0	0	0	0	0	0	0	0	0	0	0	0	0	0	1.90649	0	0	0	1.89048	0	0	0	1.52948	0	0	0
	HanXRQr2_Chr11g0478771	RLK-Pelle_DLSV	0	0	0	0	2.04795	0	0	0	0	0	0	0	0	0	0	0	0	0	0	0	0	0	2.09051	0	0	0	0	0	0	0	0	0	0	0	0	0	0	0	0	0	0	0	0	0	0	0	0
	HanXRQr2_Chr08g0322381	RLK-Pelle_LRR-XV	0	0	0	0	0	1.47515	0	0	0	0	1.765	0	1.28028	0	0	0	2.61687	0	2.98376	0	2.70152	0	1.10874	0	0	0	2.38982	0	2.33402	0	0	0	0	1.97165	0	0	0	0	0	0	1.27051	0	0	0	0	0	0
	HanXRQr2_Chr04g0141891	RLK-Pelle_RLCK-VIIa-2	0	0	0	0	0	0	0	0	0	0	1.14325	0	5.21409	0	4.72525	0	1.131	0	1.3224	0	4.69723	0	2.2626	0	0	0	0	0	0	0	0	2.87715	0	0	0	0	0	0	0	1.47438	0	0	0	0	0	4.64314	0
	HanXRQr2_Chr02g0052731	RLK-Pelle_CR4L	0	0	0	0	1.10625	0	2.39923	0	1.09592	0	0	0	0	0	0	1.26301	0	0	0	0	0	0	0	0	0	0	1.64351	0	1.32588	0	1.88734	0	0	0	0	0	0	0	1.2184	0	0	0	2.55074	0	0	0	0
	HanXRQr2_Chr10g0465581	RLK-Pelle_Extensin	0	0	0	0	0	0	0	0	0	0	0	0	0	1.02396	0	1.43359	1.09685	0	0	0	0	0	0	0	0	0	0	0	0	0	0	0	0	0	0	0	0	0	0	0	0	0	0	0	0	0	0
	HanXRQr2_Chr02g0048931	RLK-Pelle_RLCK-XI	0	0	0	0	2.6828	0	0	0	0	0	0	1.40673	0	1.06932	0	0	0	1.06162	0	1.59342	0	1.7379	0	1.14198	0	0	0	0	0	0	0	0	0	0	0	0	0	0	0	0	0	0	0	0	0	0	0
	HanXRQr2_Chr11g0483691	RLK-Pelle_DLSV	0	0	0	0	0	0	0	0	1.11472	0	0	0	0	0	1.45079	0	1.00889	0	1.29977	0	1.09314	0	0	0	0	0	0	0	0	0	0	0	0	0	2.23956	0	1.98884	0	2.40258	0	0	0	2.84881	0	2.48786	0	0
	HanXRQr2_Chr13g0567161	RLK-Pelle_SD-2b	0	0	0	0	0	0	0	0	0	0	0	0	0	0	1.15112	0	0	0	0	0	0	0	0	0	0	0	0	0	0	0	0	0	0	0	0	0	0	0	0	0	1.04335	0	0	0	0	0	0
	HanXRQr2_Chr05g0216471	CMGC_DYRK-PRP4	0	0	0	0	1.31659	0	1.99947	0	0	0	0	0	0	1.58859	0	1.74055	0	1.35934	0	1.57074	0	1.62521	0	1.23769	0	0	0	0	0	0	0	0	0	0	0	0	0	0	0	0	0	0	0	0	0	0	0
	HanXRQr2_Chr07g0292671	RLK-Pelle_DLSV	0	0	0	0	0	0	0	0	0	0	0	0	0	0	0	0	0	0	0	0	0	0	0	0	0	0	0	0	0	0	0	0	0	0	0	0	0	0	0	0	0	1.50445	0	0	0	0	0
	HanXRQr2_Chr09g0366441	RLK-Pelle_CrRLK1L-1	0	0	0	0	0	0	2.53651	0	1.79012	0	0	0	0	0	0	0	2.74022	0	2.46753	0	2.62706	0	1.8566	0	0	0	2.46672	0	1.95663	0	0	0	0	1.75068	0	0	0	0	0	0	1.37872	0	2.67125	0	0	0	0
	HanXRQr2_Chr14g0667341	RLK-Pelle_LRR-XII-1	0	0	0	0	1.73027	0	1.53809	0	0	0	0	0	0	1.38201	0	0	0	0	0	0	0	0	0	0	0	0	0	0	0	0	0	0	0	0	0	0	0	0	0	0	0	0	0	0	0	0	0
	HanXRQr2_Chr09g0371111	RLK-Pelle_LRR-VII-2	0	0	0	0	0	0	0	0	0	0	0	0	0	0	0	0	0	0	0	4.43768	0	0	0	0	0	0	0	0	0	0	0	0	0	0	0	0	0	0	0	1.8539	0	0	0	2.16691	0	0	0
	HanXRQr2_Chr17g0792171	RLK-Pelle_SD-2b	0	0	0	0	3.45643	0	1.98394	0	0	0	0	0	0	1.19875	0	0	0	0	0	0	0	0	0	0	0	0	0	0	0	0	0	0	0	0	0	0	0	0	0	2.76211	0	0	0	0	0	0	0
	HanXRQr2_Chr12g0551641	RLK-Pelle_LRR-XI-1	0	0	0	0	3.6909	0	0	0	0	0	0	0	0	0	0	0	0	0	0	0	0	0	1.13265	0	0	0	0	0	0	0	0	0	0	0	0	0	0	0	0	0	0	0	0	0	1.04965	0	0
	HanXRQr2_Chr13g0583451	RLK-Pelle_LRR-VI-1	0	0	0	0	0	0	0	1.10135	0	0	0	0	0	0	0	0	0	0	0	1.19104	0	1.35307	0	0	0	0	0	0	0	0	0	0	0	0	0	0	0	0	0	0	0	1.62133	0	0	0	0	0
	HanXRQr2_Chr09g0381181	RLK-Pelle_RLCK-VIIa-2	0	0	0	0	0	1.96616	0	2.53985	0	0	0	0	0	0	0	0	1.07539	0	0	0	0	0	0	0	0	0	0	0	0	0	0	1.04836	0	0	0	0	0	1.17981	0	2.33994	0	0	0	2.49119	0	0	0
	HanXRQr2_Chr03g0121451	RLK-Pelle_LRR-XI-1	0	1.50568	0	0	0	0	0	0	0	0	0	0	0	1.67955	0	0	0	0	0	0	0	0	0	0	0	0	0	0	0	0	0	0	0	0	0	0	0	0	0	0	0	0	0	0	0	0	0
	HanXRQr2_Chr17g0813191	AGC_RSK-2	0	0	0	0	1.90106	0	0	0	0	0	0	3.01673	0	2.9295	0	2.89481	0	0	0	0	0	1.49242	0	2.28922	0	0	0	0	0	0	0	0	0	0	0	0	0	0	0	0	0	0	0	0	0	0	0
	HanXRQr2_Chr16g0722811	RLK-Pelle_LRR-XI-2	0	0	0	0	0	1.16335	0	0	0	0	0	0	0	0	1.66919	0	2.10547	0	1.88904	0	1.97972	0	0	0	0	0	1.35076	0	2.03856	0	0	0	0	1.64411	0	0	0	0	0	2.17446	0	0	0	0	0	0	0
	HanXRQr2_Chr11g0475331	RLK-Pelle_DLSV	0	0	0	1.63746	1.62995	0	0	0	2.39096	0	1.30425	0	2.17389	0	3.39449	0	0	0	0	0	2.35974	0	2.21806	0	0	0	1.20296	0	1.18821	0	0	0	0	0	2.02123	0	1.00353	0	0	0	0	0	2.18694	0	0	0	0
	HanXRQr2_Chr01g0003821	RLK-Pelle_DLSV	0	0	0	0	0	0	0	0	0	0	0	0	0	0	0	0	0	0	0	0	0	0	0	0	0	0	0	0	0	0	0	0	0	0	1.96678	0	0	0	1.97564	0	0	0	1.99714	0	0	0	0
	HanXRQr2_Chr13g0596111	RLK-Pelle_LRR-XI-1	0	0	0	0	0	0	0	0	0	0	0	0	0	3.13276	0	3.85705	0	2.29718	0	2.16272	0	2.51102	0	2.15027	0	0	0	0	0	0	0	0	0	0	0	0	0	1.09798	0	1.36675	0	0	0	1.92046	0	0	0
	HanXRQr2_Chr01g0029581	AGC_RSK-2	0	0	0	0	0	0	0	0	0	0	0	0	0	0	0	0	0	0	0	0	0	0	0	0	0	0	0	0	0	0	0	0	0	0	0	0	0	0	0	0	0	0	0	0	0	0	0
	HanXRQr2_Chr14g0667391	RLK-Pelle_LRR-XII-1	1.13436	0	0	0	1.45713	0	1.34047	0	0	0	0	0	0	0	1.0871	0	0	0	0	0	0	0	0	0	0	0	0	0	0	0	0	0	0	0	0	0	0	0	0	0	0	0	0	0	0	0	0
	HanXRQr2_Chr05g0194671	RLK-Pelle_DLSV	0	1.04922	0	0	0	5.00861	0	0	0	3.59012	0	0	0	1.76059	0	1.64032	1.10159	0	1.4829	0	0	0	0	0	0	0	0	0	0	0	0	0	0	0	0	0	0	0	0	2.01065	0	0	0	1.66314	0	0	0
	HanXRQr2_Chr14g0665041	RLK-Pelle_WAK_LRK10L-1	0	0	0	0	0	0	0	0	0	1.26474	2.32461	0	2.54997	0	3.33836	0	3.62534	0	4.03985	0	4.09537	0	3.56091	0	0	0	2.69058	0	2.98189	0	0	0	0	0	0	0	0	1.10289	0	1.63458	1.30181	0	0	0	0	0	0
	HanXRQr2_Chr08g0327601	RLK-Pelle_RLCK-VIIa-2	0	0	0	0	1.45049	0	6.34172	0	0	0	0	0	0	0	0	0	0	0	0	0	0	0	0	0	0	0	0	0	0	0	0	0	0	0	0	0	0	0	0	0	0	0	0	0	0	0	0
	HanXRQr2_Chr07g0292501	RLK-Pelle_DLSV	0	0	1.3931	0	0	0	0	4.19606	1.27694	0	2.47827	0	6.412	0	5.84552	0	0	0	0	0	1.6394	0	3.13278	0	0	0	0	0	0	0	0	0	0	0	0	0	0	2.25776	1.15947	0	0	3.36922	0	0	0	0	0
	HanXRQr2_Chr10g0427571	RLK-Pelle_LRR-VIII-1	0	0	0	0	0	0	0	1.2736	0	0	0	0	2.66601	0	2.16494	0	0	0	1.26156	0	1.16027	0	2.15112	0	0	0	0	0	0	0	0	0	0	0	0	0	0	0	0	0	0	0	0	0	0	0	0
	HanXRQr2_Chr01g0013981	RLK-Pelle_WAK	0	0	0	0	0	0	0	0	0	0	0	0	0	0	0	0	0	0	0	0	0	0	0	0	0	0	0	0	0	0	0	0	1.2204	0	0	0	1.98595	0	0	0	0	0	0	0	1.54901	0	0
	HanXRQr2_Chr11g0516561	AGC_RSK-2	0	0	0	0	0	0	0	0	0	0	0	1.5708	0	0	0	0	0	0	0	0	0	0	1.28084	0	0	0	0	0	0	0	0	0	0	0	0	0	0	0	0	0	0	0	0	0	1.15108	0	0
	HanXRQr2_Chr13g0584521	RLK-Pelle_L-LEC	0	0	0	0	1.91532	0	5.00487	0	0	0	0	0	0	3.91603	0	2.92143	0	0	0	0	0	1.17895	0	1.60518	0	0	0	0	0	0	0	0	0	0	0	0	0	0	0	0	0	0	0	0	0	0	0
	HanXRQr2_Chr14g0667181	RLK-Pelle_LRR-XII-1	1.29719	0	0	0	1.28502	0	2.09672	0	0	0	0	0	0	1.41004	0	0	0	0	0	0	0	0	0	0	0	0	0	0	0	0	0	0	0	0	0	0	0	0	0	0	0	0	0	0	0	0	0
	HanXRQr2_Chr07g0299011	RLK-Pelle_DLSV	0	0	0	6.33466	0	0	0	0	0	2.27023	2.85537	0	1.73575	0	3.35542	0	0	0	0	0	0	0	0	0	0	0	0	0	0	0	0	0	1.60554	0	0	0	0	0	0	1.49726	3.15526	0	0	0	0	0	0
	HanXRQr2_Chr17g0793011	RLK-Pelle_DLSV	0	0	0	1.39126	1.90246	0	0	0	0	0	0	0	0	0	0	0	1.24886	0	1.17562	0	1.22736	0	2.11833	0	0	0	0	0	0	0	0	0	0	0	0	0	0	2.73809	0	0	0	0	1.97856	0	0	3.14764	0
	HanXRQr2_Chr08g0338201	RLK-Pelle_SD-2b	0	0	0	1.03003	1.93799	0	1.53713	0	0	0	1.01453	0	1.05541	0	0	0	1.16144	0	1.42655	0	1.23936	0	1.4347	0	0	0	1.08062	0	1.17731	0	0	0	0	0	0	0	0	0	0	0	0	0	1.18814	0	0	0	0
	HanXRQr2_Chr14g0658391	RLK-Pelle_LRR-I-1	0	0	1.1652	0	0	0	2.34081	0	0	0	0	2.50859	0	1.54218	0	2.37459	0	0	0	0	0	0	0	0	0	0	0	0	0	0	0	0	0	0	0	0	0	0	0	0	0	0	0	0	0	0	0
	HanXRQr2_Chr07g0316701	RLK-Pelle_CrRLK1L-1	0	0	0	1.16835	0	0	0	0	0	0	0	0	0	0	0	0	0	0	0	0	0	0	0	0	0	0	1.14807	0	0	0	0	0	0	0	0	0	1.13516	0	0	0	1.36433	0	0	0	2.07874	0	0
	HanXRQr2_Chr14g0659961	RLK-Pelle_LRR-XII-1	0	0	0	1.1278	0	0	0	3.25034	0	0	2.8227	0	2.33352	0	2.9409	0	1.26282	0	1.21101	0	3.25694	0	3.01621	0	0	0	1.65814	0	2.3247	0	0	0	0	0	0	0	1.12544	0	0	0	2.15822	0	0	0	2.46869	0	0
	HanXRQr2_Chr14g0644771	RLK-Pelle_DLSV	0	2.02892	0	2.02286	2.31127	0	0	1.20451	0	0	1.6468	0	1.66104	0	3.47112	0	0	0	0	0	1.16526	0	1.58437	0	0	0	0	0	0	0	0	0	0	0	0	0	1.33221	0	0	0	0	0	2.15959	0	0	0	0
	HanXRQr2_Chr06g0271491	RLK-Pelle_LRR-III	0	0	0	0	0	0	0	0	0	0	0	0	0	0	0	0	0	1.26499	0	1.15306	0	0	0	0	0	0	0	0	0	0	0	0	0	0	0	0	0	0	0	0	0	0	0	0	0	0	0
	HanXRQr2_Chr01g0000271	RLK-Pelle_LRR-VII-1	0	0	0	0	0	0	0	0	0	1.16007	0	0	0	0	0	0	0	1.51994	0	2.09685	0	2.17607	0	1.73078	0	0	0	0	0	0	0	0	0	0	0	0	0	0	0	0	0	0	0	0	1.27044	0	0
	HanXRQr2_Chr13g0575091	RLK-Pelle_RLCK-VIIa-2	0	0	0	0	0	0	0	2.72222	1.02653	0	0	0	0	0	0	0	0	0	0	0	0	0	0	0	0	0	0	0	0	0	0	0	0	0	0	0	0	0	0	0	0	0	0	0	0	0	0
	HanXRQr2_Chr11g0495861	TKL-Pl-4	0	0	1.15002	0	0	0	0	0	1.03431	0	0	0	0	0	0	0	0	0	1.51244	0	1.41129	0	1.4064	0	0	0	0	0	0	0	0	0	0	0	0	0	0	0	0	0	0	0	0	0	0	0	0
	HanXRQr2_Chr09g0370031	RLK-Pelle_DLSV	0	0	0	0	0	0	0	0	0	2.79235	1.63857	0	0	0	0	0	0	0	0	0	0	0	0	0	0	0	0	0	0	0	0	0	0	0	0	0	0	0	0	0	0	0	0	0	0	1.30031	0
	HanXRQr2_Chr04g0152361	RLK-Pelle_LRR-XI-1	0	0	0	0	0	0	0	0	0	9.06308	0	0	1.35923	0	0	0	0	0	0	0	0	0	0	0	0	0	0	0	0	0	0	0	0	0	0	0	0	0	0	0	0	0	0	0	0	0	0
	HanXRQr2_Chr03g0111301	RLK-Pelle_L-LEC	0	0	0	3.3554	0	0	0	0	0	0	0	0	2.34263	0	0	0	0	0	0	0	0	0	0	0	0	0	0	0	0	0	0	0	0	0	7.45059	0	0	0	4.44372	0	0	0	9.02951	0	0	0	0
	HanXRQr2_Chr02g0047181	RLK-Pelle_LysM	0	1.47518	0	0	0	0	0	2.03341	0	0	1.94084	0	1.35286	0	2.60726	0	0	0	0	0	0	0	0	0	0	0	0	0	0	0	0	0	0	0	0	0	0	0	0	0	0	0	0	0	0	0	0
	HanXRQr2_Chr03g0093471	RLK-Pelle_LRR-VII-2	0	0	0	0	1.6065	0	1.57103	0	0	0	0	0	0	0	0	0	0	0	0	0	0	0	0	0	0	0	0	0	0	0	0	0	0	0	0	0	0	0	0	0	0	0	0	0	1.30272	0	0
	HanXRQr2_Chr13g0619101	RLK-Pelle_RLCK-XII-1	0	0	0	0	1.2869	0	0	0	1.42709	0	0	0	0	0	0	0	0	0	0	0	0	0	0	0	0	0	0	0	0	0	0	0	0	0	0	0	0	0	0	0	0	0	0	0	0	0	0
	HanXRQr2_Chr09g0400271	RLK-Pelle_CrRLK1L-1	0	0	0	0	0	0	0	0	1.12359	0	0	1.27726	1.47513	0	0	0	0	0	0	0	0	0	0	0	0	0	0	0	0	0	0	0	0	0	0	0	0	0	0	0	0	0	0	0	0	1.54691	0
	HanXRQr2_Chr11g0476671	RLK-Pelle_DLSV	0	0	0	0	1.43032	0	1.20592	0	0	0	0	0	0	0	0	0	0	0	0	0	0	0	0	0	0	0	0	0	0	0	0	0	0	0	0	0	0	0	0	1.07775	0	0	0	1.03172	0	0	0
	HanXRQr2_Chr02g0056041	RLK-Pelle_DLSV	0	0	0	0	0	1.80059	0	2.47735	0	0	0	0	2.78837	0	3.24726	0	0	0	0	0	3.28146	0	1.76668	0	0	0	0	0	0	0	0	0	0	0	0	0	0	0	0	2.73003	0	0	0	0	0	0	0
	HanXRQr2_Chr07g0303861	RLK-Pelle_LRR-XII-1	0	0	0	0	0	1.02339	2.98755	0	0	1.78278	0	0	0	0	0	0	0	0	2.49471	0	0	0	0	0	0	0	0	0	0	0	0	0	0	0	0	0	0	0	0	0	0	0	0	0	0	0	0
	HanXRQr2_Chr07g0314971	RLK-Pelle_LRR-III	0	0	0	0	0	0	0	0	0	0	0	1.49546	0	0	0	1.10463	0	0	0	1.11503	0	0	0	0	0	0	0	0	0	0	0	0	0	0	1.55485	0	0	0	0	0	0	0	1.32019	0	2.16018	0	0
	HanXRQr2_Chr15g0672111	Group-Pl-4	0	0	0	0	1.1863	0	0	0	1.0732	0	0	1.51239	0	1.93649	0	2.34918	0	0	0	0	0	0	0	0	0	0	0	0	0	0	0	0	0	0	0	0	0	0	1.94547	0	0	0	1.7308	0	0	0	0
	HanXRQr2_Chr09g0411241	RLK-Pelle_LRR-XI-2	0	0	0	0	0	0	0	0	0	0	0	0	0	0	1.2096	0	0	0	0	0	0	0	0	0	0	0	0	0	1.00313	0	0	0	0	0	0	0	0	0	0	0	0	0	0	0	0	0	0
	HanXRQr2_Chr09g0389991	RLK-Pelle_WAK	0	0	0	0	0	0	0	0	0	1.24306	1.66685	0	1.86853	0	0	0	0	0	0	0	0	0	0	0	0	0	2.05779	0	2.93902	0	0	0	0	2.9002	0	0	0	4.0914	0	0	0	0	0	0	0	4.59399	0
	HanXRQr2_Chr04g0185391	TKL-Pl-4	0	0	0	0	0	0	0	0	0	0	0	0	0	0	0	0	0	0	0	0	0	0	0	0	0	0	0	0	0	0	0	0	0	0	0	0	0	0	0	0	0	0	0	0	0	0	0
	HanXRQr2_Chr06g0248401	RLK-Pelle_RLCK-V	0	0	0	0	0	0	0	1.96616	0	0	0	0	1.30978	0	1.49543	0	0	0	0	0	0	0	1.03037	0	0	0	0	0	0	0	0	0	0	0	0	0	1.09577	0	0	0	0	0	0	0	0	0	0
	HanXRQr2_Chr05g0214891	TKL-Pl-4	0	0	0	0	0	0	0	1.88984	1.52182	0	2.79318	0	1.62437	0	2.20303	0	1.49267	0	1.57304	0	1.27052	0	1.57195	0	0	0	0	0	0	0	0	0	0	0	0	0	0	0	0	2.54032	0	3.3755	0	1.85599	0	0	0
	HanXRQr2_Chr17g0830571	RLK-Pelle_WAK_LRK10L-1	0	0	0	0	0	0	0	1.63855	1.2219	0	1.82572	0	5.61929	0	3.92641	0	0	0	0	0	3.19877	0	3.00596	0	0	0	0	0	0	0	0	0	0	0	0	0	0	0	0	0	0	0	0	0	0	0	0
	HanXRQr2_Chr02g0071181	RLK-Pelle_RLCK-XV	0	0	0	0	0	0	0	0	0	0	0	0	0	0	0	0	0	0	0	0	0	0	0	0	0	0	0	0	0	0	0	0	0	0	0	0	0	0	0	0	0	0	0	0	0	0	0
	HanXRQr2_Chr06g0263611	RLK-Pelle_LRR-XI-1	0	0	0	4.08284	2.07922	0	2.74456	0	0	0	1.92298	0	0	0	0	0	0	0	0	0	0	0	0	0	0	0	0	0	0	0	0	0	0	0	0	0	0	1.10814	0	3.18734	0	0	0	0	0	0	0
	HanXRQr2_Chr11g0472651	RLK-Pelle_LRR-XII-1	0	0	0	0	0	0	1.77782	0	0	0	0	0	0	0	0	0	0	0	0	0	0	0	0	0	0	0	0	0	0	5.53319	0	0	0	0	0	0	0	0	0	0	0	0	0	0	0	0	0
	HanXRQr2_Chr17g0781311	RLK-Pelle_RLCK-VIIa-2	1.03235	0	0	0	0	1.2206	2.07385	0	0	0	0	0	0	0	0	0	0	0	0	0	0	0	0	0	0	0	0	0	0	0	0	0	0	0	0	0	1.97039	0	0	0	0	0	0	0	0	0	0
	HanXRQr2_Chr05g0219571	RLK-Pelle_LRR-VI-1	0	0	0	2.06758	0	0	0	0	0	0	0	0	0	0	0	0	0	0	0	0	0	0	0	0	0	0	0	0	0	0	0	0	1.75247	0	0	0	0	0	0	3.46949	0	0	0	4.72617	1.01535	0	0
	HanXRQr2_Chr15g0713271	CAMK_OST1L	0	0	0	0	0	3.21042	0	7.04636	0	0	0	0	3.19151	0	5.98879	0	0	0	0	0	2.43488	0	1.13091	0	0	0	0	0	0	0	0	2.98152	0	0	0	2.95532	0	0	0	2.53628	0	0	0	0	0	0	0
	HanXRQr2_Chr15g0689081	RLK-Pelle_WAK_LRK10L-1	0	0	0	1.83059	0	2.02865	0	1.30552	0	0	0	0	0	0	1.15762	0	1.56258	0	1.33317	0	0	0	0	0	0	0	0	0	0	0	0	0	0	0	0	0	0	0	0	0	1.76905	0	0	0	0	0	0
	HanXRQr2_Chr14g0668961	RLK-Pelle_LRR-IV	0	0	0	0	0	0	0	0	0	0	0	0	0	0	0	0	0	0	0	0	0	0	0	0	0	0	0	0	0	0	0	0	0	0	0	0	0	0	0	0	1.50522	0	0	0	2.01256	0	0
	HanXRQr2_Chr15g0717611	RLK-Pelle_DLSV	0	0	0	0	1.53803	0	4.63565	0	1.13968	0	0	3.21371	0	4.06233	0	4.56396	0	0	0	0	0	0	0	1.26996	0	0	0	0	0	0	0	0	0	0	0	0	0	0	2.19188	0	2.16187	0	1.1386	0	0	0	0
	HanXRQr2_Chr03g0117291	CK1_CK1	0	0	0	0	0	0	0	0	0	0	0	0	0	0	0	0	0	0	0	0	0	0	0	0	0	0	0	0	0	0	0	0	0	0	0	0	0	0	0	0	0	0	0	0	0	0	0
	HanXRQr2_Chr06g0276491	CAMK_CDPK	0	0	0	0	0	0	0	0	0	0	0	0	0	0	0	0	0	0	0	0	0	0	0	0	0	0	0	0	0	0	0	0	0	0	0	0	0	0	0	0	0	0	0	1.36509	0	0	0
	HanXRQr2_Chr11g0484321	STE_STE11	0	0	0	0	0	0	3.39932	0	0	0	0	0	0	0	0	0	0	0	0	0	0	0	0	0	0	0	0	0	0	0	0	0	0	0	0	0	0	0	0	0	0	0	0	0	0	0	0
	HanXRQr2_Chr02g0058111	RLK-Pelle_LRR-XI-1	0	1.30466	0	0	2.69932	0	2.37629	0	1.95856	0	2.26504	0	1.08352	0	1.62756	0	0	0	0	0	0	0	0	0	0	0	0	0	0	0	0	0	0	0	2.8555	0	0	0	0	0	0	0	2.71375	0	0	0	0
	HanXRQr2_Chr07g0313651	RLK-Pelle_LRR-VII-1	0	0	0	0	1.04674	0	0	0	0	0	0	2.31391	0	1.82179	0	2.1839	0	0	0	0	0	0	0	0	0	0	0	0	0	0	0	0	0	0	0	0	0	0	1.39952	0	0	0	0	0	1.23952	0	0
	HanXRQr2_Chr16g0762561	RLK-Pelle_DLSV	0	0	0	0	0	0	0	0	1.45947	0	0	0	0	2.28597	0	0	0	0	0	0	0	0	0	0	0	0	0	0	0	0	0	0	0	0	0	0	0	0	0	0	0	0	0	0	0	0	0
	HanXRQr2_Chr17g0814961	RLK-Pelle_DLSV	0	1.09148	0	1.62914	0	2.1904	1.31656	0	0	1.42425	0	0	0	0	1.04524	0	0	0	1.18471	0	1.33097	0	0	0	0	0	0	0	0	0	0	1.1405	0	0	0	0	0	0	0	1.94724	1.29735	0	0	0	0	0	0
	HanXRQr2_Chr07g0315641	RLK-Pelle_SD-2b	0	0	0	0	0	0	1.24029	0	0	0	0	0	0	0	0	0	0	0	0	0	0	0	0	0	0	0	0	0	0	0	0	0	0	0	0	0	0	0	0	0	0	0	0	0	0	0	0
	HanXRQr2_Chr15g0714211	RLK-Pelle_LRR-III	0	0	0	0	0	0	3.80262	0	0	0	0	2.0892	0	1.61709	0	2.13522	0	0	0	1.59088	0	1.1326	0	0	0	0	0	0	0	0	0	0	0	0	0	0	0	0	0	0	0	0	0	0	0	0	0
	HanXRQr2_Chr16g0758701	RLK-Pelle_DLSV	0	0	0	0	0	0	0	0	2.72801	0	3.06247	0	1.75419	0	1.81831	0	0	1.19202	0	2.07435	0	2.19053	0	1.32612	0	0	0	0	0	0	0	0	0	0	0	0	0	0	0	0	0	0	0	0	0	0	0
	HanXRQr2_Chr05g0227491	CMGC_CDK-CRK7-CDK9	1.23429	0	0	0	3.21601	0	2.43645	0	0	0	0	3.88692	0	3.17503	0	3.88829	0	1.67823	0	1.07264	0	1.73306	0	1.42059	0	0	0	0	0	0	1.28444	0	0	0	1.2442	0	0	0	1.29438	0	0	0	1.45289	0	0	0	0
	HanXRQr2_Chr11g0516051	RLK-Pelle_LRR-I-1	2.41542	0	0	0	0	0	0	0	0	0	0	0	0	0	0	0	0	0	1.02206	0	1.10497	0	0	0	0	0	0	0	0	0	1.15893	0	0	0	0	0	0	0	0	0	0	0	0	0	0	0	0
	HanXRQr2_Chr04g0160561	STE_STE11	1.76563	0	0	0	0	3.94424	0	0	0	0	0	0	0	0	0	0	0	0	0	0	0	0	0	4.40739	0	0	0	0	0	0	0	0	0	1.27316	0	0	0	0	0	0	0	0	0	0	0	0	0
	HanXRQr2_Chr14g0634311	RLK-Pelle_WAK	0	0	0	0	0	2.94947	1.64687	0	0	1.02761	0	0	0	0	0	0	0	0	0	1.11195	0	0	0	0	0	0	0	0	0	0	1.27612	0	0	0	0	0	2.53877	0	0	0	0	0	0	0	0	0	0
	HanXRQr2_Chr08g0350291	RLK-Pelle_LRR-XI-1	0	0	1.5371	0	2.78163	0	0	0	0	4.48132	0	0	0	2.7644	0	0	0	0	0	2.08292	0	2.81613	0	2.48346	0	0	0	1.04756	0	1.21022	0	0	0	0	1.76561	0	0	0	1.43284	0	0	0	0	0	0	0	0
	HanXRQr2_Chr14g0620871	RLK-Pelle_RLCK-VIIa-1	0	0	0	0	0	0	0	0	0	0	0	1.61836	0	0	0	0	0	0	0	0	0	0	0	0	0	0	0	0	0	0	0	0	0	0	0	0	1.1596	0	0	0	0	0	0	0	0	0	0
	HanXRQr2_Chr11g0482671	RLK-Pelle_DLSV	0	0	0	0	0	3.13691	0	1.68853	1.13424	0	1.51962	0	3.32595	0	2.28448	0	0	0	0	0	1.57076	0	1.11658	0	0	0	1.39516	0	1.0241	0	0	1.56421	0	1.37833	0	0	0	1.00508	0	2.2279	0	0	0	0	0	1.39051	0
	HanXRQr2_Chr12g0542841	RLK-Pelle_RLCK-VIIa-2	0	0	0	0	0	0	0	1.25302	0	0	0	0	1.68221	0	1.6237	0	0	1.88461	0	1.54626	0	0	0	0	0	0	0	0	0	0	0	0	0	0	0	0	0	0	0	0	0	0	0	0	0	0	0
	HanXRQr2_Chr11g0476811	RLK-Pelle_DLSV	1.42913	0	0	0	1.95156	0	2.00545	0	0	0	0	0	0	0	0	0	0	0	0	0	0	0	0	0	0	0	0	0	0	0	0	0	0	0	0	0	0	0	1.08684	0	0	0	0	0	0	0	0
	HanXRQr2_Chr15g0681461	NEK	0	0	0	0	1.26074	0	1.28566	0	0	0	0	0	0	0	0	1.10199	0	0	0	0	0	0	0	0	0	0	0	0	0	0	0	0	0	0	0	0	0	0	0	0	0	0	0	0	0	0	0
	HanXRQr2_Chr09g0373291	RLK-Pelle_RLCK-VIIa-2	0	0	0	0	1.56462	0	0	0	0	0	0	0	0	0	0	0	0	0	0	0	2.07969	0	1.85718	0	0	0	0	0	0	0	0	0	0	0	0	0	0	0	0	0	0	0	0	0	1.58131	0	0
	HanXRQr2_Chr08g0328461	RLK-Pelle_LRR-III	1.13447	0	0	0	0	0	1.89095	0	0	1.69602	0	2.60199	0	2.49554	0	2.29121	0	0	0	0	0	0	0	0	0	0	0	0	0	0	0	0	0	0	0	0	0	1.99371	0	0	0	0	0	1.67072	0	0	0
[truncated: 1,336 more rows]
[truncated: 90 more columns]

## Sheet: Table S19
	Supplementary Table S19 Summary of average fold change of each HaPKs under different biotic and abiotic stresses.
[truncated: 1,604 more rows]

## Sheet: Table S20
	Supplementary Table S20 The union set of top30 HaPKs in different method of scoring.
[truncated: 74 more rows]

[truncated: 3 more sheets: Table S21, Table S22, Table S23]
